# Supplementary material for: Splice‐dependent trans‐synaptic PTPδ–IL1RAPL1 interaction regulates synapse formation and non‐REM sleep
Source: EMBO J. 2020 Apr 29;39(11):e104150. doi: 10.15252/embj.2019104150 (PMC7265247; doi:10.15252/embj.2019104150)
Supplement: Supplementary file 3 — Dataset EV1 [file EMBJ-39-e104150-s003.xlsx]

## Sheet: Phosphoscan Results
Dataset EV1. Phosphoscan Results
KO : WT	p value	Gene Name	Protein Name	Site (§ denotes previously unreported)	Description	kD	Peptide
-1.38536	0.0204564	Ank1;Ank1;Ank1;Ank1;Ank1;Ank1	ANK1;ANK1 iso2;ANK1 iso7;ANK1 iso7;ANK1 iso7;ANK1 iso7	§1069;1085;1069;1069;1106;1114	Ankyrin-1	204.1	LCQDY*DTIGPEGGSLR
1.74276	0.0405275	Ank2;Ank2;Ank2;Ank2;Ank2;Ank2;Ank2	ANK2 iso2;ANK2;ANK2 iso7;ANK2 iso7;ANK2 iso7;ANK2 iso7;ANK2 iso7	374;378;378;357;382;393;357	Ankyrin-2	428.5	APVDDVTLDYLTALHVAAHCGHY*R
-2.23638	0.0489399	Caskin1;Caskin1;Caskin1	CASKIN1;CASKIN1 iso 2;CASKIN1 iso 3	614;543;614	Caskin-1	150.4	AEY*SKYEGGPLRR
-1.43581	0.0453501	Dlg2;Dlg2;Dlg2;Dlg2;Dlg2;Dlg2;Dlg2	PSD-93;PSD-93 iso2;PSD-93 iso2;PSD-93 iso2;PSD-93 iso2;PSD-93 iso2;PSD-93 iso2	§732;739;671;767;690;856;732	Disks large homolog 2	94.8	FIEAGQY*NDNLYGTSVQSVR
1.63838	0.0011674	Irs2	IRS2	§649	Insulin receptor substrate 2	136.7	SSSSNLGADDGY*M#PM#TPGAALR
1.63522	0.0170359	Irs2	IRS2	§814	Insulin receptor substrate 2	136.7	SYKAPCSCSGDNDQY*VLM#SSPVGR
1.79696	0.0295304	Mapk8ip3;Spag9;Mapk8ip3;Mapk8ip3;Mapk8ip3;Mapk8ip3;Mapk8ip3;Spag9	JIP3;JIP4;JIP3 iso2;JIP3 iso3;JIP3 iso2;JIP3 iso2;JIP3 iso2;JIP4 iso2	143;138;143;143;143;143;143;138	C-Jun-amino-terminal kinase-interacting protein 3	147.5	AKNY*ADQISR
-1.35062	0.0329351	Nck2	NCK2	§50	Cytoplasmic protein NCK2	42.9	TGY*VPSNYVER
-1.29193	0.0266347	Shank1;Shank2;Shank2;Shank3;Shank3;Shank3;Shank3	SHANK1;SHANK2;SHANK2 iso2;SHANK3;SHANK3 iso2;SHANK3 iso2;SHANK3 iso2	§551;§144;144;§467;394;59;59	SH3 and multiple ankyrin repeat domains protein 1	226.2	KLY*SAVPGR
-1.58273	0.048496	Shank3;Shank3;Shank3;Shank3;Shank3;Shank3;Shank3;Shank3	SHANK3;SHANK3 iso2;SHANK3 iso2;SHANK3 iso2;SHANK3 iso2;SHANK3 iso2;SHANK3 iso2;SHANK3 iso2	§924, §930;516, 522;392, 398;347, 353;306, 312;298, 304;396, 402;34, 40	SH3 and multiple ankyrin repeat domains protein 3	185.3	RRPRPS*GPDSPY*ANLGAFSASLFAPSKPQR
-1.65149	0.0155623	Tns3	tensin 3	§769, §773	Tensin-3	155.5	KLS*IGQY*DNDAASQVTFSK
1.6332	0.00102743	Arhgap26	ARHGAP26	455	Rho GTPase-activating protein 26	92	VTSALKT*YLR
1.72534	0.0076488	Dpysl2	CRMP-2	275	Dihydropyrimidinase-related protein 2	62.2	KKGTVVY*GEPITASLGTDGSHYWSK
-1.65872	0.0171414	Socs7	SOCS7	§559	Suppressor of cytokine signaling 7	62.7	KFYYYDPQEEVY*LSLKEAQLISK
-1.62565	0.0372423	Anxa5	ANXA5	§92	Annexin A5	35.7	LYDAY*ELKHALKGAGTDEK
1.22841	0.0365612	Pik3c2a;Pik3c2a	PIK3C2A;PIK3C2A iso 2	1595;1567	Phosphatidylinositol 4-phosphate 3-kinase C2 domain-containing subunit alpha	190.6	TEDGADPNPY*VK
-1.8704	0.0464892	Calb2	CALB2	§214	Calretinin	31.4	LTSEEFNAIFTFYDKDGSGY*IDENELDALLKDLYEKNKK
-1.78887	0.0146872	Fbxo39	FBXO39	371	F-box only protein 39	52.5	KLFY*FKIWAFLDVKF
1.49443	0.0084586	Ddx3x;D1Pas1;Ddx3y	DDX3;DDX3L;DDX3Y	266;265;265	ATP-dependent RNA helicase DDX3X	73.1	RKQY*PISLVLAPTR
1.71864	0.000944429	Pcm1;Pcm1	PCM-1;MBD1 iso 2	§1173;1212	Pericentriolar material 1 protein	228.7	TEY*M#AFPKPFESSSSLGAEK
1.71041	0.00483353	Pcm1;Pcm1	PCM-1;MBD1 iso 2	§962;1001	Pericentriolar material 1 protein	228.7	SNRPVSADGNY*RPLAK
1.36716	0.00278664	Lppr4	LPPR4	503	Lipid phosphate phosphatase-related protein type 4	83.2	VGVNGDHHVPGNQY*LK
1.83338	0.00885732	Nyap2;Nyap2;Nyap2;Nyap2;Nyap2	NYAP2;NYAP2 iso2;NYAP2 iso5;NYAP2 iso4;NYAP2 iso5	§277;245;277;277;245	Neuronal tyrosine-phosphorylated phosphoinositide-3-kinase adapter 2	73.9	DSSLSQVCSPAADPEEEEPVY*IEM#VGNILR
1.71908	0.0111627	Nyap2;Nyap2;Nyap2;Nyap2;Nyap2	NYAP2;NYAP2 iso2;NYAP2 iso5;NYAP2 iso4;NYAP2 iso5	§300;268;300;300;268	Neuronal tyrosine-phosphorylated phosphoinositide-3-kinase adapter 2	73.9	DFRKEEDDQSEAVY*EEM#KYPIFDDLGHDSK
-1.31525	0.0330519	Skt;Skt;Skt;Skt;Skt	SKT;SKT iso2;SKT iso2;SKT iso2;SKT iso2	§244;244;244;244;244	Sickle tail protein	212.9	NVY*YELNDVR
-2.59695	0.00843908	Tanc2;Tanc2	TANC2;TANC2 iso 2	1197;1197	Protein TANC2	220.1	TPLDLAAFYGDAEVVQFLVDHGAM#IEHVDY*SGM#RPLDR
1.4657	0.0123085	Hspa4	HSP70RY	435	Heat shock 70 kDa protein 4	94.1	VLTFY*RK
1.51113	0.032696	Actb;Actg1	ACTB;ACTG1	§218;§218	Actin, cytoplasmic 1	41.7	LCY*VALDFEQEM#ATAASSSSLEK
1.29181	0.0268893	Actb;Actg1	ACTB;ACTG1	§294;§294	Actin, cytoplasmic 1	41.7	KDLY*ANTVLSGGTTM#YPGIADR
-1.40499	0.0426035	Arpc3	ARPC3	§47	Actin-related protein 2/3 complex subunit 3	20.5	DTDIVDEAIY*YFKANVFFK
-1.40499	0.0426035	Arpc3	ARPC3	48	Actin-related protein 2/3 complex subunit 3	20.5	DTDIVDEAIYY*FKANVFFK
-1.87005	0.0484571	Bsn;Bsn	BSN;BSN iso 2	2073;2073	Protein bassoon	418.6	YSSVSNIY*SDHR
-1.97264	0.0310984	Bsn;Bsn	BSN;BSN iso 2	3020;2961	Protein bassoon	418.6	GLGEHRDY*LSDSELNQLR
-1.63491	0.0379912	Bsn;Bsn	BSN;BSN iso 2	3628;3569	Protein bassoon	418.6	HSYHDY*DEPPEEGLWPHDEGGPGR
1.68961	0.0110031	Cfl1	Cofilin-1	§69	Cofilin-1	18.5	NIILEEGKEILVGDVGQTVDDPYT*TFVK
-1.60905	0.0302014	Llgl1	LLGL1	§508	Lethal(2) giant larvae protein homolog 1	112.5	KVGCFDPY*SDDPR
1.59751	0.0463186	Mapt;Mapt;Mapt;Mapt;Mapt;Mapt	Tau;Tau iso3;Tau iso7;Tau iso7;Tau iso7;Tau iso7	§688, §695;385, 392;296, 303;296, 303;327, 334;305, 312	Microtubule-associated protein tau	76.2	TDHGAEIVYKS*PVVSGDT*SPR
1.59751	0.0463186	Mapt;Mapt;Mapt;Mapt;Mapt;Mapt	Tau;Tau iso3;Tau iso7;Tau iso7;Tau iso7;Tau iso7	§688, §696;385, 393;296, 304;296, 304;327, 335;305, 313	Microtubule-associated protein tau	76.2	TDHGAEIVYKS*PVVSGDTS*PR
-2.05801	0.0289498	Pclo;Pclo	piccolo;piccolo iso 2	§4211;§4211	Protein piccolo	550.5	SALQDEADKPY*SSGSR
-1.51952	0.0204437	Pclo;Pclo	piccolo;piccolo iso 2	3385;3385	Protein piccolo	550.5	IVDSGVQTDDEETADRT*YASR
1.98476	0.0241225	Tuba1a;Tuba1b;Tuba1c	TUBA1A;TUBA1B;TUBA1C	108;108;108	Tubulin alpha-1A chain	50.1	GHY*TIGKEIIDLVLDRIR
1.35267	0.0144126	Tuba1a;Tuba1b;Tuba1c;Tuba3a;Tuba4a;Tuba8	TUBA1A;TUBA1B;TUBA1C;TUBA3E;TUBA4A;TUBA8	§103;§103;§103;§103;§103;§103	Tubulin alpha-1A chain	50.1	QLFHPEQLITGKEDAANNY*AR
1.27166	0.0311438	Tubb2a	TUBB2A	59	Tubulin beta-2A chain	49.9	INVYYNEAAGNKY*VPR
1.33389	0.000553722	Tubb2b	TUBB2B	59	Tubulin beta-2B chain	49.9	INVYYNEATGNKY*VPR
1.44848	0.00254285	Tubb3	TUBB3	59	Tubulin beta-3 chain	50.4	ISVYYNEASSHKY*VPR
1.45124	0.0278166	Pld3	PLD3	§7	Phospholipase D3	54.4	LM#Y*QELK
-2.9337	0.0400383	Acly	ACLY	18	ATP-citrate synthase	119.7	Y*ICTTSAIQNR
1.80863	0.0214476	Aldoa	ALDOA	§223	Fructose-bisphosphate aldolase A	39.3	ALSDHHVY*LEGTLLKPNM#VTPGHACTQK
-1.76395	0.00451887	Ckmt2;Ckmt1	CKMT2;CKMT1A	313;313	Creatine kinase S-type, mitochondrial	47.4	RGWEFMWNERLGY*ILTCPSNLGTGLR
1.23232	0.0458605	Cmas;Cmas	CMAS;CMAS iso 2	290;58	N-acylneuraminate cytidylyltransferase	48	LLVCNIDGCLTNGHIY*VSGDQK
1.96768	0.00828958	Ddx27;Ddx27	DDX27;DDX27 iso 2	248;248	Probable ATP-dependent RNA helicase DDX27	85.9	LIY*KPRQAAVTR
-2.06318	0.0474111	Fkbp1a	FKBP12	81	Peptidyl-prolyl cis-trans isomerase FKBP1A	11.9	LIISSDY*AYGATGHPGIIPPHATLVFDVELLKLE
-2.06318	0.0474111	Fkbp1a	FKBP12	83	Peptidyl-prolyl cis-trans isomerase FKBP1A	11.9	LIISSDYAY*GATGHPGIIPPHATLVFDVELLKLE
1.39224	0.0160507	Gad1	GAD67	291	Glutamate decarboxylase 1	66.6	LVLFTSEHSHY*SIKK
1.86355	0.0193963	Glud1	GLUD1	§450	Glutamate dehydrogenase 1, mitochondrial	61.3	NLNHVS*YGR
1.31523	0.0139371	Glul	GLUL	§104	Glutamine synthetase	42.1	KDPNKLVLCEVFKY*NR
1.49158	0.00897334	Glul	GLUL	§336	Glutamine synthetase	42.1	KGY*FEDRRPSANCDPYAVTEAIVR
1.35606	0.00245431	Gulo	Gulo	411	L-gulonolactone oxidase	50.4	KDFEKM#Y*PAF
1.69042	0.000560943	Pdha1	PDHA1	§295, §300	Pyruvate dehydrogenase E1 component subunit alpha, somatic form, mitochondrial	43.2	YHGHSM#S*DPGVS*YRTREEIQEVR
2.57944	0.0485673	Pdha1	PDHA1	§295, §300, §301	Pyruvate dehydrogenase E1 component subunit alpha, somatic form, mitochondrial	43.2	YHGHSM#S*DPGVS*Y*RTREEIQEVR
4.714	0.0034166	Pdha1	PDHA1	§295, §300, §303	Pyruvate dehydrogenase E1 component subunit alpha, somatic form, mitochondrial	43.2	YHGHSM#S*DPGVS*YRT*REEIQEVR
1.69042	0.000560943	Pdha1	PDHA1	§300, §301	Pyruvate dehydrogenase E1 component subunit alpha, somatic form, mitochondrial	43.2	YHGHSM#SDPGVS*Y*RTREEIQEVR
2.2953	0.0245774	Pdha1	PDHA1	366	Pyruvate dehydrogenase E1 component subunit alpha, somatic form, mitochondrial	43.2	KEIEDAAQFATADPEPPLEELGY*HIYSSDPPFEVR
2.2953	0.0245774	Pdha1	PDHA1	369	Pyruvate dehydrogenase E1 component subunit alpha, somatic form, mitochondrial	43.2	KEIEDAAQFATADPEPPLEELGYHIY*SSDPPFEVR
1.42862	0.0469259	Plcb1;Plcb1;Plcb1	PLCB1;PLCB1 iso 2;PLCB1 iso 3	239;239;239	1-phosphatidylinositol 4,5-bisphosphate phosphodiesterase beta-1	138.3	SKPY*LTVDQM#M#DFINLK
-1.49258	0.0417769	Plcg1	PLCG1	§783	1-phosphatidylinositol 4,5-bisphosphate phosphodiesterase gamma-1	149.6	IGTAEPDYGALYEGRNPGFY*VEANPM#PTFK
1.63102	0.0374193	Plcg1	PLCG1	702	1-phosphatidylinositol 4,5-bisphosphate phosphodiesterase gamma-1	149.6	KRNEPNSY*AISFR
-1.11472	0.0492645	Plcg1	PLCG1	833	1-phosphatidylinositol 4,5-bisphosphate phosphodiesterase gamma-1	149.6	QDGGWWRGDY*GGKK
1.33248	0.0446159	Pld2	PLD2	573	Phospholipase D2	106.1	Y*KTPLYPYLLPK
-1.37199	0.0431228	Pmm1	PMM1	230	Phosphomannomutase 1	29.8	YCLDSLDEDSFDIIHFFGNETSPGGNDFEIY*ADPR
2.23679	0.0186261	Pnpla8	PNPLA8	612	Calcium-independent phospholipase A2-gamma	87.3	ASSAAPGYFAEY*ALGSDLHQDGGLLLNNPSALALHECK
-2.06695	0.00997709	Tgm5	TGM5	170	Protein-glutamine gamma-glutamyltransferase 5	81	QEYVVNDY*GFIYQGSK
1.47433	7.18815e-05	Zdhhc20;Zdhhc20	ZDHHC20;ZDHHC20 iso 2	54;54	Probable palmitoyltransferase ZDHHC20	43.9	TVVY*LVAFHLFFVMF
1.82708	0.0142548	Gdi1	GDI1	111	Rab GDP dissociation inhibitor alpha	50.5	VVEGSFVY*KGGKIYKVPSTETEALASNLM#GM#FEK
1.82708	0.0142548	Gdi1	GDI1	117	Rab GDP dissociation inhibitor alpha	50.5	VVEGSFVYKGGKIY*KVPSTETEALASNLM#GM#FEK
1.91877	0.0126493	Rabgap1l;Rabgap1l	TBC1D18;TBC1D18 iso3	162;134	Rab GTPase-activating protein 1-like	92.3	ASS*QYPFAVTLYVPNVPEGSVR
1.91877	0.0126493	Rabgap1l;Rabgap1l	TBC1D18;TBC1D18 iso3	164;136	Rab GTPase-activating protein 1-like	92.3	ASSQY*PFAVTLYVPNVPEGSVR
-2.21964	0.036533	Arhgap27	ARHGAP27 iso2	§28	Rho GTPase-activating protein 27	75.8	AQVDDPPEPVY*ANVERQPR
-1.31267	0.0390082	Syngap1	SynGAP	1006	Ras/Rap GTPase-activating protein SynGAP	148.1	SEDLSSGVPKPPAASILHSHSY*SDEFGPSGTDFTRR
-1.92402	0.0312886	Syngap1	SynGAP	1095	Ras/Rap GTPase-activating protein SynGAP	148.1	SQQLTVSAAQKPRPSSGNLLQSPEPS*YGPARPR
-1.68153	0.0227301	Rgs10	RGS10	§94	Regulator of G-protein signaling 10	21.1	AKEIY*MTFLSNK
1.35528	0.010627	Dyrk1a	DYRK1A	§145	Dual specificity tyrosine-phosphorylation-regulated kinase 1A	85.4	KVYNDGYDDDNY*DYIVKNGEK
1.50705	0.0117174	Pitpna	PITPNA	58	Phosphatidylinositol transfer protein alpha isoform	31.9	VILPVSVDEYQVGQLYSVAEASKNETGGGEGVEVLVNEPYEKDDGEKGQY*THK
-1.09657	0.0332715	Sh3pxd2b	SH3PXD2B	§226, 232	SH3 and PX domain-containing protein 2B	101.5	EEKY*TVIYPY*TAR
-1.86674	0.0423981	Atp5f1	ATP5F1	§165	ATP synthase F(0) complex subunit B1, mitochondrial	28.9	HY*LFDVQR
2.44501	0.028638	Hspe1	HSPE1	§76	10 kDa heat shock protein, mitochondrial	11	VLLPEY*GGTKVVLDDKDYFLFR
-1.76991	0.0273873	Dnm1;Dnm1;Dnm1;Dnm1;Dnm1	DYN1 iso3;DYN1;DYN1 iso4;DYN1 iso3;DYN1 iso6	354;§354;354;354;354	Dynamin-1	95.9	IEGSGDQIDTY*ELSGGAR
-2.06017	0.0401177	Kifc2	KIFC2	10	Kinesin-like protein KIFC2	85.6	YSLLIY*IFYSLFR
-1.4342	0.0142313	Ocrl;Ocrl	OCRL;OCRL iso 2	475;475	Inositol polyphosphate 5-phosphatase OCRL-1	104.2	AFADFNEGEINFVPT*YKYDSK
-1.4342	0.0142313	Ocrl;Ocrl	OCRL;OCRL iso 2	476;476	Inositol polyphosphate 5-phosphatase OCRL-1	104.2	AFADFNEGEINFVPTY*KYDSK
1.35625	0.00382465	Phpt1	PHPT1	§92	14 kDa phosphohistidine phosphatase	14	KIHVYGY*SM#GYGR
1.35625	0.00382465	Phpt1	PHPT1	90	14 kDa phosphohistidine phosphatase	14	KIHVY*GYSM#GYGR
-1.51477	0.00318643	Ptprd;Ptprs;Ptprs;Ptprs;Ptprs;Ptprs;Ptprd;Ptprd;Ptprd;Ptprd;Ptprd;Ptprd;Ptprd;Ptprd;Ptprd;Ptprd;Ptprd;Ptprs;Ptprf	PTPRD;PTPRS;PTPRS iso 2;PTPRS iso 3;PTPRS iso 4;PTPRS iso 6;PTPRD iso 1;PTPRD iso 2;PTPRD iso 3;PTPRD iso 5;PTPRD iso 6;PTPRD iso 7;PTPRD iso 8;PTPRD iso 9;PTPRD iso 1;PTPRD iso 1;PTPRD iso 1;PTPRS iso 5;PTPRF	§1386;§1381;§1381;975;971;1335;1367;767;1169;1382;1383;1379;1380;1376;1377;1373;975;66;§1372	Receptor-type tyrosine-protein phosphatase delta	214.3	Y*ANVIAYDHSR
2.22722	0.0058805	Cpd	CPD	1373	Carboxypeptidase D	152.3	SLLSHEFQDETDTEEETLY*SSKH
1.19097	0.00676801	Mob4	PREI3	§141	MOB-like protein phocein	26	HTLDGAACLLNSNKY*FPSR
1.23694	0.0285995	Camk2a;Camk2b	CAMK2A;CAMK2B	106;107	Calcium/calmodulin-dependent protein kinase type II subunit alpha	54.1	EY*YSEADASHCIQQILEAVLHCHQM#GVVHR
-1.25642	0.0322448	Cdk1	CDK1	§15	Cyclin-dependent kinase 1	34.1	IEKIGEGTY*GVVYK
-1.48875	0.0100688	Cdk1;Cdk2;Cdk3;Cdk2	CDK1;CDK2;CDK3;CDK2 iso 2	§15;§15;§15;§15	Cyclin-dependent kinase 1	34.1	IGEGTY*GVVYK
1.39703	0.00418443	Eif2ak4;Eif2ak4;Eif2ak4;Eif2ak4;Eif2ak4	GCN2;GCN2 iso 2;GCN2 iso 3;GCN2 iso 4;GCN2 iso 6	474;362;396;196;353	Eukaryotic translation initiation factor 2-alpha kinase 4	186.4	SALPYKT*GK
-1.62432	0.0397514	Mapk11	P38B	§182	Mitogen-activated protein kinase 11	41.4	QADEEMTGY*VATR
1.40582	0.000735682	Mapk7;Mapk7;Mapk7;Mapk7;Mapk7	ERK5;ERK5 iso 2;ERK5 iso 3;ERK5 iso 4;ERK5 iso 5	§221;152;82;§221;§221	Mitogen-activated protein kinase 7	87.7	GLCTSPAEHQYFM#TEY*VATR
1.43685	0.0187939	Mapk8;Mapk10;Mapk10	JNK1;JNK3;JNK3 iso2	§185;§223;223	Mitogen-activated protein kinase 8	44.2	TAGTSFM#M#TPY*VVTR
1.62349	0.0227523	Mapk8;Mapk10;Mapk10;Mapk9;Mapk9;Mapk9;Mapk9	JNK1;JNK3;JNK3 iso2;JNK2;JNK2 iso 2;JNK2 iso 3;JNK2 iso 4	§185;§223;223;§185;§185;§185;§185	Mitogen-activated protein kinase 8	44.2	M#M#TPY*VVTR
1.81472	0.00423893	Mapk9;Mapk9;Mapk9;Mapk9	JNK2;JNK2 iso 2;JNK2 iso 3;JNK2 iso 4	§185;§185;§185;§185	Mitogen-activated protein kinase 9	48.2	TACTNFM#M#TPY*VVTR
-1.52359	0.00783565	Abl2	Arg	§185	Abelson tyrosine-protein kinase 2	128.1	SAAEY*LLSSLINGSFLVR
1.31595	0.0118494	Fyn;Fyn	Fyn;Fyn iso 2	§185;§185	Tyrosine-protein kinase Fyn	60.6	ESETTKGAY*SLSIRDWDDM#KGDHVK
-1.33335	0.0178174	Fyn;Fyn	Fyn;Fyn iso 2	§531;528	Tyrosine-protein kinase Fyn	60.6	KDPEERPTFEYLQGFLEDYFTATEPQY*QPGENL
-1.55739	0.0221529	Hck;Hck	Hck;Hck iso 2	§520;499	Tyrosine-protein kinase HCK	59.1	NRPEERPTFEYIQSVLDDFYTATESQY*QQQP
-1.72396	0.00561749	Hck;Hck	Hck;Hck iso 2	518;497	Tyrosine-protein kinase HCK	59.1	NRPEERPTFEYIQSVLDDFYTATES*QYQQQP
-1.46176	0.00940335	Lyn;Lyn	LYN;LYN iso2	§508;487	Tyrosine-protein kinase Lyn	58.8	EKAEERPTFDYLQSVLDDFYTATEGQY*QQQP
-1.57484	0.000144821	Ptk2b	Pyk2	§881	Protein-tyrosine kinase 2-beta	115.7	LGAQSIQPTANLDRTDDLVY*HNVM#TLVEAVLELK
-1.79595	0.000966348	Src	Src	§535	Neuronal proto-oncogene tyrosine-protein kinase Src	60.6	KEPEERPTFEYLQAFLEDYFTSTEPQY*QPGENL
-1.77235	0.00424241	Yes1	Yes	§535	Tyrosine-protein kinase Yes	60.6	KDPDERPTFEYIQSFLEDYFTATEPQY*QPGENL
2.12236	0.00195025	Epha4;Epha4	EphA4;EphA4 iso 2	§596, §602;§596, §602	Ephrin type-A receptor 4	109.7	AKQEADEEKHLNQGVRTY*VDPFTY*EDPNQAVR
1.72855	0.02313	Fgfr3;Fgfr3	FGFR3;FGFR3 iso 2	§641, §642;643, 644	Fibroblast growth factor receptor 3	87.7	DVHNLDY*Y*KK
2.53217	0.00796497	Fgfr3;Fgfr3	FGFR3;FGFR3 iso 2	§641;643	Fibroblast growth factor receptor 3	87.7	DVHNLDY*YKK
-1.72524	0.00312296	Igf1r;Insr	IGF1R;INSR	§1167, §1168;§1179, §1180	Insulin-like growth factor 1 receptor	155.7	DIYETDY*Y*RKGGK
1.41357	0.0123815	Ntrk2;Ntrk2;Ntrk2;Ntrk3	TrkB;TrkB iso2;TrkB iso2;TrkC	§706;657;634;§710	BDNF/NT-3 growth factors receptor	92.1	DVYSTDYY*RVGGHTM#LPIR
2.79462	0.0113344	Atp1a3	ATP1A3	§47	Sodium/potassium-transporting ATPase subunit alpha-3	111.6	M#SVEEVCRKYNT*DCVQGLTHSK
1.49382	0.0113663	Atp2b1;Atp2b2	PMCA1;ATP2B2	§1129;§1107	Plasma membrane calcium-transporting ATPase 1	134.7	SSLY*EGLEKPESR
1.52574	0.0181458	Cacna1a	CACNA1A	797	Voltage-dependent P/Q-type calcium channel subunit alpha-1A	267.5	EALY*GDAAERWPTPYARPLRPDVK
-1.75704	0.00346947	Clcn6	CLCN6	48	Chloride transport protein 6	96.9	KDY*ESLDYDR
1.34415	0.0360539	Dner	DNER	384	Delta and Notch-like epidermal growth factor-related receptor	78.7	TCLCLPGY*TGELCQSK
-1.36679	0.00372777	Elfn2	ELFN2	§502	Protein phosphatase 1 regulatory subunit 29	90	VATKGNY*IEVR
-1.72876	0.038435	Elfn2	ELFN2	493, §502	Protein phosphatase 1 regulatory subunit 29	90	GLEAGLDT*PKVATKGNY*IEVR
1.98723	0.042528	Gpr158	GPR158	722	Probable G-protein coupled receptor 158	134.3	KLY*AQLEIYKR
1.70139	0.0133949	Gpr37l1	GPR37L1	464	Prosaposin receptor GPR37L1	52.7	LKAEVSSSIY*FHKPR
2.0429	0.0170192	Gprc5b	GPRC5B	§383	G-protein coupled receptor family C group 5 member B	45.9	SNVY*QPTEM#AVVLNGGTIPTAPPSHTGR
-1.98561	0.0204887	Grin2a	NMDAR2A	§1291, §1292	Glutamate receptor ionotropic, NMDA 2A	165.3	QHS*Y*DNILDKPR
-1.35174	0.0158164	Grin2a	NMDAR2A	§1325	Glutamate receptor ionotropic, NMDA 2A	165.3	LLEGNLY*GSLFSVPSSK
1.51348	0.0270539	Hepacam	HEPACAM	313	Hepatocyte cell adhesion molecule	46.3	KNPM#ALY*ILKDKDSSEPDENPATEPR
-14.5823	0.00687703	Il1rapl1	IL1RAPL1	614	Interleukin-1 receptor accessory protein-like 1	79.6	STFHNTY*HSQMR
-20.0409	0.00312095	Il1rapl1	IL1RAPL1	648	Interleukin-1 receptor accessory protein-like 1	79.6	SYEYDVPPTGTLPLTSIGNQHTY*CNIPM#TLINGQRPQTK
-1.55537	0.00866832	Kcna1	Kv1.1	24	Potassium voltage-gated channel subfamily A member 1	56.4	TVMSGENADEASTAPGHPQDGSY*PR
1.83384	0.0415512	Kcnj10	Kir4.1	349	ATP-sensitive inward rectifier potassium channel 10	42.4	Y*GDPEKLKLEESLREQAEKEGSALSVR
2.26733	0.0036084	Mag	MAG	611	Myelin-associated glycoprotein	69.2	RPTKDSY*TLTEELAEYAEIR
2.26733	0.0036084	Mag	MAG	612	Myelin-associated glycoprotein	69.2	RPTKDSYT*LTEELAEYAEIR
2.87513	0.00133117	Mag	MAG	620	Myelin-associated glycoprotein	69.2	GESPELDLSYSHSDLGKRPTKDSYTLTEELAEY*AEIR
2.80039	0.000514751	Mag;Mag	MAG;MAG iso2	558;558	Myelin-associated glycoprotein	69.2	NVTESSSFSGGDNPHVLY*SPEFR
-1.31472	0.0405386	Magi3;Magi3	MAGI3;MAGI3 iso2	§356;356	Membrane-associated guanylate kinase, WW and PDZ domain-containing protein 3	161.6	IEDPQY*GTYYVDHLNQK
1.87254	0.00895568	Opalin	OPALIN	106	Opalin	15.8	GSQEGHIY*VK
1.66943	0.0352759	Pcdha4;Pcdhga4	PCDHA4;PCDHGA4	878, 883;§889, §894	Protocadherin alpha-4	99.6	YGPQFTLQHVPDY*RQNVY*IPGSNATLTNAAGKR
1.61253	0.0142293	Sdc4	syndecan-4	§197	Syndecan-4	21.5	KAPTNEFY*A
-1.52303	0.0403671	Sirpa;Sirpa;Sirpa	SHPS1;SHPS1 iso2;SHPS1 iso2	462;458;244	Tyrosine-protein phosphatase non-receptor type substrate 1	56.4	APEPNNHT*EYASIETGKVPRPEDTLTYADLDMVHLSR
1.99713	0.00344712	Slc38a2	SLC38A2	§39	Sodium-coupled neutral amino acid transporter 2	55.5	QAALKS*HYADVDPENQNFLLESNLGKK
1.99713	0.00344712	Slc38a2	SLC38A2	§41	Sodium-coupled neutral amino acid transporter 2	55.5	QAALKSHY*ADVDPENQNFLLESNLGKK
-1.25404	0.0102013	Slc4a10;Slc4a10;Slc4a8;Slc4a8;Slc4a7;Slc4a7	SLC4A10;SLC4A10 iso 2;SLC4A8;SLC4A8 iso 2;SLC4A7;SLC4A7 iso2	158;158;157;105;158;158	Sodium-driven chloride bicarbonate exchanger	125.7	WSKPY*VATLSLHSLFELR
-1.27263	0.0062973	Slc4a4;Slc4a4	SLC4A4;SLC4A4 iso2	206;162	Electrogenic sodium bicarbonate cotransporter 1	121.4	DKVTY*TLLR
-1.38903	0.0184595	Sv2c	SV2C	117	Synaptic vesicle glycoprotein 2C	82.2	DSIVSVGQPKGDEY*KDRR
-2.35473	0.0263624	Syt7	SYT7	305	Synaptotagmin-7	45.4	AMDIGGTSDPY*VK
1.90502	0.0210813	Ttyh2	TTYH2	§424	Protein tweety homolog 2	59	DRDY*DDIDDDDPFNPQAR
-1.23611	0.0357344	Unc13a	UNC13A	1028	Protein unc-13 homolog A	193.7	ACLNSTYEYIFNNCHELY*GR
1.36008	0.0341528	Vdac1;Vdac1	VDAC1;VDAC1 iso 2	§78;65	Voltage-dependent anion-selective channel protein 1	32.3	YRWT*EYGLTFTEK
1.27891	0.00227306	Snrnp70;Snrnp70	snRNP 70;snRNP 70 iso 2	§126;§126	U1 small nuclear ribonucleoprotein 70 kDa	52	REFEVY*GPIKR
1.34629	0.0448516	Srsf1	SF2	§189	Serine/arginine-rich splicing factor 1	27.7	SHEGETAY*IR
-1.23212	0.00639175	Znfx1	ZNFX1	297	NFX1-type zinc finger-containing protein 1	218.7	VQAIIKY*LQEKR
-2.04812	0.0472328	Cmtm4	CMTM4	§187	CKLF-like MARVEL transmembrane domain-containing protein 4	22.9	QQSTNDY*IR
-1.43	0.0255856	Sfpq	PSF	§373	Splicing factor, proline- and glutamine-rich	75.4	NLSPY*VSNELLEEAFSQFGPIER
1.29094	0.0231733	Tdg	TDG	19	G/T mismatch-specific thymine DNA glycosylase	46.8	SYSLEQVQALYS*FP
-1.58881	0.0397278	Eprs	EPRS	§377	Bifunctional glutamate/proline--tRNA ligase	170	TGNKYNVYPTY*DFACPIVDSIEGVTHALR
-1.23018	0.0405067	Rpl13a	RPL13A	137	60S ribosomal protein L13a	23.4	KFAY*LGR
1.35298	0.0251976	Rps24;Rps24;Rps24	RPS24;RPS24 iso 2;RPS24 iso 3	§81;§81;§81	40S ribosomal protein S24	15.4	TTGFGM#IYDSLDY*AKKNEPK
1.42994	0.036364	Rpsa	RPSA	§139	40S ribosomal protein SA	32.8	ADHQPLTEASY*VNLPTIALCNTDSPLR
-1.27886	0.0393423	Tars	TARS	§297	Threonine--tRNA ligase, cytoplasmic	83.3	IY*GISFPDPK
-1.66423	0.0292838	Epb41l3;Epb41l3	EPB41L3;EPB41L3 iso7	461;461	Band 4.1-like protein 3	116.7	SLDGEVGTGQY*ATTK
1.88664	0.0337819	Dtx3	DTX3	237	Probable E3 ubiquitin-protein ligase DTX3	38	DATLLLPSYEKYGT*IVIQYVFPPGVQGAEHPNPGVRYPGTTR
1.35171	0.0057867	Nploc4;Nploc4	NPL4;NPL4 iso 2	411, 415;411, 415	Nuclear protein localization protein 4 homolog	68	DAPELGY*AKES*SS
-1.3939	0.0058083	Rbck1	RBCK1	§328	RanBP-type and C3HC4-type zinc finger-containing protein 1	57.5	NSQEAEVACPFIDSTY*SCPGK
1.87096	0.0166109	Uba1	UBE1	324	Ubiquitin-like modifier-activating enzyme 1	117.7	YS*RPAQLHIGFQALHQFCALHNQPPRPR
1.33947	0.0463602	Vps36	VPS36	§27	Vacuolar protein-sorting-associated protein 36	43.7	GVRVY*DGEEKIKFDAGTLLLSTHR
1.31448	0.0068363	Begain	BEGAIN	§588, §595	Brain-enriched guanylate kinase-associated protein	65.3	KDS*LTKAQLY*GTLLN
-1.40405	0.0291732	D3Ertd751e	C4orf33	146	UPF0462 protein C4orf33 homolog	22.4	VY*EALYPVPQHELQQGQKPDFHR
1.6788	0.0412642	Nyap1;Nyap1	NYAP1;Nyap1 iso 2	§212;212	Neuronal tyrosine-phosphorylated phosphoinositide-3-kinase adapter 1	87.6	ITGDLDAGAQEEEPVY*IEM#VGDVFR
-1.55665	0.0279408	Phldb1	PHLDB1	918	Pleckstrin homology-like domain family B member 1	158.6	TTSTLKEY*VTLEQLR
-1.43494	0.0499837	Plekha7;Plekha7;Plekha7;Plekha7;Plekha7;Plekha7	PLEKHA7;PLEKHA7 iso2;PLEKHA7 iso2;PLEKHA7 iso2;PLEKHA7 iso2;PLEKHA7 iso2	§653;653;548;417;591;607	Pleckstrin homology domain-containing family A member 7	126.7	SADDTY*LQLKK
-1.63026	0.0142842	Prickle2	PRICKLE2	746	Prickle-like protein 2	95.7	DLY*SQCPR
1.2784	0.0481465	Rmdn1	FAM82B	183	Regulator of microtubule dynamics protein 1	35	IANAY*VIKEHFEK
-2.27318	0.0399602	Trappc10	EHOC-1	§933	Trafficking protein particle complex subunit 10	141.5	VSIDCPWSIY*STVIALTFSVPFRTEHSLLSAGTR
1.29384	0.0257596	Ap2b1;Ap2b1	AP2B1;AP2B1 iso 2	§737;751	AP-2 complex subunit beta	104.5	QGHIY*M#EMNFTNK
-1.74918	0.0243252	Cltc	CLTC	128	Clathrin heavy chain 1	191.4	WISLNTVALVTDNAVY*HWSM#EGESQPVK
1.66126	0.0205756	Copa	COPA	§249	Coatomer subunit alpha	138.3	GHY*NNVSCAVFHPR
1.32994	0.0419752	Syn2;Syn2	SYN2;SYN2 iso2	140;140	Synapsin-2	63.3	KILGDY*DIKVEQAEFSELNLVAHADGTYAVDM#QVLR

## Sheet: SynGO Ontologies
			Dataset EV1. Phosphoscan Results
GO term ID	GO domain	GO term name	GO term name - hierarchical structure	GO parent term ID	GSEA p-value	GSEA 'gene cluster' FDR corrected p-value	genes - hgnc_id	genes - hgnc_symbol	genes - your genelist input
GO:0045202	CC	synapse	synapse		6.68267e-23	1.0024e-21	HGNC:29647;HGNC:6502;HGNC:3711;HGNC:10304;HGNC:10411;HGNC:1435;HGNC:3014;HGNC:20879;HGNC:4092;HGNC:9612;HGNC:1460;HGNC:23150;HGNC:1117;HGNC:13406;HGNC:12669;HGNC:814;HGNC:1388;HGNC:2092;HGNC:2972;HGNC:543;HGNC:11495;HGNC:30670;HGNC:6218;HGNC:3388;HGNC:801;HGNC:9681;HGNC:11514;HGNC:4585;HGNC:9668;HGNC:24163;HGNC:8032;HGNC:77;HGNC:132;HGNC:6872;HGNC:11283;HGNC:6735;HGNC:12841;HGNC:14295;HGNC:14294;…	MAGI3;RPSA;FKBP1A;RPL13A;RPS24;CALB2;DPYSL2;CASKIN1;GAD1;PTK2B;CAMK2A;UNC13A;BSN;PCLO;VDAC1;ATP2B1;CACNA1A;CLTC;DNM1;ANXA5;SYN2;SV2C;KCNA1;EPHA4;ATP1A3;PTPRS;SYT7;GRIN2A;PTPRD;BEGAIN;NTRK2;ABL2;ACTB;MAPK10;SRC;LYN;YES1;SHANK2;SHANK3;SHANK1;CAMK2B;SYNGAP1;FYN;TANC2;DLG2;IL1RAPL1;PLPPR4;PTPRF;NTRK3	MAGI3;RPSA;FKBP1A;RPL13A;RPS24;CALB2;DPYSL2;CASKIN1;GAD1;PTK2B;CAMK2A;UNC13A;BSN;PCLO;VDAC1;ATP2B1;CACNA1A;CLTC;DNM1;ANXA5;SYN2;SV2C;KCNA1;EPHA4;ATP1A3;PTPRS;SYT7;GRIN2A;PTPRD;BEGAIN;NTRK2;ABL2;ACTB;MAPK10;SRC;LYN;YES1;SHANK2;SHANK3;SHANK1;CAMK2B;SYNGAP1;FYN;TANC2;DLG2;IL1RAPL1;PLPPR4;PTPRF;NTRK3
GO:0097060	CC	synaptic membrane	├─ synaptic membrane	GO:0045202			HGNC:1435	CALB2	CALB2
GO:0099243	CC	extrinsic component of synaptic membrane	│ ├─ extrinsic component of synaptic membrane	GO:0097060
GO:0099699	CC	integral component of synaptic membrane	│ └─ integral component of synaptic membrane	GO:0097060
GO:0098793	CC	presynapse	├─ presynapse	GO:0045202	4.15377e-12	2.07689e-11	HGNC:3014;HGNC:20879;HGNC:4092;HGNC:9612;HGNC:1460;HGNC:23150;HGNC:1117;HGNC:13406;HGNC:12669;HGNC:814;HGNC:1388;HGNC:2092;HGNC:2972;HGNC:543;HGNC:11495;HGNC:30670;HGNC:6218;HGNC:3388;HGNC:801;HGNC:9681;HGNC:11514;HGNC:4585;HGNC:9668;HGNC:10304;HGNC:10411	DPYSL2;CASKIN1;GAD1;PTK2B;CAMK2A;UNC13A;BSN;PCLO;VDAC1;ATP2B1;CACNA1A;CLTC;DNM1;ANXA5;SYN2;SV2C;KCNA1;EPHA4;ATP1A3;PTPRS;SYT7;GRIN2A;PTPRD;RPL13A;RPS24	DPYSL2;CASKIN1;GAD1;PTK2B;CAMK2A;UNC13A;BSN;PCLO;VDAC1;ATP2B1;CACNA1A;CLTC;DNM1;ANXA5;SYN2;SV2C;KCNA1;EPHA4;ATP1A3;PTPRS;SYT7;GRIN2A;PTPRD;RPL13A;RPS24
GO:0099523	CC	presynaptic cytosol	│ ├─ presynaptic cytosol	GO:0098793			HGNC:1460	CAMK2A	CAMK2A
GO:0099569	CC	presynaptic cytoskeleton	│ ├─ presynaptic cytoskeleton	GO:0098793
GO:0099182	CC	presynaptic intermediate filament cytoskeleton	│ │ ├─ presynaptic intermediate filament cytoskeleton	GO:0099569
GO:0099143	CC	presynaptic actin cytoskeleton	│ │ └─ presynaptic actin cytoskeleton	GO:0099569
GO:0048786	CC	presynaptic active zone	│ ├─ presynaptic active zone	GO:0098793	0.00020153	0.000335884	HGNC:23150;HGNC:1117;HGNC:13406;HGNC:12669;HGNC:814;HGNC:1388	UNC13A;BSN;PCLO;VDAC1;ATP2B1;CACNA1A	UNC13A;BSN;PCLO;VDAC1;ATP2B1;CACNA1A
GO:0098831	CC	presynaptic active zone cytoplasmic component	│ │ ├─ presynaptic active zone cytoplasmic component	GO:0048786			HGNC:1117;HGNC:13406	BSN;PCLO	BSN;PCLO
GO:0048787	CC	presynaptic active zone membrane	│ │ └─ presynaptic active zone membrane	GO:0048786	0.0164182	0.0189441	HGNC:12669;HGNC:814;HGNC:1388	VDAC1;ATP2B1;CACNA1A	VDAC1;ATP2B1;CACNA1A
GO:0099029	CC	anchored component of presynaptic active zone membrane	│ │ ├─ anchored component of presynaptic active zone membrane	GO:0048787
GO:0098891	CC	extrinsic component of presynaptic active zone membrane	│ │ ├─ extrinsic component of presynaptic active zone membrane	GO:0048787
GO:0099059	CC	integral component of presynaptic active zone membrane	│ │ └─ integral component of presynaptic active zone membrane	GO:0048787			HGNC:814;HGNC:1388	ATP2B1;CACNA1A	ATP2B1;CACNA1A
GO:0098833	CC	presynaptic endocytic zone	│ ├─ presynaptic endocytic zone	GO:0098793			HGNC:2092;HGNC:2972	CLTC;DNM1	CLTC;DNM1
GO:0098835	CC	presynaptic endocytic zone membrane	│ │ └─ presynaptic endocytic zone membrane	GO:0098833			HGNC:2092;HGNC:2972	CLTC;DNM1	CLTC;DNM1
GO:0098894	CC	extrinsic component of presynaptic endocytic zone membrane	│ │ └─ extrinsic component of presynaptic endocytic zone membrane	GO:0098835
GO:0098830	CC	presynaptic endosome	│ ├─ presynaptic endosome	GO:0098793
GO:0098954	CC	presynaptic endosome membrane	│ │ └─ presynaptic endosome membrane	GO:0098830
GO:0099067	CC	integral component of presynaptic endosome membrane	│ │ └─ integral component of presynaptic endosome membrane	GO:0098954
GO:0008021	CC	synaptic vesicle	│ ├─ synaptic vesicle	GO:0098793	0.0195588		HGNC:543;HGNC:2092;HGNC:11495;HGNC:30670	ANXA5;CLTC;SYN2;SV2C	ANXA5;CLTC;SYN2;SV2C
GO:0034592	CC	synaptic vesicle lumen	│ │ ├─ synaptic vesicle lumen	GO:0008021
GO:0030672	CC	synaptic vesicle membrane	│ │ └─ synaptic vesicle membrane	GO:0008021	0.00777508	0.00971885	HGNC:543;HGNC:2092;HGNC:11495;HGNC:30670	ANXA5;CLTC;SYN2;SV2C	ANXA5;CLTC;SYN2;SV2C
GO:0098993	CC	anchored component of synaptic vesicle membrane	│ │ ├─ anchored component of synaptic vesicle membrane	GO:0030672
GO:0098850	CC	extrinsic component of synaptic vesicle membrane	│ │ ├─ extrinsic component of synaptic vesicle membrane	GO:0030672			HGNC:2092;HGNC:11495	CLTC;SYN2	CLTC;SYN2
GO:0030285	CC	integral component of synaptic vesicle membrane	│ │ └─ integral component of synaptic vesicle membrane	GO:0030672			HGNC:30670	SV2C	SV2C
GO:0098992	CC	neuronal dense core vesicle	│ ├─ neuronal dense core vesicle	GO:0098793
GO:0099013	CC	neuronal dense core vesicle lumen	│ │ ├─ neuronal dense core vesicle lumen	GO:0098992
GO:0099012	CC	neuronal dense core vesicle membrane	│ │ └─ neuronal dense core vesicle membrane	GO:0098992
GO:0098674	CC	extrinsic component of neuronal dense core vesicle membrane	│ │ ├─ extrinsic component of neuronal dense core vesicle membrane	GO:0099012
GO:0099066	CC	integral component of neuronal dense core vesicle membrane	│ │ └─ integral component of neuronal dense core vesicle membrane	GO:0099012
GO:0042734	CC	presynaptic membrane	│ ├─ presynaptic membrane	GO:0098793	0.000221774		HGNC:6218;HGNC:3388;HGNC:801;HGNC:9681;HGNC:11514;HGNC:4585;HGNC:9668	KCNA1;EPHA4;ATP1A3;PTPRS;SYT7;GRIN2A;PTPRD	KCNA1;EPHA4;ATP1A3;PTPRS;SYT7;GRIN2A;PTPRD
GO:0099026	CC	anchored component of presynaptic membrane	│ │ ├─ anchored component of presynaptic membrane	GO:0042734
GO:0098888	CC	extrinsic component of presynaptic membrane	│ │ ├─ extrinsic component of presynaptic membrane	GO:0042734
GO:0099056	CC	integral component of presynaptic membrane	│ │ └─ integral component of presynaptic membrane	GO:0042734	0.00011172	0.000239401	HGNC:6218;HGNC:3388;HGNC:801;HGNC:9681;HGNC:11514;HGNC:4585;HGNC:9668	KCNA1;EPHA4;ATP1A3;PTPRS;SYT7;GRIN2A;PTPRD	KCNA1;EPHA4;ATP1A3;PTPRS;SYT7;GRIN2A;PTPRD
SYNGO:presyn_ribosome	CC	presynaptic ribosome	│ ├─ presynaptic ribosome	GO:0098793			HGNC:10304;HGNC:10411	RPL13A;RPS24	RPL13A;RPS24
SYNGO:presyn_er	CC	presynaptic ER	│ └─ presynaptic ER	GO:0098793
SYNGO:presyn_er_membrane	CC	presynaptic ER membrane	│ ├─ presynaptic ER membrane	SYNGO:presyn_er
SYNGO:presyn_er_membrane_integral	CC	integral component of presynaptic ER membrane	│ │ └─ integral component of presynaptic ER membrane	SYNGO:presyn_er_membrane
SYNGO:presyn_ser	CC	presynaptic SER	│ └─ presynaptic SER	SYNGO:presyn_er
SYNGO:presyn_ser_membrane	CC	presynaptic SER membrane	│ └─ presynaptic SER membrane	SYNGO:presyn_ser
SYNGO:presyn_ser_membrane_integral	CC	integral component of presynaptic SER membrane	│ └─ integral component of presynaptic SER membrane	SYNGO:presyn_ser_membrane
GO:0043083	CC	synaptic cleft	├─ synaptic cleft	GO:0045202
GO:0098965	CC	extracellular matrix of synaptic cleft	│ └─ extracellular matrix of synaptic cleft	GO:0043083
GO:0098794	CC	postsynapse	├─ postsynapse	GO:0045202	4.55895e-14	3.41921e-13	HGNC:24163;HGNC:801;HGNC:9612;HGNC:8032;HGNC:77;HGNC:1460;HGNC:132;HGNC:6872;HGNC:11283;HGNC:6735;HGNC:12841;HGNC:14295;HGNC:14294;HGNC:15474;HGNC:1461;HGNC:11497;HGNC:4037;HGNC:30212;HGNC:2901;HGNC:5996;HGNC:23496;HGNC:9670;HGNC:4585;HGNC:12669;HGNC:6218;HGNC:3388;HGNC:8033;HGNC:10304;HGNC:10411;HGNC:6502	BEGAIN;ATP1A3;PTK2B;NTRK2;ABL2;CAMK2A;ACTB;MAPK10;SRC;LYN;YES1;SHANK2;SHANK3;SHANK1;CAMK2B;SYNGAP1;FYN;TANC2;DLG2;IL1RAPL1;PLPPR4;PTPRF;GRIN2A;VDAC1;KCNA1;EPHA4;NTRK3;RPL13A;RPS24;RPSA	BEGAIN;ATP1A3;PTK2B;NTRK2;ABL2;CAMK2A;ACTB;MAPK10;SRC;LYN;YES1;SHANK2;SHANK3;SHANK1;CAMK2B;SYNGAP1;FYN;TANC2;DLG2;IL1RAPL1;PLPPR4;PTPRF;GRIN2A;VDAC1;KCNA1;EPHA4;NTRK3;RPL13A;RPS24;RPSA
GO:0099524	CC	postsynaptic cytosol	│ ├─ postsynaptic cytosol	GO:0098794			HGNC:1460	CAMK2A	CAMK2A
GO:0099571	CC	postsynaptic cytoskeleton	│ ├─ postsynaptic cytoskeleton	GO:0098794			HGNC:132	ACTB	ACTB
GO:0099160	CC	postsynaptic intermediate filament cytoskeleton	│ │ ├─ postsynaptic intermediate filament cytoskeleton	GO:0099571
GO:0098871	CC	postsynaptic actin cytoskeleton	│ │ ├─ postsynaptic actin cytoskeleton	GO:0099571			HGNC:132	ACTB	ACTB
GO:0150050	CC	postsynaptic septin cytoskeleton	│ │ ├─ postsynaptic septin cytoskeleton	GO:0099571
GO:0099189	CC	postsynaptic spectrin-associated cytoskeleton	│ │ └─ postsynaptic spectrin-associated cytoskeleton	GO:0099571
GO:0097444	CC	spine apparatus	│ ├─ spine apparatus	GO:0098794
GO:0098897	CC	spine apparatus membrane	│ │ └─ spine apparatus membrane	GO:0097444
GO:0099065	CC	integral component of spine apparatus membrane	│ │ └─ integral component of spine apparatus membrane	GO:0098897
GO:0150051	CC	postsynaptic Golgi apparatus	│ ├─ postsynaptic Golgi apparatus	GO:0098794			HGNC:6872	MAPK10	MAPK10
GO:0099572	CC	postsynaptic specialization	│ ├─ postsynaptic specialization	GO:0098794	6.88085e-10	2.58032e-09	HGNC:11283;HGNC:6735;HGNC:12841;HGNC:14295;HGNC:14294;HGNC:15474;HGNC:1461;HGNC:1460;HGNC:11497;HGNC:4037;HGNC:30212;HGNC:9612;HGNC:2901;HGNC:5996;HGNC:23496;HGNC:9670;HGNC:4585;HGNC:12669	SRC;LYN;YES1;SHANK2;SHANK3;SHANK1;CAMK2B;CAMK2A;SYNGAP1;FYN;TANC2;PTK2B;DLG2;IL1RAPL1;PLPPR4;PTPRF;GRIN2A;VDAC1	SRC;LYN;YES1;SHANK2;SHANK3;SHANK1;CAMK2B;CAMK2A;SYNGAP1;FYN;TANC2;PTK2B;DLG2;IL1RAPL1;PLPPR4;PTPRF;GRIN2A;VDAC1
GO:0099091	CC	postsynaptic specialization, intracellular component	│ │ ├─ postsynaptic specialization, intracellular component	GO:0099572	0.000151584	0.00028422	HGNC:11283;HGNC:6735;HGNC:12841	SRC;LYN;YES1	SRC;LYN;YES1
GO:0099634	CC	postsynaptic specialization membrane	│ │ ├─ postsynaptic specialization membrane	GO:0099572
GO:0098892	CC	extrinsic component of postsynaptic specialization membrane	│ │ │ ├─ extrinsic component of postsynaptic specialization membrane	GO:0099634
GO:0099060	CC	integral component of postsynaptic specialization membrane	│ │ │ └─ integral component of postsynaptic specialization membrane	GO:0099634
GO:0014069	CC	postsynaptic density	│ │ ├─ postsynaptic density	GO:0099572	1.36575e-08	4.09725e-08	HGNC:14295;HGNC:14294;HGNC:15474;HGNC:1461;HGNC:1460;HGNC:11497;HGNC:4037;HGNC:30212;HGNC:9612;HGNC:2901;HGNC:5996;HGNC:23496;HGNC:9670;HGNC:4585;HGNC:12669	SHANK2;SHANK3;SHANK1;CAMK2B;CAMK2A;SYNGAP1;FYN;TANC2;PTK2B;DLG2;IL1RAPL1;PLPPR4;PTPRF;GRIN2A;VDAC1	SHANK2;SHANK3;SHANK1;CAMK2B;CAMK2A;SYNGAP1;FYN;TANC2;PTK2B;DLG2;IL1RAPL1;PLPPR4;PTPRF;GRIN2A;VDAC1
GO:0099092	CC	postsynaptic density, intracellular component	│ │ │ ├─ postsynaptic density, intracellular component	GO:0014069	4.19934e-05	0.000104984	HGNC:14294;HGNC:11497;HGNC:4037;HGNC:30212;HGNC:9612	SHANK3;SYNGAP1;FYN;TANC2;PTK2B	SHANK3;SYNGAP1;FYN;TANC2;PTK2B
GO:0098839	CC	postsynaptic density membrane	│ │ │ └─ postsynaptic density membrane	GO:0014069	0.000430595	0.000645892	HGNC:2901;HGNC:5996;HGNC:23496;HGNC:9670;HGNC:4585;HGNC:12669	DLG2;IL1RAPL1;PLPPR4;PTPRF;GRIN2A;VDAC1	DLG2;IL1RAPL1;PLPPR4;PTPRF;GRIN2A;VDAC1
GO:0099031	CC	anchored component of postsynaptic density membrane	│ │ │ ├─ anchored component of postsynaptic density membrane	GO:0098839			HGNC:2901	DLG2	DLG2
GO:0099147	CC	extrinsic component of postsynaptic density membrane	│ │ │ ├─ extrinsic component of postsynaptic density membrane	GO:0098839
GO:0099061	CC	integral component of postsynaptic density membrane	│ │ │ └─ integral component of postsynaptic density membrane	GO:0098839	0.00117023	0.00159577	HGNC:5996;HGNC:23496;HGNC:9670;HGNC:4585;HGNC:12669	IL1RAPL1;PLPPR4;PTPRF;GRIN2A;VDAC1	IL1RAPL1;PLPPR4;PTPRF;GRIN2A;VDAC1
GO:0099629	CC	postsynaptic specialization of symmetric synapse	│ │ └─ postsynaptic specialization of symmetric synapse	GO:0099572
GO:0098843	CC	postsynaptic endocytic zone	│ ├─ postsynaptic endocytic zone	GO:0098794
GO:0098844	CC	postsynaptic endocytic zone membrane	│ │ └─ postsynaptic endocytic zone membrane	GO:0098843
GO:0098845	CC	postsynaptic endosome	│ ├─ postsynaptic endosome	GO:0098794
GO:0098895	CC	postsynaptic endosome membrane	│ │ ├─ postsynaptic endosome membrane	GO:0098845
GO:0098999	CC	extrinsic component of postsynaptic endosome membrane	│ │ │ └─ extrinsic component of postsynaptic endosome membrane	GO:0098895
GO:0098842	CC	postsynaptic early endosome	│ │ ├─ postsynaptic early endosome	GO:0098845
GO:0098896	CC	postsynaptic early endosome membrane	│ │ │ └─ postsynaptic early endosome membrane	GO:0098842
GO:0098998	CC	extrinsic component of postsynaptic early endosome membrane	│ │ │ └─ extrinsic component of postsynaptic early endosome membrane	GO:0098896
GO:0098837	CC	postsynaptic recycling endosome	│ │ └─ postsynaptic recycling endosome	GO:0098845
GO:0098944	CC	postsynaptic recycling endosome membrane	│ │ └─ postsynaptic recycling endosome membrane	GO:0098837
GO:0099033	CC	anchored component of postsynaptic recycling endosome membrane	│ │ └─ anchored component of postsynaptic recycling endosome membrane	GO:0098944
GO:0045211	CC	postsynaptic membrane	│ ├─ postsynaptic membrane	GO:0098794	0.08006		HGNC:6218;HGNC:3388;HGNC:8033	KCNA1;EPHA4;NTRK3	KCNA1;EPHA4;NTRK3
GO:0099025	CC	anchored component of postsynaptic membrane	│ │ ├─ anchored component of postsynaptic membrane	GO:0045211
GO:0098890	CC	extrinsic component of postsynaptic membrane	│ │ ├─ extrinsic component of postsynaptic membrane	GO:0045211
GO:0099055	CC	integral component of postsynaptic membrane	│ │ └─ integral component of postsynaptic membrane	GO:0045211	0.0567677	0.0567677	HGNC:6218;HGNC:3388;HGNC:8033	KCNA1;EPHA4;NTRK3	KCNA1;EPHA4;NTRK3
SYNGO:postsyn_ribosome	CC	postsynaptic ribosome	│ ├─ postsynaptic ribosome	GO:0098794	0.0286711	0.030719	HGNC:10304;HGNC:10411;HGNC:6502	RPL13A;RPS24;RPSA	RPL13A;RPS24;RPSA
SYNGO:postsyn_er	CC	postsynaptic ER	│ └─ postsynaptic ER	GO:0098794
SYNGO:postsyn_er_membrane	CC	postsynaptic ER membrane	│ ├─ postsynaptic ER membrane	SYNGO:postsyn_er
SYNGO:postsyn_er_membrane_integral	CC	integral component of postsynaptic ER membrane	│ │ └─ integral component of postsynaptic ER membrane	SYNGO:postsyn_er_membrane
SYNGO:postsyn_ser	CC	postsynaptic SER	│ └─ postsynaptic SER	SYNGO:postsyn_er
SYNGO:postsyn_ser_membrane	CC	postsynaptic SER membrane	│ └─ postsynaptic SER membrane	SYNGO:postsyn_ser
SYNGO:postsyn_ser_membrane_integral	CC	integral component of postsynaptic SER membrane	│ └─ integral component of postsynaptic SER membrane	SYNGO:postsyn_ser_membrane
GO:0099544	CC	extrasynaptic space	└─ extrasynaptic space	GO:0045202
GO:0098966	CC	perisynaptic extracellular matrix	└─ perisynaptic extracellular matrix	GO:0099544
SYNGO:synprocess	BP	process in the synapse	process in the synapse		6.46605e-23	1.48719e-21	HGNC:1435;HGNC:1388;HGNC:4585;HGNC:6218;HGNC:11495;HGNC:1117;HGNC:13406;HGNC:23150;HGNC:11514;HGNC:30670;HGNC:1460;HGNC:2092;HGNC:2972;HGNC:563;HGNC:132;HGNC:24163;HGNC:11283;HGNC:2901;HGNC:15917;HGNC:5996;HGNC:9668;HGNC:8032;HGNC:9065;HGNC:30829;HGNC:4037;HGNC:9681;HGNC:1874;HGNC:11497;HGNC:15474;HGNC:14294;HGNC:5465;HGNC:9612;HGNC:14295;HGNC:9670;HGNC:20766;HGNC:1461;HGNC:8033;HGNC:3388;HGNC:77…	CALB2;CACNA1A;GRIN2A;KCNA1;SYN2;BSN;PCLO;UNC13A;SYT7;SV2C;CAMK2A;CLTC;DNM1;AP2B1;ACTB;BEGAIN;SRC;DLG2;PLCB1;IL1RAPL1;PTPRD;NTRK2;PLCG1;TUBB2B;FYN;PTPRS;CFL1;SYNGAP1;SHANK1;SHANK3;IGF1R;PTK2B;SHANK2;PTPRF;TUBA1A;CAMK2B;NTRK3;EPHA4;ABL2;GAD1;RPL13A;RPS24;DPYSL2;SFPQ;MAPK10	CALB2;CACNA1A;GRIN2A;KCNA1;SYN2;BSN;PCLO;UNC13A;SYT7;SV2C;CAMK2A;CLTC;DNM1;AP2B1;ACTB;BEGAIN;SRC;DLG2;PLCB1;IL1RAPL1;PTPRD;NTRK2;PLCG1;TUBB2B;FYN;PTPRS;CFL1;SYNGAP1;SHANK1;SHANK3;IGF1R;PTK2B;SHANK2;PTPRF;TUBA1A;CAMK2B;NTRK3;EPHA4;ABL2;GAD1;RPL13A;RPS24;DPYSL2;SFPQ;MAPK10
SYNGO:presynprocess	BP	process in the presynapse	├─ process in the presynapse	SYNGO:synprocess	1.10721e-08	3.63798e-08	HGNC:1435;HGNC:1388;HGNC:4585;HGNC:6218;HGNC:11495;HGNC:1117;HGNC:13406;HGNC:23150;HGNC:11514;HGNC:30670;HGNC:1460;HGNC:2092;HGNC:2972;HGNC:563;HGNC:132	CALB2;CACNA1A;GRIN2A;KCNA1;SYN2;BSN;PCLO;UNC13A;SYT7;SV2C;CAMK2A;CLTC;DNM1;AP2B1;ACTB	CALB2;CACNA1A;GRIN2A;KCNA1;SYN2;BSN;PCLO;UNC13A;SYT7;SV2C;CAMK2A;CLTC;DNM1;AP2B1;ACTB
GO:0099509	BP	regulation of presynaptic cytosolic calcium levels	│ ├─ regulation of presynaptic cytosolic calcium levels	SYNGO:presynprocess			HGNC:1435;HGNC:1388	CALB2;CACNA1A	CALB2;CACNA1A
GO:1905056	BP	ATPase-coupled calcium ion transmembrane transporter activity involved in regulation of presynaptic cytosolic calcium levels	│ │ ├─ ATPase-coupled calcium ion transmembrane transporter activity involved in regulation of presynaptic cytosolic calcium levels	GO:0099509
GO:0099534	BP	calcium ion binding involved in regulation of presynaptic cytosolic calcium levels	│ │ ├─ calcium ion binding involved in regulation of presynaptic cytosolic calcium levels	GO:0099509			HGNC:1435	CALB2	CALB2
GO:0099626	BP	voltage-gated calcium channel activity involved in regulation of presynaptic cytosolic calcium levels	│ │ └─ voltage-gated calcium channel activity involved in regulation of presynaptic cytosolic calcium levels	GO:0099509			HGNC:1388	CACNA1A	CACNA1A
GO:0099635	BP	voltage-gated calcium channel activity involved in positive regulation of presynaptic cytosolic calcium levels	│ │ └─ voltage-gated calcium channel activity involved in positive regulation of presynaptic cytosolic calcium levels	GO:0099626
GO:0099505	BP	regulation of presynaptic membrane potential	│ ├─ regulation of presynaptic membrane potential	SYNGO:presynprocess			HGNC:4585;HGNC:6218	GRIN2A;KCNA1	GRIN2A;KCNA1
GO:0099507	BP	ligand-gated ion channel activity involved in regulation of presynaptic membrane potential	│ │ ├─ ligand-gated ion channel activity involved in regulation of presynaptic membrane potential	GO:0099505			HGNC:4585	GRIN2A	GRIN2A
GO:0099508	BP	voltage-gated ion channel activity involved in regulation of presynaptic membrane potential	│ │ ├─ voltage-gated ion channel activity involved in regulation of presynaptic membrane potential	GO:0099505			HGNC:6218	KCNA1	KCNA1
GO:0150047	BP	G-protein coupled neurotransmitter receptor activity involved in regulation of presynaptic membrane potential	│ │ └─ G-protein coupled neurotransmitter receptor activity involved in regulation of presynaptic membrane potential	GO:0099505
GO:0099504	BP	synaptic vesicle cycle	│ ├─ synaptic vesicle cycle	SYNGO:presynprocess	8.55997e-07	2.18755e-06	HGNC:11495;HGNC:1117;HGNC:13406;HGNC:23150;HGNC:11514;HGNC:30670;HGNC:1460;HGNC:2092;HGNC:2972;HGNC:563;HGNC:132	SYN2;BSN;PCLO;UNC13A;SYT7;SV2C;CAMK2A;CLTC;DNM1;AP2B1;ACTB	SYN2;BSN;PCLO;UNC13A;SYT7;SV2C;CAMK2A;CLTC;DNM1;AP2B1;ACTB
GO:0098693	BP	regulation of synaptic vesicle cycle	│ │ ├─ regulation of synaptic vesicle cycle	GO:0099504			HGNC:1117	BSN	BSN
GO:0097091	BP	synaptic vesicle clustering	│ │ ├─ synaptic vesicle clustering	GO:0099504	0.000151584	0.000268187	HGNC:13406;HGNC:11495;HGNC:1117	PCLO;SYN2;BSN	PCLO;SYN2;BSN
GO:0099532	BP	synaptic vesicle endosomal processing	│ │ ├─ synaptic vesicle endosomal processing	GO:0099504
GO:0016182	BP	synaptic vesicle budding from endosome	│ │ │ ├─ synaptic vesicle budding from endosome	GO:0099532
GO:0016189	BP	synaptic vesicle to endosome fusion	│ │ │ └─ synaptic vesicle to endosome fusion	GO:0099532
GO:0016079	BP	synaptic vesicle exocytosis	│ │ ├─ synaptic vesicle exocytosis	GO:0099504	0.00436244	0.00521489	HGNC:23150;HGNC:11514;HGNC:30670;HGNC:1460	UNC13A;SYT7;SV2C;CAMK2A	UNC13A;SYT7;SV2C;CAMK2A
GO:0099502	BP	calcium-dependent activation of synaptic vesicle fusion	│ │ │ ├─ calcium-dependent activation of synaptic vesicle fusion	GO:0016079			HGNC:11514	SYT7	SYT7
GO:0150037	BP	regulation of calcium-dependent activation of synaptic vesicle fusion	│ │ │ │ └─ regulation of calcium-dependent activation of synaptic vesicle fusion	GO:0099502
GO:2000300	BP	regulation of synaptic vesicle exocytosis	│ │ │ ├─ regulation of synaptic vesicle exocytosis	GO:0016079			HGNC:30670	SV2C	SV2C
GO:0016081	BP	synaptic vesicle docking	│ │ │ ├─ synaptic vesicle docking	GO:0016079			HGNC:1460	CAMK2A	CAMK2A
GO:0099148	BP	regulation of synaptic vesicle docking	│ │ │ │ └─ regulation of synaptic vesicle docking	GO:0016081			HGNC:1460	CAMK2A	CAMK2A
GO:0031629	BP	synaptic vesicle fusion to presynaptic active zone membrane	│ │ │ ├─ synaptic vesicle fusion to presynaptic active zone membrane	GO:0016079
GO:0031630	BP	regulation of synaptic vesicle fusion to presynaptic active zone membrane	│ │ │ │ └─ regulation of synaptic vesicle fusion to presynaptic active zone membrane	GO:0031629
GO:0016082	BP	synaptic vesicle priming	│ │ │ └─ synaptic vesicle priming	GO:0016079
GO:0010807	BP	regulation of synaptic vesicle priming	│ │ │ └─ regulation of synaptic vesicle priming	GO:0016082
GO:0098700	BP	synaptic vesicle neurotransmitter loading	│ │ ├─ synaptic vesicle neurotransmitter loading	GO:0099504
GO:0099162	BP	regulation of synaptic vesicle neurotransmitter loading	│ │ │ └─ regulation of synaptic vesicle neurotransmitter loading	GO:0098700
GO:0099180	BP	zinc ion import into synaptic vesicle	│ │ ├─ zinc ion import into synaptic vesicle	GO:0099504
GO:0097401	BP	synaptic vesicle proton loading	│ │ ├─ synaptic vesicle proton loading	GO:0099504
GO:0048488	BP	synaptic vesicle endocytosis	│ │ └─ synaptic vesicle endocytosis	GO:0099504	0.000116376	0.000223053	HGNC:2092;HGNC:2972;HGNC:563;HGNC:132;HGNC:11514	CLTC;DNM1;AP2B1;ACTB;SYT7	CLTC;DNM1;AP2B1;ACTB;SYT7
GO:1900242	BP	regulation of synaptic vesicle endocytosis	│ │ ├─ regulation of synaptic vesicle endocytosis	GO:0048488			HGNC:132;HGNC:11514	ACTB;SYT7	ACTB;SYT7
GO:0016185	BP	synaptic vesicle budding from presynaptic endocytic zone membrane	│ │ ├─ synaptic vesicle budding from presynaptic endocytic zone membrane	GO:0048488
GO:0098694	BP	regulation of synaptic vesicle budding from presynaptic endocytic zone membrane	│ │ │ └─ regulation of synaptic vesicle budding from presynaptic endocytic zone membrane	GO:0016185
GO:0016191	BP	synaptic vesicle uncoating	│ │ └─ synaptic vesicle uncoating	GO:0048488
GO:0099525	BP	presynaptic dense core vesicle exocytosis	│ ├─ presynaptic dense core vesicle exocytosis	SYNGO:presynprocess
GO:0099161	BP	regulation of presynaptic dense core vesicle exocytosis	│ │ └─ regulation of presynaptic dense core vesicle exocytosis	GO:0099525
GO:0001504	BP	neurotransmitter uptake	│ ├─ neurotransmitter uptake	SYNGO:presynprocess
GO:0098810	BP	neurotransmitter reuptake	│ ├─ neurotransmitter reuptake	SYNGO:presynprocess
GO:0051580	BP	regulation of neurotransmitter uptake	│ │ └─ regulation of neurotransmitter uptake	GO:0098810
SYNGO:presyn_chaperoneProteinFolding	BP	presynaptic chaperone-mediated protein folding	│ └─ presynaptic chaperone-mediated protein folding	SYNGO:presynprocess
SYNGO:postsynprocess	BP	process in the postsynapse	├─ process in the postsynapse	SYNGO:synprocess	0.00155741	0.00199002	HGNC:4585;HGNC:6218;HGNC:24163;HGNC:11283;HGNC:2901;HGNC:1460;HGNC:563	GRIN2A;KCNA1;BEGAIN;SRC;DLG2;CAMK2A;AP2B1	GRIN2A;KCNA1;BEGAIN;SRC;DLG2;CAMK2A;AP2B1
GO:0099566	BP	regulation of postsynaptic cytosolic calcium levels	│ ├─ regulation of postsynaptic cytosolic calcium levels	SYNGO:postsynprocess
GO:1905059	BP	ATPase-coupled calcium ion transmembrane transporter activity involved in regulation of postsynaptic cytosolic calcium levels	│ │ ├─ ATPase-coupled calcium ion transmembrane transporter activity involved in regulation of postsynaptic cytosolic calcium levels	GO:0099566
GO:0099567	BP	calcium ion binding involved in regulation of postsynaptic cytosolic calcium levels	│ │ ├─ calcium ion binding involved in regulation of postsynaptic cytosolic calcium levels	GO:0099566
GO:1905060	BP	calcium:cation antiporter activity involved in regulation of postsynaptic cytosolic calcium ion levels	│ │ ├─ calcium:cation antiporter activity involved in regulation of postsynaptic cytosolic calcium ion levels	GO:0099566
GO:0098695	BP	inositol 1,4,5-trisphosphate receptor activity involved in regulation of postsynaptic cytosolic calcium levels	│ │ ├─ inositol 1,4,5-trisphosphate receptor activity involved in regulation of postsynaptic cytosolic calcium levels	GO:0099566
GO:0099583	BP	neurotransmitter receptor activity involved in regulation of postsynaptic cytosolic calcium levels	│ │ └─ neurotransmitter receptor activity involved in regulation of postsynaptic cytosolic calcium levels	GO:0099566
GO:0098872	BP	G-protein coupled neurotransmitter receptor activity involved in regulation of postsynaptic cytosolic calcium levels	│ │ └─ G-protein coupled neurotransmitter receptor activity involved in regulation of postsynaptic cytosolic calcium levels	GO:0099583
GO:0060078	BP	regulation of postsynaptic membrane potential	│ ├─ regulation of postsynaptic membrane potential	SYNGO:postsynprocess			HGNC:4585;HGNC:6218	GRIN2A;KCNA1	GRIN2A;KCNA1
GO:0099529	BP	neurotransmitter receptor activity involved in regulation of postsynaptic membrane potential	│ │ ├─ neurotransmitter receptor activity involved in regulation of postsynaptic membrane potential	GO:0060078
GO:0099579	BP	G-protein coupled neurotransmitter receptor activity involved in regulation of postsynaptic membrane potential	│ │ │ └─ G-protein coupled neurotransmitter receptor activity involved in regulation of postsynaptic membrane potential	GO:0099529
GO:1904315	BP	transmitter-gated ion channel activity involved in regulation of postsynaptic membrane potential	│ │ ├─ transmitter-gated ion channel activity involved in regulation of postsynaptic membrane potential	GO:0060078			HGNC:4585	GRIN2A	GRIN2A
GO:1905030	BP	voltage-gated ion channel activity involved in regulation of postsynaptic membrane potential	│ │ └─ voltage-gated ion channel activity involved in regulation of postsynaptic membrane potential	GO:0060078			HGNC:6218	KCNA1	KCNA1
GO:0098962	BP	regulation of postsynaptic neurotransmitter receptor activity	│ ├─ regulation of postsynaptic neurotransmitter receptor activity	SYNGO:postsynprocess			HGNC:24163;HGNC:11283	BEGAIN;SRC	BEGAIN;SRC
GO:0099072	BP	regulation of postsynaptic membrane neurotransmitter receptor levels	│ ├─ regulation of postsynaptic membrane neurotransmitter receptor levels	SYNGO:postsynprocess	0.0687333	0.0687333	HGNC:2901;HGNC:1460;HGNC:563	DLG2;CAMK2A;AP2B1	DLG2;CAMK2A;AP2B1
GO:0099645	BP	neurotransmitter receptor localization to postsynaptic specialization membrane	│ │ ├─ neurotransmitter receptor localization to postsynaptic specialization membrane	GO:0099072			HGNC:2901;HGNC:1460	DLG2;CAMK2A	DLG2;CAMK2A
GO:0098696	BP	regulation of neurotransmitter receptor localization to postsynaptic specialization membrane	│ │ │ └─ regulation of neurotransmitter receptor localization to postsynaptic specialization membrane	GO:0099645			HGNC:1460	CAMK2A	CAMK2A
GO:0098967	BP	exocytic insertion of neurotransmitter receptor to postsynaptic membrane	│ │ ├─ exocytic insertion of neurotransmitter receptor to postsynaptic membrane	GO:0099072
GO:0099145	BP	regulation of exocytic insertion of neurotransmitter receptor to postsynaptic membrane	│ │ │ └─ regulation of exocytic insertion of neurotransmitter receptor to postsynaptic membrane	GO:0098967
GO:0098970	BP	postsynaptic neurotransmitter receptor diffusion trapping	│ │ ├─ postsynaptic neurotransmitter receptor diffusion trapping	GO:0099072
GO:0150054	BP	regulation of postsynaptic neurotransmitter receptor diffusion trapping	│ │ │ └─ regulation of postsynaptic neurotransmitter receptor diffusion trapping	GO:0098970
GO:0098884	BP	postsynaptic neurotransmitter receptor endocytosis	│ │ └─ postsynaptic neurotransmitter receptor endocytosis	GO:0099072			HGNC:563	AP2B1	AP2B1
GO:0099149	BP	regulation of postsynaptic neurotransmitter receptor endocytosis	│ │ └─ regulation of postsynaptic neurotransmitter receptor endocytosis	GO:0098884
GO:0150038	BP	postsynaptic dense core vesicle exocytosis	│ └─ postsynaptic dense core vesicle exocytosis	SYNGO:postsynprocess
GO:0150044	BP	regulation of postsynaptic dense core vesicle exocytosis	│ └─ regulation of postsynaptic dense core vesicle exocytosis	GO:0150038
GO:0099536	BP	synaptic signaling	├─ synaptic signaling	SYNGO:synprocess	1.10151e-10		HGNC:15917;HGNC:5996;HGNC:9668;HGNC:8032;HGNC:9065;HGNC:30829;HGNC:4037;HGNC:9681;HGNC:2972;HGNC:1874;HGNC:11497;HGNC:15474;HGNC:14294;HGNC:5465;HGNC:9612	PLCB1;IL1RAPL1;PTPRD;NTRK2;PLCG1;TUBB2B;FYN;PTPRS;DNM1;CFL1;SYNGAP1;SHANK1;SHANK3;IGF1R;PTK2B	PLCB1;IL1RAPL1;PTPRD;NTRK2;PLCG1;TUBB2B;FYN;PTPRS;DNM1;CFL1;SYNGAP1;SHANK1;SHANK3;IGF1R;PTK2B
GO:0099537	BP	trans-synaptic signaling	│ ├─ trans-synaptic signaling	GO:0099536	9.41517e-11	7.2183e-10	HGNC:15917;HGNC:5996;HGNC:9668;HGNC:8032;HGNC:9065;HGNC:30829;HGNC:4037;HGNC:9681;HGNC:2972;HGNC:1874;HGNC:11497;HGNC:15474;HGNC:14294;HGNC:5465;HGNC:9612	PLCB1;IL1RAPL1;PTPRD;NTRK2;PLCG1;TUBB2B;FYN;PTPRS;DNM1;CFL1;SYNGAP1;SHANK1;SHANK3;IGF1R;PTK2B	PLCB1;IL1RAPL1;PTPRD;NTRK2;PLCG1;TUBB2B;FYN;PTPRS;DNM1;CFL1;SYNGAP1;SHANK1;SHANK3;IGF1R;PTK2B
GO:0099541	BP	trans-synaptic signaling by lipid	│ │ ├─ trans-synaptic signaling by lipid	GO:0099537			HGNC:15917	PLCB1	PLCB1
GO:0099542	BP	trans-synaptic signaling by endocannabinoid	│ │ │ └─ trans-synaptic signaling by endocannabinoid	GO:0099541			HGNC:15917	PLCB1	PLCB1
GO:0098921	BP	retrograde trans-synaptic signaling by endocannabinoid	│ │ │ ├─ retrograde trans-synaptic signaling by endocannabinoid	GO:0099542			HGNC:15917	PLCB1	PLCB1
GO:0099178	BP	regulation of retrograde trans-synaptic signaling by endocanabinoid	│ │ │ │ └─ regulation of retrograde trans-synaptic signaling by endocanabinoid	GO:0098921			HGNC:15917	PLCB1	PLCB1
GO:0099553	BP	trans-synaptic signaling by endocannabinoid, modulating synaptic transmission	│ │ │ └─ trans-synaptic signaling by endocannabinoid, modulating synaptic transmission	GO:0099542
GO:0150036	BP	regulation of trans-synaptic signaling by endocannabinoid, modulating synaptic transmission	│ │ │ └─ regulation of trans-synaptic signaling by endocannabinoid, modulating synaptic transmission	GO:0099553
GO:0099540	BP	trans-synaptic signaling by neuropeptide	│ │ ├─ trans-synaptic signaling by neuropeptide	GO:0099537
GO:0099543	BP	trans-synaptic signaling by soluble gas	│ │ ├─ trans-synaptic signaling by soluble gas	GO:0099537
GO:0099548	BP	trans-synaptic signaling by nitric oxide	│ │ │ └─ trans-synaptic signaling by nitric oxide	GO:0099543
GO:0099555	BP	trans-synaptic signaling by nitric oxide, modulating synaptic transmission	│ │ │ └─ trans-synaptic signaling by nitric oxide, modulating synaptic transmission	GO:0099548
GO:0098925	BP	retrograde trans-synaptic signaling by nitric oxide, modulating synaptic transmission	│ │ │ └─ retrograde trans-synaptic signaling by nitric oxide, modulating synaptic transmission	GO:0099555
GO:0099545	BP	trans-synaptic signaling by trans-synaptic complex	│ │ ├─ trans-synaptic signaling by trans-synaptic complex	GO:0099537			HGNC:5996;HGNC:9668	IL1RAPL1;PTPRD	IL1RAPL1;PTPRD
GO:0098942	BP	retrograde trans-synaptic signaling by trans-synaptic protein complex	│ │ │ ├─ retrograde trans-synaptic signaling by trans-synaptic protein complex	GO:0099545
GO:0099557	BP	trans-synaptic signaling by trans-synaptic complex, modulating synaptic transmission	│ │ │ └─ trans-synaptic signaling by trans-synaptic complex, modulating synaptic transmission	GO:0099545
GO:0099157	BP	trans-synaptic signalling via exosome	│ │ ├─ trans-synaptic signalling via exosome	GO:0099537
GO:0099183	BP	trans-synaptic signaling by BDNF, modulating synaptic transmission	│ │ ├─ trans-synaptic signaling by BDNF, modulating synaptic transmission	GO:0099537			HGNC:8032	NTRK2	NTRK2
GO:0150035	BP	regulation of trans-synaptic signaling by BDNF, modulating synaptic transmission	│ │ │ └─ regulation of trans-synaptic signaling by BDNF, modulating synaptic transmission	GO:0099183
GO:0007268	BP	chemical synaptic transmission	│ │ └─ chemical synaptic transmission	GO:0099537	1.38851e-09	7.98393e-09	HGNC:9065;HGNC:30829;HGNC:4037;HGNC:9668;HGNC:9681;HGNC:2972;HGNC:1874;HGNC:11497;HGNC:15474;HGNC:14294;HGNC:15917;HGNC:5465;HGNC:9612	PLCG1;TUBB2B;FYN;PTPRD;PTPRS;DNM1;CFL1;SYNGAP1;SHANK1;SHANK3;PLCB1;IGF1R;PTK2B	PLCG1;TUBB2B;FYN;PTPRD;PTPRS;DNM1;CFL1;SYNGAP1;SHANK1;SHANK3;PLCB1;IGF1R;PTK2B
GO:0050804	BP	modulation of chemical synaptic transmission	│ │ ├─ modulation of chemical synaptic transmission	GO:0007268	9.7507e-09	3.63798e-08	HGNC:9065;HGNC:30829;HGNC:4037;HGNC:9668;HGNC:9681;HGNC:2972;HGNC:1874;HGNC:11497;HGNC:15474;HGNC:14294	PLCG1;TUBB2B;FYN;PTPRD;PTPRS;DNM1;CFL1;SYNGAP1;SHANK1;SHANK3	PLCG1;TUBB2B;FYN;PTPRD;PTPRS;DNM1;CFL1;SYNGAP1;SHANK1;SHANK3
GO:0099531	BP	presynaptic process involved in chemical synaptic transmission	│ │ ├─ presynaptic process involved in chemical synaptic transmission	GO:0007268
GO:0099171	BP	presynaptic modulation of chemical synaptic transmission	│ │ │ └─ presynaptic modulation of chemical synaptic transmission	GO:0099531
GO:0099565	BP	postsynaptic process involved in chemical synaptic transmission	│ │ └─ postsynaptic process involved in chemical synaptic transmission	GO:0007268	0.00163204		HGNC:15917;HGNC:5465;HGNC:9612	PLCB1;IGF1R;PTK2B	PLCB1;IGF1R;PTK2B
GO:0099170	BP	postsynaptic modulation of chemical synaptic transmission	│ │ └─ postsynaptic modulation of chemical synaptic transmission	GO:0099565	0.00145334	0.00196629	HGNC:15917;HGNC:5465;HGNC:9612	PLCB1;IGF1R;PTK2B	PLCB1;IGF1R;PTK2B
GO:0099538	BP	synaptic signaling via neuropeptide	│ ├─ synaptic signaling via neuropeptide	GO:0099536
GO:0099163	BP	synaptic signaling by nitric oxide	│ └─ synaptic signaling by nitric oxide	GO:0099536
GO:0150045	BP	regulation of synaptic signaling by nitric oxide	│ └─ regulation of synaptic signaling by nitric oxide	GO:0099163
GO:0050808	BP	synapse organization	├─ synapse organization	SYNGO:synprocess	3.47244e-11	3.99331e-10	HGNC:9681;HGNC:5996;HGNC:14295;HGNC:14294;HGNC:9670;HGNC:1874;HGNC:20766;HGNC:13406;HGNC:1117;HGNC:132;HGNC:1461;HGNC:15474;HGNC:2901;HGNC:9668;HGNC:8033;HGNC:9612;HGNC:3388;HGNC:77;HGNC:11497	PTPRS;IL1RAPL1;SHANK2;SHANK3;PTPRF;CFL1;TUBA1A;PCLO;BSN;ACTB;CAMK2B;SHANK1;DLG2;PTPRD;NTRK3;PTK2B;EPHA4;ABL2;SYNGAP1	PTPRS;IL1RAPL1;SHANK2;SHANK3;PTPRF;CFL1;TUBA1A;PCLO;BSN;ACTB;CAMK2B;SHANK1;DLG2;PTPRD;NTRK3;PTK2B;EPHA4;ABL2;SYNGAP1
GO:0099172	BP	presynapse organization	│ ├─ presynapse organization	GO:0050808
GO:0099174	BP	regulation of presynapse organization	│ │ └─ regulation of presynapse organization	GO:0099172
GO:0099173	BP	postsynapse organization	│ ├─ postsynapse organization	GO:0050808	0.00394902		HGNC:5996;HGNC:14295;HGNC:14294;HGNC:9670	IL1RAPL1;SHANK2;SHANK3;PTPRF	IL1RAPL1;SHANK2;SHANK3;PTPRF
GO:0099175	BP	regulation of postsynapse organization	│ │ ├─ regulation of postsynapse organization	GO:0099173	0.00144761	0.00196629	HGNC:5996;HGNC:14295;HGNC:14294;HGNC:9670	IL1RAPL1;SHANK2;SHANK3;PTPRF	IL1RAPL1;SHANK2;SHANK3;PTPRF
GO:0099084	BP	postsynaptic specialization organization	│ │ └─ postsynaptic specialization organization	GO:0099173
GO:0099563	BP	modification of synaptic structure	│ ├─ modification of synaptic structure	GO:0050808			HGNC:1874	CFL1	CFL1
GO:0099010	BP	modification of postsynaptic structure	│ │ └─ modification of postsynaptic structure	GO:0099563			HGNC:1874	CFL1	CFL1
GO:0099159	BP	regulation of modification of postsynaptic structure	│ │ ├─ regulation of modification of postsynaptic structure	GO:0099010
GO:0098885	BP	modification of postsynaptic actin cytoskeleton	│ │ └─ modification of postsynaptic actin cytoskeleton	GO:0099010			HGNC:1874	CFL1	CFL1
GO:1905274	BP	regulation of modification of postsynaptic actin cytoskeleton	│ │ └─ regulation of modification of postsynaptic actin cytoskeleton	GO:0098885
GO:0050807	BP	regulation of synapse organization	│ ├─ regulation of synapse organization	GO:0050808			HGNC:20766	TUBA1A	TUBA1A
GO:0098918	BP	structural constituent of synapse	│ ├─ structural constituent of synapse	GO:0050808	2.85148e-09	1.31168e-08	HGNC:13406;HGNC:1117;HGNC:132;HGNC:1461;HGNC:14294;HGNC:15474;HGNC:14295;HGNC:2901	PCLO;BSN;ACTB;CAMK2B;SHANK3;SHANK1;SHANK2;DLG2	PCLO;BSN;ACTB;CAMK2B;SHANK3;SHANK1;SHANK2;DLG2
GO:0099181	BP	structural constituent of presynapse	│ │ ├─ structural constituent of presynapse	GO:0098918			HGNC:13406;HGNC:1117	PCLO;BSN	PCLO;BSN
GO:0098882	BP	structural constituent of active zone	│ │ │ ├─ structural constituent of active zone	GO:0099181			HGNC:13406;HGNC:1117	PCLO;BSN	PCLO;BSN
GO:0098699	BP	structural constituent of presynaptic actin cytoskeleton	│ │ │ └─ structural constituent of presynaptic actin cytoskeleton	GO:0099181
GO:0099186	BP	structural constituent of postsynapse	│ │ └─ structural constituent of postsynapse	GO:0098918	2.02584e-07	5.82429e-07	HGNC:132;HGNC:1461;HGNC:14294;HGNC:15474;HGNC:14295;HGNC:2901	ACTB;CAMK2B;SHANK3;SHANK1;SHANK2;DLG2	ACTB;CAMK2B;SHANK3;SHANK1;SHANK2;DLG2
GO:0098973	BP	structural constituent of postsynaptic actin cytoskeleton	│ │ ├─ structural constituent of postsynaptic actin cytoskeleton	GO:0099186			HGNC:132;HGNC:1461	ACTB;CAMK2B	ACTB;CAMK2B
GO:0099184	BP	structural constituent of postsynaptic intermediate filament cytoskeleton	│ │ ├─ structural constituent of postsynaptic intermediate filament cytoskeleton	GO:0099186
GO:0098879	BP	structural constituent of postsynaptic specialization	│ │ ├─ structural constituent of postsynaptic specialization	GO:0099186
GO:0098919	BP	structural constituent of postsynaptic density	│ │ └─ structural constituent of postsynaptic density	GO:0099186	8.22485e-06	1.89172e-05	HGNC:14294;HGNC:15474;HGNC:14295;HGNC:2901	SHANK3;SHANK1;SHANK2;DLG2	SHANK3;SHANK1;SHANK2;DLG2
GO:0150043	BP	structural constituent of synapse-associated extracellular matrix	│ ├─ structural constituent of synapse-associated extracellular matrix	GO:0050808
GO:0099560	BP	synapse adhesion between pre- and post-synapse	│ ├─ synapse adhesion between pre- and post-synapse	GO:0050808	0.00565304	0.00619143	HGNC:9670;HGNC:9681;HGNC:9668	PTPRF;PTPRS;PTPRD	PTPRF;PTPRS;PTPRD
GO:0099179	BP	regulation of synaptic membrane adhesion	│ │ └─ regulation of synaptic membrane adhesion	GO:0099560
GO:0008039	BP	synaptic target recognition	│ ├─ synaptic target recognition	GO:0050808
GO:0007416	BP	synapse assembly	│ ├─ synapse assembly	GO:0050808	0.00143077	0.00196629	HGNC:9668;HGNC:9681;HGNC:5996;HGNC:8033;HGNC:9612	PTPRD;PTPRS;IL1RAPL1;NTRK3;PTK2B	PTPRD;PTPRS;IL1RAPL1;NTRK3;PTK2B
GO:0099054	BP	presynapse assembly	│ │ ├─ presynapse assembly	GO:0007416			HGNC:9668;HGNC:9681	PTPRD;PTPRS	PTPRD;PTPRS
GO:0051963	BP	regulation of synapse assembly	│ │ ├─ regulation of synapse assembly	GO:0007416			HGNC:5996;HGNC:8033	IL1RAPL1;NTRK3	IL1RAPL1;NTRK3
GO:1905606	BP	regulation of presynapse assembly	│ │ │ ├─ regulation of presynapse assembly	GO:0051963			HGNC:5996;HGNC:8033	IL1RAPL1;NTRK3	IL1RAPL1;NTRK3
GO:0150052	BP	regulation of postsynapse assembly	│ │ │ └─ regulation of postsynapse assembly	GO:0051963
GO:0098698	BP	postsynaptic specialization assembly	│ │ ├─ postsynaptic specialization assembly	GO:0007416	0.000305993		HGNC:8033;HGNC:9668;HGNC:9681;HGNC:9612	NTRK3;PTPRD;PTPRS;PTK2B	NTRK3;PTPRD;PTPRS;PTK2B
GO:0099150	BP	regulation of postsynaptic specialization assembly	│ │ │ ├─ regulation of postsynaptic specialization assembly	GO:0098698
GO:0097107	BP	postsynaptic density assembly	│ │ │ └─ postsynaptic density assembly	GO:0098698	5.04191e-05	0.000105422	HGNC:8033;HGNC:9668;HGNC:9681;HGNC:9612	NTRK3;PTPRD;PTPRS;PTK2B	NTRK3;PTPRD;PTPRS;PTK2B
GO:0099151	BP	regulation of postsynaptic density assembly	│ │ │ └─ regulation of postsynaptic density assembly	GO:0097107	0.000453166	0.000744487	HGNC:9668;HGNC:9681;HGNC:9612	PTPRD;PTPRS;PTK2B	PTPRD;PTPRS;PTK2B
GO:0097104	BP	postsynaptic membrane assembly	│ │ └─ postsynaptic membrane assembly	GO:0007416
GO:0098883	BP	synapse disassembly	│ ├─ synapse disassembly	GO:0050808			HGNC:3388	EPHA4	EPHA4
GO:1905806	BP	regulation of synapse disassembly	│ │ └─ regulation of synapse disassembly	GO:0098883			HGNC:3388	EPHA4	EPHA4
GO:0060074	BP	synapse maturation	│ ├─ synapse maturation	GO:0050808			HGNC:77;HGNC:1461	ABL2;CAMK2B	ABL2;CAMK2B
GO:0090128	BP	regulation of synapse maturation	│ │ └─ regulation of synapse maturation	GO:0060074			HGNC:1461	CAMK2B	CAMK2B
GO:0099558	BP	maintenance of synapse structure	│ ├─ maintenance of synapse structure	GO:0050808			HGNC:11497	SYNGAP1	SYNGAP1
GO:0099559	BP	maintenance of alignment of postsynaptic density and presynaptic active zone	│ │ ├─ maintenance of alignment of postsynaptic density and presynaptic active zone	GO:0099558
GO:0098880	BP	maintenance of postsynaptic specialization structure	│ │ └─ maintenance of postsynaptic specialization structure	GO:0099558			HGNC:11497	SYNGAP1	SYNGAP1
GO:0099562	BP	maintenance of postsynaptic density structure	│ │ └─ maintenance of postsynaptic density structure	GO:0098880
GO:0099187	BP	presynaptic cytoskeleton organization	│ ├─ presynaptic cytoskeleton organization	GO:0050808
GO:0099140	BP	presynaptic actin cytoskeleton organization	│ │ └─ presynaptic actin cytoskeleton organization	GO:0099187
GO:0099188	BP	postsynaptic cytoskeleton organization	│ └─ postsynaptic cytoskeleton organization	GO:0050808
GO:0098974	BP	postsynaptic actin cytoskeleton organization	│ ├─ postsynaptic actin cytoskeleton organization	GO:0099188
GO:0099190	BP	postsynaptic spectrin-associated cytoskeleton organization	│ └─ postsynaptic spectrin-associated cytoskeleton organization	GO:0099188
SYNGO:metabolism	BP	metabolism	├─ metabolism	SYNGO:synprocess	0.0567677	0.0593481	HGNC:4092;HGNC:10304;HGNC:10411	GAD1;RPL13A;RPS24	GAD1;RPL13A;RPS24
SYNGO:presyn_ATPmetabolic	BP	ATP metabolic process in the presynapse	│ ├─ ATP metabolic process in the presynapse	SYNGO:metabolism
SYNGO:presyn_regulationATPmetabolic	BP	regulation of ATP metabolic process in the presynapse	│ │ └─ regulation of ATP metabolic process in the presynapse	SYNGO:presyn_ATPmetabolic
SYNGO:postsyn_ATPmetabolic	BP	ATP metabolic process in the postsynapse	│ ├─ ATP metabolic process in the postsynapse	SYNGO:metabolism
GO:0099546	BP	protein catabolic process, modulating synaptic transmission	│ ├─ protein catabolic process, modulating synaptic transmission	SYNGO:metabolism
GO:0099574	BP	regulation of protein catabolic process at synapse, modulating synaptic transmission	│ ├─ regulation of protein catabolic process at synapse, modulating synaptic transmission	SYNGO:metabolism
GO:0099576	BP	regulation of protein catabolic process at postsynapse, modulating synaptic transmission	│ │ ├─ regulation of protein catabolic process at postsynapse, modulating synaptic transmission	GO:0099574
GO:0099575	BP	regulation of protein catabolic process at presynapse, modulating synaptic transmission	│ │ └─ regulation of protein catabolic process at presynapse, modulating synaptic transmission	GO:0099574
GO:0099547	BP	regulation of translation at synapse, modulating synaptic transmission	│ ├─ regulation of translation at synapse, modulating synaptic transmission	SYNGO:metabolism
GO:0099578	BP	regulation of translation at postsynapse, modulating synaptic transmission	│ │ ├─ regulation of translation at postsynapse, modulating synaptic transmission	GO:0099547
GO:0099577	BP	regulation of translation at presynapse, modulating synaptic transmission	│ │ └─ regulation of translation at presynapse, modulating synaptic transmission	GO:0099547
GO:0042135	BP	neurotransmitter catabolic process	│ ├─ neurotransmitter catabolic process	SYNGO:metabolism
SYNGO:catabolic_synapse	BP	protein catabolic process at synapse	│ ├─ protein catabolic process at synapse	SYNGO:metabolism
SYNGO:catabolic_presynapse	BP	protein catabolic process at presynapse	│ │ ├─ protein catabolic process at presynapse	SYNGO:catabolic_synapse
SYNGO:catabolic_presynapse_regulation	BP	regulation of protein catabolic process at presynapse	│ │ │ └─ regulation of protein catabolic process at presynapse	SYNGO:catabolic_presynapse
SYNGO:catabolic_postsynapse	BP	protein catabolic process at postsynapse	│ │ └─ protein catabolic process at postsynapse	SYNGO:catabolic_synapse
SYNGO:catabolic_postsynapse_regulation	BP	regulation of protein catabolic process at postsynapse	│ │ └─ regulation of protein catabolic process at postsynapse	SYNGO:catabolic_postsynapse
GO:0042136	BP	neurotransmitter biosynthetic process	│ ├─ neurotransmitter biosynthetic process	SYNGO:metabolism			HGNC:4092	GAD1	GAD1
SYNGO:translation_synapse	BP	protein translation at synapse	│ └─ protein translation at synapse	SYNGO:metabolism			HGNC:10304;HGNC:10411	RPL13A;RPS24	RPL13A;RPS24
SYNGO:translation_presynapse	BP	protein translation at presynapse	│ ├─ protein translation at presynapse	SYNGO:translation_synapse			HGNC:10304;HGNC:10411	RPL13A;RPS24	RPL13A;RPS24
SYNGO:translation_postsynapse	BP	protein translation at postsynapse	│ └─ protein translation at postsynapse	SYNGO:translation_synapse			HGNC:10304;HGNC:10411	RPL13A;RPS24	RPL13A;RPS24
SYNGO:translation_postsynapse_regulation	BP	regulation of protein translation at postsynapse	│ └─ regulation of protein translation at postsynapse	SYNGO:translation_postsynapse
SYNGO:transport	BP	transport	└─ transport	SYNGO:synprocess	0.00453468	0.00521489	HGNC:3014;HGNC:10774;HGNC:6872	DPYSL2;SFPQ;MAPK10	DPYSL2;SFPQ;MAPK10
GO:0008088	BP	axo-dendritic transport	├─ axo-dendritic transport	SYNGO:transport			HGNC:10774	SFPQ	SFPQ
GO:0098930	BP	axonal transport	│ ├─ axonal transport	GO:0008088
GO:0008089	BP	anterograde axonal transport	│ │ ├─ anterograde axonal transport	GO:0098930
GO:0099641	BP	anterograde axonal protein transport	│ │ │ └─ anterograde axonal protein transport	GO:0008089
GO:0099088	BP	axonal transport of messenger ribonucleoprotein complex	│ │ └─ axonal transport of messenger ribonucleoprotein complex	GO:0098930
GO:0098935	BP	dendritic transport	│ └─ dendritic transport	GO:0008088			HGNC:10774	SFPQ	SFPQ
GO:0098937	BP	anterograde dendritic transport	│ ├─ anterograde dendritic transport	GO:0098935
GO:0098971	BP	anterograde dendritic transport of neurotransmitter receptor complex	│ │ └─ anterograde dendritic transport of neurotransmitter receptor complex	GO:0098937
GO:0098939	BP	dendritic transport of mitochondrion	│ ├─ dendritic transport of mitochondrion	GO:0098935
GO:0098961	BP	dendritic transport of ribonucleoprotein complex	│ └─ dendritic transport of ribonucleoprotein complex	GO:0098935			HGNC:10774	SFPQ	SFPQ
GO:0098963	BP	dendritic transport of messenger ribonucleoprotein complex	│ └─ dendritic transport of messenger ribonucleoprotein complex	GO:0098961			HGNC:10774	SFPQ	SFPQ
GO:0098964	BP	anterograde dendritic transport of messenger ribonucleoprotein complex	│ └─ anterograde dendritic transport of messenger ribonucleoprotein complex	GO:0098963
GO:0099514	BP	synaptic vesicle cytoskeletal transport	├─ synaptic vesicle cytoskeletal transport	SYNGO:transport
GO:0099517	BP	synaptic vesicle transport along microtubule	│ └─ synaptic vesicle transport along microtubule	GO:0099514
GO:0048490	BP	anterograde synaptic vesicle transport	│ └─ anterograde synaptic vesicle transport	GO:0099517
GO:1903742	BP	regulation of anterograde synaptic vesicle transport	│ └─ regulation of anterograde synaptic vesicle transport	GO:0048490
GO:0099090	BP	synaptic vesicle recycling via endosome	├─ synaptic vesicle recycling via endosome	SYNGO:transport
GO:0099158	BP	regulation of recycling endosome localization within postsynapse	│ └─ regulation of recycling endosome localization within postsynapse	GO:0099090
GO:0099089	BP	establishment of endoplasmic reticulum localization to postsynapse	├─ establishment of endoplasmic reticulum localization to postsynapse	SYNGO:transport
GO:0099637	BP	neurotransmitter receptor transport	└─ neurotransmitter receptor transport	SYNGO:transport			HGNC:6872	MAPK10	MAPK10
GO:0098877	BP	neurotransmitter receptor transport to plasma membrane	├─ neurotransmitter receptor transport to plasma membrane	GO:0099637			HGNC:6872	MAPK10	MAPK10
GO:0098969	BP	neurotransmitter receptor transport to postsynaptic membrane	│ ├─ neurotransmitter receptor transport to postsynaptic membrane	GO:0098877			HGNC:6872	MAPK10	MAPK10
GO:0099639	BP	neurotransmitter receptor transport, endosome to plasma membrane	│ └─ neurotransmitter receptor transport, endosome to plasma membrane	GO:0098877
GO:0098887	BP	neurotransmitter receptor transport, endosome to postsynaptic membrane	│ └─ neurotransmitter receptor transport, endosome to postsynaptic membrane	GO:0099639
GO:0099152	BP	regulation of neurotransmitter receptor transport, endosome to postsynaptic membrane	│ └─ regulation of neurotransmitter receptor transport, endosome to postsynaptic membrane	GO:0098887
GO:0098943	BP	neurotransmitter receptor transport, postsynaptic endosome to lysosome	└─ neurotransmitter receptor transport, postsynaptic endosome to lysosome	GO:0099637

## Sheet: SynGO Annotation
Dataset EV1. SynGO Annotation
your genelist input	gene hgnc_id	gene symbol	gene name	gene synonyms	GO term ID	GO term name	GO domain	SynGO annotation ID
ATP2B1	HGNC:814	ATP2B1	ATPase plasma membrane Ca2+ transporting 1	PMCA1	GO:0099059	integral component of presynaptic active zone membrane (GO:0099059)	CC	89
BSN	HGNC:1117	BSN	bassoon presynaptic cytomatrix protein		GO:0098831	presynaptic active zone cytoplasmic component (GO:0098831)	CC	92
BSN	HGNC:1117	BSN	bassoon presynaptic cytomatrix protein		GO:0098831	presynaptic active zone cytoplasmic component (GO:0098831)	CC	94
PCLO	HGNC:13406	PCLO	piccolo presynaptic cytomatrix protein	KIAA0559, DKFZp779G1236, ACZ	GO:0098831	presynaptic active zone cytoplasmic component (GO:0098831)	CC	102
PCLO	HGNC:13406	PCLO	piccolo presynaptic cytomatrix protein	KIAA0559, DKFZp779G1236, ACZ	GO:0098882	structural constituent of active zone (GO:0098882)	BP	103
BSN	HGNC:1117	BSN	bassoon presynaptic cytomatrix protein		GO:0098831	presynaptic active zone cytoplasmic component (GO:0098831)	CC	121
BSN	HGNC:1117	BSN	bassoon presynaptic cytomatrix protein		GO:0098882	structural constituent of active zone (GO:0098882)	BP	122
BSN	HGNC:1117	BSN	bassoon presynaptic cytomatrix protein		GO:0098693	regulation of synaptic vesicle cycle (GO:0098693)	BP	124
KCNA1	HGNC:6218	KCNA1	potassium voltage-gated channel subfamily A member 1	Kv1.1, RBK1, HUK1, MBK1	GO:0099056	integral component of presynaptic membrane (GO:0099056)	CC	179
KCNA1	HGNC:6218	KCNA1	potassium voltage-gated channel subfamily A member 1	Kv1.1, RBK1, HUK1, MBK1	GO:0099055	integral component of postsynaptic membrane (GO:0099055)	CC	180
KCNA1	HGNC:6218	KCNA1	potassium voltage-gated channel subfamily A member 1	Kv1.1, RBK1, HUK1, MBK1	GO:0099508	voltage-gated ion channel activity involved in regulation of presynaptic membrane potential (GO:0099508)	BP	187
KCNA1	HGNC:6218	KCNA1	potassium voltage-gated channel subfamily A member 1	Kv1.1, RBK1, HUK1, MBK1	GO:1905030	voltage-gated ion channel activity involved in regulation of postsynaptic membrane potential (GO:1905030)	BP	189
EPHA4	HGNC:3388	EPHA4	EPH receptor A4	Hek8	GO:0099056	integral component of presynaptic membrane (GO:0099056)	CC	258
EPHA4	HGNC:3388	EPHA4	EPH receptor A4	Hek8	GO:0099055	integral component of postsynaptic membrane (GO:0099055)	CC	259
EPHA4	HGNC:3388	EPHA4	EPH receptor A4	Hek8	GO:0098883	synapse disassembly (GO:0098883)	BP	301
PCLO	HGNC:13406	PCLO	piccolo presynaptic cytomatrix protein	KIAA0559, DKFZp779G1236, ACZ	GO:0098831	presynaptic active zone cytoplasmic component (GO:0098831)	CC	313
DPYSL2	HGNC:3014	DPYSL2	dihydropyrimidinase like 2	DRP-2, DHPRP2, CRMP2, DRP2	GO:0098793	presynapse (GO:0098793)	CC	347
PCLO	HGNC:13406	PCLO	piccolo presynaptic cytomatrix protein	KIAA0559, DKFZp779G1236, ACZ	GO:0097091	synaptic vesicle clustering (GO:0097091)	BP	356
CACNA1A	HGNC:1388	CACNA1A	calcium voltage-gated channel subunit alpha1 A	Cav2.1, EA2, APCA, HPCA, FHM	GO:0099059	integral component of presynaptic active zone membrane (GO:0099059)	CC	384
ATP1A3	HGNC:801	ATP1A3	ATPase Na+/K+ transporting subunit alpha 3		GO:0099056	integral component of presynaptic membrane (GO:0099056)	CC	389
ACTB	HGNC:132	ACTB	actin beta		GO:1900242	regulation of synaptic vesicle endocytosis (GO:1900242)	BP	409
BSN	HGNC:1117	BSN	bassoon presynaptic cytomatrix protein		GO:0098882	structural constituent of active zone (GO:0098882)	BP	410
CACNA1A	HGNC:1388	CACNA1A	calcium voltage-gated channel subunit alpha1 A	Cav2.1, EA2, APCA, HPCA, FHM	GO:0099626	voltage-gated calcium channel activity involved in regulation of presynaptic cytosolic calcium levels (GO:0099626)	BP	411
BEGAIN	HGNC:24163	BEGAIN	brain enriched guanylate kinase associated	KIAA1446	GO:0098794	postsynapse (GO:0098794)	CC	417
SHANK3	HGNC:14294	SHANK3	SH3 and multiple ankyrin repeat domains 3	SPANK-2, prosap2, KIAA1650, PSAP2	GO:0099092	postsynaptic density, intracellular component (GO:0099092)	CC	425
CFL1	HGNC:1874	CFL1	cofilin 1		GO:0098885	modification of postsynaptic actin cytoskeleton (GO:0098885)	BP	507
SYNGAP1	HGNC:11497	SYNGAP1	synaptic Ras GTPase activating protein 1	SYNGAP, RASA5, KIAA1938	GO:0099092	postsynaptic density, intracellular component (GO:0099092)	CC	519
SHANK2	HGNC:14295	SHANK2	SH3 and multiple ankyrin repeat domains 2	CTTNBP1, ProSAP1, SHANK, SPANK-3	GO:0014069	postsynaptic density (GO:0014069)	CC	522
SHANK3	HGNC:14294	SHANK3	SH3 and multiple ankyrin repeat domains 3	SPANK-2, prosap2, KIAA1650, PSAP2	GO:0014069	postsynaptic density (GO:0014069)	CC	530
SHANK1	HGNC:15474	SHANK1	SH3 and multiple ankyrin repeat domains 1	SSTRIP, SPANK-1, synamon	GO:0014069	postsynaptic density (GO:0014069)	CC	532
MAGI3	HGNC:29647	MAGI3	membrane associated guanylate kinase, WW and PDZ domain containing 3	MAGI-3	GO:0045202	synapse (GO:0045202)	CC	540
UNC13A	HGNC:23150	UNC13A	unc-13 homolog A	KIAA1032, Munc13-1	GO:0048786	presynaptic active zone (GO:0048786)	CC	555
UNC13A	HGNC:23150	UNC13A	unc-13 homolog A	KIAA1032, Munc13-1	GO:0016079	synaptic vesicle exocytosis (GO:0016079)	BP	559
RPSA	HGNC:6502	RPSA	ribosomal protein SA	LRP, 37LRP, p40, SA	GO:0045202	synapse (GO:0045202)	CC	602
FKBP1A	HGNC:3711	FKBP1A	FK506 binding protein 1A	FKBP-12, FKBP12, PKC12, PPIASE, FKBP12C	GO:0045202	synapse (GO:0045202)	CC	650
CLTC	HGNC:2092	CLTC	clathrin heavy chain	Hc	GO:0098850	extrinsic component of synaptic vesicle membrane (GO:0098850)	CC	656
CLTC	HGNC:2092	CLTC	clathrin heavy chain	Hc	GO:0048488	synaptic vesicle endocytosis (GO:0048488)	BP	657
CLTC	HGNC:2092	CLTC	clathrin heavy chain	Hc	GO:0098835	presynaptic endocytic zone membrane (GO:0098835)	CC	665
DNM1	HGNC:2972	DNM1	dynamin 1		GO:0048488	synaptic vesicle endocytosis (GO:0048488)	BP	670
IL1RAPL1	HGNC:5996	IL1RAPL1	interleukin 1 receptor accessory protein like 1	OPHN4, TIGIRR-2, IL1R8	GO:0099061	integral component of postsynaptic density membrane (GO:0099061)	CC	722
IL1RAPL1	HGNC:5996	IL1RAPL1	interleukin 1 receptor accessory protein like 1	OPHN4, TIGIRR-2, IL1R8	GO:1905606	regulation of presynapse assembly (GO:1905606)	BP	759
ACTB	HGNC:132	ACTB	actin beta		GO:0098973	structural constituent of postsynaptic actin cytoskeleton (GO:0098973)	BP	812
ACTB	HGNC:132	ACTB	actin beta		GO:0098871	postsynaptic actin cytoskeleton (GO:0098871)	CC	814
PTPRS	HGNC:9681	PTPRS	protein tyrosine phosphatase, receptor type S		GO:0099056	integral component of presynaptic membrane (GO:0099056)	CC	844
CAMK2A	HGNC:1460	CAMK2A	calcium/calmodulin dependent protein kinase II alpha	KIAA0968, CaMKIINalpha	GO:0099523	presynaptic cytosol (GO:0099523)	CC	886
CAMK2A	HGNC:1460	CAMK2A	calcium/calmodulin dependent protein kinase II alpha	KIAA0968, CaMKIINalpha	GO:0099524	postsynaptic cytosol (GO:0099524)	CC	887
CAMK2B	HGNC:1461	CAMK2B	calcium/calmodulin dependent protein kinase II beta	CAM2, CAMK2	GO:0014069	postsynaptic density (GO:0014069)	CC	888
CAMK2A	HGNC:1460	CAMK2A	calcium/calmodulin dependent protein kinase II alpha	KIAA0968, CaMKIINalpha	GO:0014069	postsynaptic density (GO:0014069)	CC	889
ATP1A3	HGNC:801	ATP1A3	ATPase Na+/K+ transporting subunit alpha 3		GO:0099056	integral component of presynaptic membrane (GO:0099056)	CC	904
ATP1A3	HGNC:801	ATP1A3	ATPase Na+/K+ transporting subunit alpha 3		GO:0098794	postsynapse (GO:0098794)	CC	905
PLCG1	HGNC:9065	PLCG1	phospholipase C gamma 1	PLC148, PLC-II, PLCgamma1, NCKAP3	GO:0050804	modulation of chemical synaptic transmission (GO:0050804)	BP	921
PLCB1	HGNC:15917	PLCB1	phospholipase C beta 1	KIAA0581, PLC-I, PLC154	GO:0099178	regulation of retrograde trans-synaptic signaling by endocanabinoid (GO:0099178)	BP	940
PLCB1	HGNC:15917	PLCB1	phospholipase C beta 1	KIAA0581, PLC-I, PLC154	GO:0099170	postsynaptic modulation of chemical synaptic transmission (GO:0099170)	BP	941
CAMK2B	HGNC:1461	CAMK2B	calcium/calmodulin dependent protein kinase II beta	CAM2, CAMK2	GO:0098973	structural constituent of postsynaptic actin cytoskeleton (GO:0098973)	BP	947
CAMK2A	HGNC:1460	CAMK2A	calcium/calmodulin dependent protein kinase II alpha	KIAA0968, CaMKIINalpha	GO:0099148	regulation of synaptic vesicle docking (GO:0099148)	BP	981
CALB2	HGNC:1435	CALB2	calbindin 2	CAL2	GO:0097060	synaptic membrane (GO:0097060)	CC	1072
SHANK3	HGNC:14294	SHANK3	SH3 and multiple ankyrin repeat domains 3	SPANK-2, prosap2, KIAA1650, PSAP2	GO:0098919	structural constituent of postsynaptic density (GO:0098919)	BP	1139
SYN2	HGNC:11495	SYN2	synapsin II	SYNII, SYNIIa, SYNIIb	GO:0097091	synaptic vesicle clustering (GO:0097091)	BP	1158
SYN2	HGNC:11495	SYN2	synapsin II	SYNII, SYNIIa, SYNIIb	GO:0098850	extrinsic component of synaptic vesicle membrane (GO:0098850)	CC	1159
SV2C	HGNC:30670	SV2C	synaptic vesicle glycoprotein 2C		GO:2000300	regulation of synaptic vesicle exocytosis (GO:2000300)	BP	1207
SYN2	HGNC:11495	SYN2	synapsin II	SYNII, SYNIIa, SYNIIb	GO:0098850	extrinsic component of synaptic vesicle membrane (GO:0098850)	CC	1232
SV2C	HGNC:30670	SV2C	synaptic vesicle glycoprotein 2C		GO:0030285	integral component of synaptic vesicle membrane (GO:0030285)	CC	1236
SYT7	HGNC:11514	SYT7	synaptotagmin 7	IPCA-7, SYT-VII, MGC150517	GO:0099056	integral component of presynaptic membrane (GO:0099056)	CC	1314
SYT7	HGNC:11514	SYT7	synaptotagmin 7	IPCA-7, SYT-VII, MGC150517	GO:1900242	regulation of synaptic vesicle endocytosis (GO:1900242)	BP	1322
GRIN2A	HGNC:4585	GRIN2A	glutamate ionotropic receptor NMDA type subunit 2A	GluN2A	GO:0099056	integral component of presynaptic membrane (GO:0099056)	CC	1349
GRIN2A	HGNC:4585	GRIN2A	glutamate ionotropic receptor NMDA type subunit 2A	GluN2A	GO:0099507	ligand-gated ion channel activity involved in regulation of presynaptic membrane potential (GO:0099507)	BP	1352
SYNGAP1	HGNC:11497	SYNGAP1	synaptic Ras GTPase activating protein 1	SYNGAP, RASA5, KIAA1938	GO:0098880	maintenance of postsynaptic specialization structure (GO:0098880)	BP	1372
SHANK1	HGNC:15474	SHANK1	SH3 and multiple ankyrin repeat domains 1	SSTRIP, SPANK-1, synamon	GO:0098919	structural constituent of postsynaptic density (GO:0098919)	BP	1373
PLPPR4	HGNC:23496	PLPPR4	phospholipid phosphatase related 4	PRG-1, LPPR4, KIAA0455, PHP1	GO:0099061	integral component of postsynaptic density membrane (GO:0099061)	CC	1412
SHANK3	HGNC:14294	SHANK3	SH3 and multiple ankyrin repeat domains 3	SPANK-2, prosap2, KIAA1650, PSAP2	GO:0098919	structural constituent of postsynaptic density (GO:0098919)	BP	1438
SYN2	HGNC:11495	SYN2	synapsin II	SYNII, SYNIIa, SYNIIb	GO:0099504	synaptic vesicle cycle (GO:0099504)	BP	1467
SYT7	HGNC:11514	SYT7	synaptotagmin 7	IPCA-7, SYT-VII, MGC150517	GO:0099502	calcium-dependent activation of synaptic vesicle fusion (GO:0099502)	BP	1608
DPYSL2	HGNC:3014	DPYSL2	dihydropyrimidinase like 2	DRP-2, DHPRP2, CRMP2, DRP2	SYNGO:transport	transport	BP	1628
DNM1	HGNC:2972	DNM1	dynamin 1		GO:0048488	synaptic vesicle endocytosis (GO:0048488)	BP	1632
TUBA1A	HGNC:20766	TUBA1A	tubulin alpha 1a	TUBA3, B-ALPHA-1, FLJ25113	GO:0050807	regulation of synapse organization (GO:0050807)	BP	1684
TUBB2B	HGNC:30829	TUBB2B	tubulin beta 2B class IIb	MGC8685, DKFZp566F223, bA506K6.1	GO:0050804	modulation of chemical synaptic transmission (GO:0050804)	BP	1686
DNM1	HGNC:2972	DNM1	dynamin 1		GO:0098835	presynaptic endocytic zone membrane (GO:0098835)	CC	1703
DNM1	HGNC:2972	DNM1	dynamin 1		GO:0098835	presynaptic endocytic zone membrane (GO:0098835)	CC	1704
BEGAIN	HGNC:24163	BEGAIN	brain enriched guanylate kinase associated	KIAA1446	GO:0098962	regulation of postsynaptic neurotransmitter receptor activity (GO:0098962)	BP	1715
FYN	HGNC:4037	FYN	FYN proto-oncogene, Src family tyrosine kinase	SYN, SLK, MGC45350	GO:0099092	postsynaptic density, intracellular component (GO:0099092)	CC	1739
FYN	HGNC:4037	FYN	FYN proto-oncogene, Src family tyrosine kinase	SYN, SLK, MGC45350	GO:0050804	modulation of chemical synaptic transmission (GO:0050804)	BP	1741
SRC	HGNC:11283	SRC	SRC proto-oncogene, non-receptor tyrosine kinase	ASV, c-src	GO:0099091	postsynaptic specialization, intracellular component (GO:0099091)	CC	1779
SRC	HGNC:11283	SRC	SRC proto-oncogene, non-receptor tyrosine kinase	ASV, c-src	GO:0098962	regulation of postsynaptic neurotransmitter receptor activity (GO:0098962)	BP	1784
IL1RAPL1	HGNC:5996	IL1RAPL1	interleukin 1 receptor accessory protein like 1	OPHN4, TIGIRR-2, IL1R8	GO:0099545	trans-synaptic signaling by trans-synaptic complex (GO:0099545)	BP	1823
PTPRD	HGNC:9668	PTPRD	protein tyrosine phosphatase, receptor type D	PTPD, HPTP	GO:0099545	trans-synaptic signaling by trans-synaptic complex (GO:0099545)	BP	1825
PTPRD	HGNC:9668	PTPRD	protein tyrosine phosphatase, receptor type D	PTPD, HPTP	GO:0099054	presynapse assembly (GO:0099054)	BP	1826
PTPRD	HGNC:9668	PTPRD	protein tyrosine phosphatase, receptor type D	PTPD, HPTP	GO:0099151	regulation of postsynaptic density assembly (GO:0099151)	BP	1829
NTRK3	HGNC:8033	NTRK3	neurotrophic receptor tyrosine kinase 3	TRKC	GO:0099055	integral component of postsynaptic membrane (GO:0099055)	CC	1842
PTPRS	HGNC:9681	PTPRS	protein tyrosine phosphatase, receptor type S		GO:0099054	presynapse assembly (GO:0099054)	BP	1843
NTRK3	HGNC:8033	NTRK3	neurotrophic receptor tyrosine kinase 3	TRKC	GO:0097107	postsynaptic density assembly (GO:0097107)	BP	1844
NTRK3	HGNC:8033	NTRK3	neurotrophic receptor tyrosine kinase 3	TRKC	GO:1905606	regulation of presynapse assembly (GO:1905606)	BP	1845
PTPRS	HGNC:9681	PTPRS	protein tyrosine phosphatase, receptor type S		GO:0099151	regulation of postsynaptic density assembly (GO:0099151)	BP	1846
LYN	HGNC:6735	LYN	LYN proto-oncogene, Src family tyrosine kinase	JTK8	GO:0099091	postsynaptic specialization, intracellular component (GO:0099091)	CC	1906
YES1	HGNC:12841	YES1	YES proto-oncogene 1, Src family tyrosine kinase	Yes, c-yes, HsT441	GO:0099091	postsynaptic specialization, intracellular component (GO:0099091)	CC	1908
IL1RAPL1	HGNC:5996	IL1RAPL1	interleukin 1 receptor accessory protein like 1	OPHN4, TIGIRR-2, IL1R8	GO:0099175	regulation of postsynapse organization (GO:0099175)	BP	1920
SHANK2	HGNC:14295	SHANK2	SH3 and multiple ankyrin repeat domains 2	CTTNBP1, ProSAP1, SHANK, SPANK-3	GO:0098919	structural constituent of postsynaptic density (GO:0098919)	BP	1958
SHANK3	HGNC:14294	SHANK3	SH3 and multiple ankyrin repeat domains 3	SPANK-2, prosap2, KIAA1650, PSAP2	GO:0098919	structural constituent of postsynaptic density (GO:0098919)	BP	1961
SHANK2	HGNC:14295	SHANK2	SH3 and multiple ankyrin repeat domains 2	CTTNBP1, ProSAP1, SHANK, SPANK-3	GO:0099175	regulation of postsynapse organization (GO:0099175)	BP	1962
SHANK3	HGNC:14294	SHANK3	SH3 and multiple ankyrin repeat domains 3	SPANK-2, prosap2, KIAA1650, PSAP2	GO:0099175	regulation of postsynapse organization (GO:0099175)	BP	1963
GRIN2A	HGNC:4585	GRIN2A	glutamate ionotropic receptor NMDA type subunit 2A	GluN2A	GO:1904315	transmitter-gated ion channel activity involved in regulation of postsynaptic membrane potential (GO:1904315)	BP	1970
DLG2	HGNC:2901	DLG2	discs large MAGUK scaffold protein 2	PSD-93, PSD93, chapsyn-110, PPP1R58	GO:0099031	anchored component of postsynaptic density membrane (GO:0099031)	CC	2050
CAMK2A	HGNC:1460	CAMK2A	calcium/calmodulin dependent protein kinase II alpha	KIAA0968, CaMKIINalpha	GO:0098696	regulation of neurotransmitter receptor localization to postsynaptic specialization membrane (GO:0098696)	BP	2075
NTRK2	HGNC:8032	NTRK2	neurotrophic receptor tyrosine kinase 2	TRKB	GO:0099183	trans-synaptic signaling by BDNF, modulating synaptic transmission (GO:0099183)	BP	2108
PTK2B	HGNC:9612	PTK2B	protein tyrosine kinase 2 beta	CAKB, PYK2, RAFTK, PTK, CADTK	GO:0098794	postsynapse (GO:0098794)	CC	2131
NTRK2	HGNC:8032	NTRK2	neurotrophic receptor tyrosine kinase 2	TRKB	GO:0098794	postsynapse (GO:0098794)	CC	2135
AP2B1	HGNC:563	AP2B1	adaptor related protein complex 2 subunit beta 1		GO:0098884	postsynaptic neurotransmitter receptor endocytosis (GO:0098884)	BP	2157
PTPRS	HGNC:9681	PTPRS	protein tyrosine phosphatase, receptor type S		GO:0099056	integral component of presynaptic membrane (GO:0099056)	CC	2246
PTPRF	HGNC:9670	PTPRF	protein tyrosine phosphatase, receptor type F		GO:0099061	integral component of postsynaptic density membrane (GO:0099061)	CC	2247
PTPRD	HGNC:9668	PTPRD	protein tyrosine phosphatase, receptor type D	PTPD, HPTP	GO:0099056	integral component of presynaptic membrane (GO:0099056)	CC	2248
TANC2	HGNC:30212	TANC2	tetratricopeptide repeat, ankyrin repeat and coiled-coil containing 2	DKFZP564D166, FLJ10215, FLJ11824, KIAA1148, KIAA1636, rols, ROLSA	GO:0099092	postsynaptic density, intracellular component (GO:0099092)	CC	2250
CALB2	HGNC:1435	CALB2	calbindin 2	CAL2	GO:0099534	calcium ion binding involved in regulation of presynaptic cytosolic calcium levels (GO:0099534)	BP	2290
PTPRF	HGNC:9670	PTPRF	protein tyrosine phosphatase, receptor type F		GO:0099175	regulation of postsynapse organization (GO:0099175)	BP	2335
PTPRS	HGNC:9681	PTPRS	protein tyrosine phosphatase, receptor type S		GO:0099054	presynapse assembly (GO:0099054)	BP	2336
PTPRS	HGNC:9681	PTPRS	protein tyrosine phosphatase, receptor type S		GO:0099151	regulation of postsynaptic density assembly (GO:0099151)	BP	2338
PTPRD	HGNC:9668	PTPRD	protein tyrosine phosphatase, receptor type D	PTPD, HPTP	GO:0099151	regulation of postsynaptic density assembly (GO:0099151)	BP	2356
GRIN2A	HGNC:4585	GRIN2A	glutamate ionotropic receptor NMDA type subunit 2A	GluN2A	GO:0099061	integral component of postsynaptic density membrane (GO:0099061)	CC	2378
SFPQ	HGNC:10774	SFPQ	splicing factor proline and glutamine rich	PSF, PPP1R140	GO:0098963	dendritic transport of messenger ribonucleoprotein complex (GO:0098963)	BP	2434
EPHA4	HGNC:3388	EPHA4	EPH receptor A4	Hek8	GO:1905806	regulation of synapse disassembly (GO:1905806)	BP	2449
PTPRF	HGNC:9670	PTPRF	protein tyrosine phosphatase, receptor type F		GO:0099560	synapse adhesion between pre- and post-synapse (GO:0099560)	BP	2463
PTPRS	HGNC:9681	PTPRS	protein tyrosine phosphatase, receptor type S		GO:0099560	synapse adhesion between pre- and post-synapse (GO:0099560)	BP	2464
PTPRD	HGNC:9668	PTPRD	protein tyrosine phosphatase, receptor type D	PTPD, HPTP	GO:0099560	synapse adhesion between pre- and post-synapse (GO:0099560)	BP	2465
PTPRF	HGNC:9670	PTPRF	protein tyrosine phosphatase, receptor type F		GO:0099560	synapse adhesion between pre- and post-synapse (GO:0099560)	BP	2467
PTPRF	HGNC:9670	PTPRF	protein tyrosine phosphatase, receptor type F		GO:0099560	synapse adhesion between pre- and post-synapse (GO:0099560)	BP	2471
PTPRS	HGNC:9681	PTPRS	protein tyrosine phosphatase, receptor type S		GO:0099560	synapse adhesion between pre- and post-synapse (GO:0099560)	BP	2472
PTPRD	HGNC:9668	PTPRD	protein tyrosine phosphatase, receptor type D	PTPD, HPTP	GO:0099560	synapse adhesion between pre- and post-synapse (GO:0099560)	BP	2473
PTPRS	HGNC:9681	PTPRS	protein tyrosine phosphatase, receptor type S		GO:0099560	synapse adhesion between pre- and post-synapse (GO:0099560)	BP	2477
PTPRD	HGNC:9668	PTPRD	protein tyrosine phosphatase, receptor type D	PTPD, HPTP	GO:0099560	synapse adhesion between pre- and post-synapse (GO:0099560)	BP	2478
DLG2	HGNC:2901	DLG2	discs large MAGUK scaffold protein 2	PSD-93, PSD93, chapsyn-110, PPP1R58	GO:0099645	neurotransmitter receptor localization to postsynaptic specialization membrane (GO:0099645)	BP	2595
PTPRD	HGNC:9668	PTPRD	protein tyrosine phosphatase, receptor type D	PTPD, HPTP	GO:0050804	modulation of chemical synaptic transmission (GO:0050804)	BP	2648
PTPRS	HGNC:9681	PTPRS	protein tyrosine phosphatase, receptor type S		GO:0050804	modulation of chemical synaptic transmission (GO:0050804)	BP	2650
ABL2	HGNC:77	ABL2	ABL proto-oncogene 2, non-receptor tyrosine kinase	ARG	GO:0060074	synapse maturation (GO:0060074)	BP	2674
ABL2	HGNC:77	ABL2	ABL proto-oncogene 2, non-receptor tyrosine kinase	ARG	GO:0098794	postsynapse (GO:0098794)	CC	2675
MAPK10	HGNC:6872	MAPK10	mitogen-activated protein kinase 10	JNK3, p493F12, p54bSAPK	GO:0098969	neurotransmitter receptor transport to postsynaptic membrane (GO:0098969)	BP	2719
MAPK10	HGNC:6872	MAPK10	mitogen-activated protein kinase 10	JNK3, p493F12, p54bSAPK	GO:0150051	postsynaptic Golgi apparatus (GO:0150051)	CC	2720
DLG2	HGNC:2901	DLG2	discs large MAGUK scaffold protein 2	PSD-93, PSD93, chapsyn-110, PPP1R58	GO:0098919	structural constituent of postsynaptic density (GO:0098919)	BP	2728
AP2B1	HGNC:563	AP2B1	adaptor related protein complex 2 subunit beta 1		GO:0048488	synaptic vesicle endocytosis (GO:0048488)	BP	2739
PTPRS	HGNC:9681	PTPRS	protein tyrosine phosphatase, receptor type S		GO:0050808	synapse organization (GO:0050808)	BP	2743
CASKIN1	HGNC:20879	CASKIN1	CASK interacting protein 1	KIAA1306, ANKS5A	GO:0098793	presynapse (GO:0098793)	CC	2815
DNM1	HGNC:2972	DNM1	dynamin 1		GO:0050804	modulation of chemical synaptic transmission (GO:0050804)	BP	2879
VDAC1	HGNC:12669	VDAC1	voltage dependent anion channel 1	MGC111064, PORIN	GO:0048787	presynaptic active zone membrane (GO:0048787)	CC	2982
VDAC1	HGNC:12669	VDAC1	voltage dependent anion channel 1	MGC111064, PORIN	GO:0099061	integral component of postsynaptic density membrane (GO:0099061)	CC	2984
GAD1	HGNC:4092	GAD1	glutamate decarboxylase 1		GO:0098793	presynapse (GO:0098793)	CC	3121
GAD1	HGNC:4092	GAD1	glutamate decarboxylase 1		GO:0042136	neurotransmitter biosynthetic process (GO:0042136)	BP	3122
RPL13A	HGNC:10304	RPL13A	ribosomal protein L13a	L13A	GO:0045202	synapse (GO:0045202)	CC	3140
RPL13A	HGNC:10304	RPL13A	ribosomal protein L13a	L13A	SYNGO:postsyn_ribosome	postsynaptic ribosome	CC	3141
RPS24	HGNC:10411	RPS24	ribosomal protein S24	S24, eS24	GO:0045202	synapse (GO:0045202)	CC	3210
RPS24	HGNC:10411	RPS24	ribosomal protein S24	S24, eS24	SYNGO:postsyn_ribosome	postsynaptic ribosome	CC	3221
RPSA	HGNC:6502	RPSA	ribosomal protein SA	LRP, 37LRP, p40, SA	SYNGO:postsyn_ribosome	postsynaptic ribosome	CC	3245
RPL13A	HGNC:10304	RPL13A	ribosomal protein L13a	L13A	SYNGO:translation_presynapse	protein translation at presynapse	BP	3502
RPS24	HGNC:10411	RPS24	ribosomal protein S24	S24, eS24	SYNGO:translation_presynapse	protein translation at presynapse	BP	3539
RPL13A	HGNC:10304	RPL13A	ribosomal protein L13a	L13A	SYNGO:presyn_ribosome	presynaptic ribosome	CC	3551
RPS24	HGNC:10411	RPS24	ribosomal protein S24	S24, eS24	SYNGO:presyn_ribosome	presynaptic ribosome	CC	3588
RPL13A	HGNC:10304	RPL13A	ribosomal protein L13a	L13A	SYNGO:translation_postsynapse	protein translation at postsynapse	BP	3600
RPS24	HGNC:10411	RPS24	ribosomal protein S24	S24, eS24	SYNGO:translation_postsynapse	protein translation at postsynapse	BP	3638
CFL1	HGNC:1874	CFL1	cofilin 1		GO:0050804	modulation of chemical synaptic transmission (GO:0050804)	BP	3663
SYNGAP1	HGNC:11497	SYNGAP1	synaptic Ras GTPase activating protein 1	SYNGAP, RASA5, KIAA1938	GO:0050804	modulation of chemical synaptic transmission (GO:0050804)	BP	3681
SHANK1	HGNC:15474	SHANK1	SH3 and multiple ankyrin repeat domains 1	SSTRIP, SPANK-1, synamon	GO:0050804	modulation of chemical synaptic transmission (GO:0050804)	BP	3682
SHANK3	HGNC:14294	SHANK3	SH3 and multiple ankyrin repeat domains 3	SPANK-2, prosap2, KIAA1650, PSAP2	GO:0050804	modulation of chemical synaptic transmission (GO:0050804)	BP	3686
CAMK2B	HGNC:1461	CAMK2B	calcium/calmodulin dependent protein kinase II beta	CAM2, CAMK2	GO:0090128	regulation of synapse maturation (GO:0090128)	BP	3724
IL1RAPL1	HGNC:5996	IL1RAPL1	interleukin 1 receptor accessory protein like 1	OPHN4, TIGIRR-2, IL1R8	GO:0099545	trans-synaptic signaling by trans-synaptic complex (GO:0099545)	BP	3732
BSN	HGNC:1117	BSN	bassoon presynaptic cytomatrix protein		GO:0097091	synaptic vesicle clustering (GO:0097091)	BP	3741
ANXA5	HGNC:543	ANXA5	annexin A5		GO:0030672	synaptic vesicle membrane (GO:0030672)	CC	3786
IGF1R	HGNC:5465	IGF1R	insulin like growth factor 1 receptor	JTK13, CD221, IGFIR, MGC18216, IGFR	GO:0099170	postsynaptic modulation of chemical synaptic transmission (GO:0099170)	BP	3820
PTK2B	HGNC:9612	PTK2B	protein tyrosine kinase 2 beta	CAKB, PYK2, RAFTK, PTK, CADTK	GO:0099092	postsynaptic density, intracellular component (GO:0099092)	CC	3851
PTK2B	HGNC:9612	PTK2B	protein tyrosine kinase 2 beta	CAKB, PYK2, RAFTK, PTK, CADTK	GO:0099092	postsynaptic density, intracellular component (GO:0099092)	CC	3853
PTK2B	HGNC:9612	PTK2B	protein tyrosine kinase 2 beta	CAKB, PYK2, RAFTK, PTK, CADTK	GO:0099170	postsynaptic modulation of chemical synaptic transmission (GO:0099170)	BP	3854
PTK2B	HGNC:9612	PTK2B	protein tyrosine kinase 2 beta	CAKB, PYK2, RAFTK, PTK, CADTK	GO:0098793	presynapse (GO:0098793)	CC	3855
PTK2B	HGNC:9612	PTK2B	protein tyrosine kinase 2 beta	CAKB, PYK2, RAFTK, PTK, CADTK	GO:0099151	regulation of postsynaptic density assembly (GO:0099151)	BP	3856

## Sheet: SynGO Input
Dataset EV1. SynGO Input
your genelist input	gene hgnc_id	gene symbol	gene name	gene synonyms
ABL2	HGNC:77	ABL2	ABL proto-oncogene 2, non-receptor tyrosine kinase	ARG
ACTB	HGNC:132	ACTB	actin beta
ANXA5	HGNC:543	ANXA5	annexin A5
AP2B1	HGNC:563	AP2B1	adaptor related protein complex 2 subunit beta 1
ATP1A3	HGNC:801	ATP1A3	ATPase Na+/K+ transporting subunit alpha 3
ATP2B1	HGNC:814	ATP2B1	ATPase plasma membrane Ca2+ transporting 1	PMCA1
BEGAIN	HGNC:24163	BEGAIN	brain enriched guanylate kinase associated	KIAA1446
BSN	HGNC:1117	BSN	bassoon presynaptic cytomatrix protein
CACNA1A	HGNC:1388	CACNA1A	calcium voltage-gated channel subunit alpha1 A	Cav2.1, EA2, APCA, HPCA, FHM
CALB2	HGNC:1435	CALB2	calbindin 2	CAL2
CAMK2A	HGNC:1460	CAMK2A	calcium/calmodulin dependent protein kinase II alpha	KIAA0968, CaMKIINalpha
CAMK2B	HGNC:1461	CAMK2B	calcium/calmodulin dependent protein kinase II beta	CAM2, CAMK2
CASKIN1	HGNC:20879	CASKIN1	CASK interacting protein 1	KIAA1306, ANKS5A
CFL1	HGNC:1874	CFL1	cofilin 1
CLTC	HGNC:2092	CLTC	clathrin heavy chain	Hc
DLG2	HGNC:2901	DLG2	discs large MAGUK scaffold protein 2	PSD-93, PSD93, chapsyn-110, PPP1R58
DNM1	HGNC:2972	DNM1	dynamin 1
DPYSL2	HGNC:3014	DPYSL2	dihydropyrimidinase like 2	DRP-2, DHPRP2, CRMP2, DRP2
EPHA4	HGNC:3388	EPHA4	EPH receptor A4	Hek8
FKBP1A	HGNC:3711	FKBP1A	FK506 binding protein 1A	FKBP-12, FKBP12, PKC12, PPIASE, FKBP12C
FYN	HGNC:4037	FYN	FYN proto-oncogene, Src family tyrosine kinase	SYN, SLK, MGC45350
GAD1	HGNC:4092	GAD1	glutamate decarboxylase 1
GRIN2A	HGNC:4585	GRIN2A	glutamate ionotropic receptor NMDA type subunit 2A	GluN2A
IGF1R	HGNC:5465	IGF1R	insulin like growth factor 1 receptor	JTK13, CD221, IGFIR, MGC18216, IGFR
IL1RAPL1	HGNC:5996	IL1RAPL1	interleukin 1 receptor accessory protein like 1	OPHN4, TIGIRR-2, IL1R8
KCNA1	HGNC:6218	KCNA1	potassium voltage-gated channel subfamily A member 1	Kv1.1, RBK1, HUK1, MBK1
LYN	HGNC:6735	LYN	LYN proto-oncogene, Src family tyrosine kinase	JTK8
MAGI3	HGNC:29647	MAGI3	membrane associated guanylate kinase, WW and PDZ domain containing 3	MAGI-3
MAPK10	HGNC:6872	MAPK10	mitogen-activated protein kinase 10	JNK3, p493F12, p54bSAPK
NTRK2	HGNC:8032	NTRK2	neurotrophic receptor tyrosine kinase 2	TRKB
NTRK3	HGNC:8033	NTRK3	neurotrophic receptor tyrosine kinase 3	TRKC
PCLO	HGNC:13406	PCLO	piccolo presynaptic cytomatrix protein	KIAA0559, DKFZp779G1236, ACZ
PLCB1	HGNC:15917	PLCB1	phospholipase C beta 1	KIAA0581, PLC-I, PLC154
PLCG1	HGNC:9065	PLCG1	phospholipase C gamma 1	PLC148, PLC-II, PLCgamma1, NCKAP3
PLPPR4	HGNC:23496	PLPPR4	phospholipid phosphatase related 4	PRG-1, LPPR4, KIAA0455, PHP1
PTK2B	HGNC:9612	PTK2B	protein tyrosine kinase 2 beta	CAKB, PYK2, RAFTK, PTK, CADTK
PTPRD	HGNC:9668	PTPRD	protein tyrosine phosphatase, receptor type D	PTPD, HPTP
PTPRF	HGNC:9670	PTPRF	protein tyrosine phosphatase, receptor type F
PTPRS	HGNC:9681	PTPRS	protein tyrosine phosphatase, receptor type S
RPL13A	HGNC:10304	RPL13A	ribosomal protein L13a	L13A
RPS24	HGNC:10411	RPS24	ribosomal protein S24	S24, eS24
RPSA	HGNC:6502	RPSA	ribosomal protein SA	LRP, 37LRP, p40, SA
SFPQ	HGNC:10774	SFPQ	splicing factor proline and glutamine rich	PSF, PPP1R140
SHANK1	HGNC:15474	SHANK1	SH3 and multiple ankyrin repeat domains 1	SSTRIP, SPANK-1, synamon
SHANK2	HGNC:14295	SHANK2	SH3 and multiple ankyrin repeat domains 2	CTTNBP1, ProSAP1, SHANK, SPANK-3
SHANK3	HGNC:14294	SHANK3	SH3 and multiple ankyrin repeat domains 3	SPANK-2, prosap2, KIAA1650, PSAP2
SRC	HGNC:11283	SRC	SRC proto-oncogene, non-receptor tyrosine kinase	ASV, c-src
SV2C	HGNC:30670	SV2C	synaptic vesicle glycoprotein 2C
SYN2	HGNC:11495	SYN2	synapsin II	SYNII, SYNIIa, SYNIIb
SYNGAP1	HGNC:11497	SYNGAP1	synaptic Ras GTPase activating protein 1	SYNGAP, RASA5, KIAA1938
SYT7	HGNC:11514	SYT7	synaptotagmin 7	IPCA-7, SYT-VII, MGC150517
TANC2	HGNC:30212	TANC2	tetratricopeptide repeat, ankyrin repeat and coiled-coil containing 2	DKFZP564D166, FLJ10215, FLJ11824, KIAA1148, KIAA1636, rols, ROLSA
TUBA1A	HGNC:20766	TUBA1A	tubulin alpha 1a	TUBA3, B-ALPHA-1, FLJ25113
TUBB2B	HGNC:30829	TUBB2B	tubulin beta 2B class IIb	MGC8685, DKFZp566F223, bA506K6.1
UNC13A	HGNC:23150	UNC13A	unc-13 homolog A	KIAA1032, Munc13-1
VDAC1	HGNC:12669	VDAC1	voltage dependent anion channel 1	MGC111064, PORIN
YES1	HGNC:12841	YES1	YES proto-oncogene 1, Src family tyrosine kinase	Yes, c-yes, HsT441
ACLY
ALDOA
ANK1
ANK2
ARHGAP26
ARHGAP27
ARPC3
ATP5PB
CDK1
CDK2
CDK3
CKMT2
CLCN6
CMAS
CMTM4
COPA
CPD
D1PAS1
D3ERTD751E
DDX27
DDX3X
DDX3Y
DNER
DTX3
DYRK1A
EIF2AK4
ELFN2
EPB41L3
EPRS
FBXO39
FGFR3
GDI1
GLUD1
GLUL
GPR158
GPR37L1
GPRC5B
GULO
HCK
HEPACAM
HSPA4
HSPE1
INSR
IRS2
KCNJ10
KIFC2
LLGL1
MAG
MAPK11
MAPK7
MAPK8
MAPK8IP3
MAPK9
MAPT
MOB4
NCK2
NPLOC4
NYAP1
NYAP2
OCRL
OPALIN
PCDHA4
PCM1
PDHA1
PHLDB1
PHPT1
PIK3C2A
PITPNA
PLD2
PLD3
PLEKHA7
PMM1
PNPLA8
PRICKLE2
RABGAP1L
RBCK1
RGS10
RMDN1
SDC4
SH3PXD2B
SIRPA
SKT
SLC38A2
SLC4A10
SLC4A4
SLC4A7
SLC4A8
SNRNP70
SOCS7
SPAG9
SRSF1
TARS
TDG
TGM5
TNS3
TRAPPC10
TTYH2
TUBA1B
TUBA1C
TUBA3A
TUBA4A
TUBA8
TUBB2A
TUBB3
UBA1
VPS36
ZDHHC20
ZNFX1
