# Supplementary material for: Splice‐dependent trans‐synaptic PTPδ–IL1RAPL1 interaction regulates synapse formation and non‐REM sleep
Source: EMBO J. 2020 Apr 29;39(11):e104150. doi: 10.15252/embj.2019104150 (PMC7265247; doi:10.15252/embj.2019104150)
Supplement: Supplementary file 4 — Dataset EV2 [file EMBJ-39-e104150-s004.xlsx]

## Sheet: Sheet1
Dataset EV2. Statistical Results
Figure		Assay Performed	Parameter (Unit)	Comparison WT vs HT						Descriptive Statistics	Statistical Analysis
				Independent Variables				Age (days)	N (animal) count	Average ± SEM or Median (2Q, 3Q)	Statistical Test	Significance
2	B	Western blotting	Normalized PTPd level (AU)	C-terminal anitibody				21	SR = 4 (16) samples SLM = 4 (16) samples	SR = 1 ± 0.12	Student's t-test	t(6) = -4.873	Two-tailed	p = 0.0028, **
										SLM = 3.01 ± 0.4
	E	Input/output ratio	fEPSP slope, SO (mV/ms)	Fiber volley (fitted)		0.07 mV		22-27	WT = 14 (5) slices KO = 14 (5) slices	WT = 0.21 ± 0.01	Two-way Repeated Measures ANOVA; Holm-Sidak's multiple comparison test	Interaction; F (8, 192) = 0.9248, p = 0.4971 Fiber volley; F (8, 192) = 467.6961, p < 0.0001 Genotype; F(1, 192) = 0.3288, p = 0.5717		No post-hoc tests performed due to lack of significance in interaction or in both main effects simultaneously
										KO = 0.3 ± 0.02
						0.10 mV				WT = 0.46 ± 0.03
										KO = 0.6 ± 0.04
						0.15 mV				WT = 0.75 ± 0.05
										KO = 0.88 ± 0.06
						0.20 mV				WT = 1.01 ± 0.07
										KO = 1.14 ± 0.08
						0.25 mV				WT = 1.21 ± 0.09
										KO = 0.22 ± 0.02
						0.30 mV				WT = 0.31 ± 0.02
										KO = 0.45 ± 0.03
						0.35 mV				WT = 0.59 ± 0.04
										KO = 0.73 ± 0.05
						0.40 mV				WT = 0.85 ± 0.05
										KO = 0.97 ± 0.06
						0.43 mV				WT = 1.08 ± 0.07
										KO = 1.14 ± 0.08
	F	Paired pulse facilitation	Paired pulse facilitation, SO (A.U.)	Interpulse interval		25 ms		22-27	WT = 13 (5) slices KO = 13 (5) slices	WT = 1.67 ± 0.06	Two-way Repeated Measures ANOVA; Holm-Sidak's multiple comparison test	Interaction; F (5, 120) = 1.1451, p = 0.3405 Interval; F (5, 120) = 155.39, p < 0.0001 Genotype; F(1, 120) = 1.8655, p = 0.1847		No post-hoc tests performed due to lack of significance in interaction or in both main effects simultaneously
										KO = 1.59 ± 0.07
						50 ms				WT = 1.82 ± 0.05
										KO = 1.69 ± 0.07
						75 ms				WT = 1.8 ± 0.05
										KO = 1.7 ± 0.06
						100 ms				WT = 1.76 ± 0.04
										KO = 1.64 ± 0.06
						200 ms				WT = 1.48 ± 0.03
										KO = 1.41 ± 0.04
						300 ms				WT = 1.33 ± 0.02
										KO = 1.28 ± 0.03
	G	Input/output ratio	fEPSP slope, SR (mV/ms)	Fiber volley (fitted)		0.10 mV		24-27	WT = 11 (4) slices KO = 12 (5) slices	WT = 0.19 ± 0.01	Two-way Repeated Measures ANOVA; Holm-Sidak's multiple comparison test	Interaction; F (10, 210) = 1.2068, p = 0.2881 Fiber volley; F (10, 210) = 674.0188, p <0.0001 Genotype; F(1, 210) = 1.8598, p = 0.1871		No post-hoc tests performed due to lack of significance in interaction or in both main effects simultaneously
										KO = 0.19 ± 0.01
						0.15 mV				WT = 0.26 ± 0.01
										KO = 0.28 ± 0.01
						0.20 mV				WT = 0.37 ± 0.01
										KO = 0.4 ± 0.02
						0.25 mV				WT = 0.55 ± 0.02
										KO = 0.61 ± 0.03
						0.30 mV				WT = 0.73 ± 0.03
										KO = 0.81 ± 0.04
						0.35 mV				WT = 0.91 ± 0.04
										KO = 1.01 ± 0.05
						0.40 mV				WT = 1.09 ± 0.05
										KO = 1.21 ± 0.06
						0.45 mV				WT = 1.27 ± 0.06
										KO = 1.4 ± 0.07
						0.50 mV				WT = 1.45 ± 0.07
										KO = 1.58 ± 0.07
						0.55 mV				WT = 1.62 ± 0.08
										KO = 1.76 ± 0.08
						0.60 mV				WT = 1.79 ± 0.1
										KO = 1.92 ± 0.09
	H	Paired pulse facilitation	Paired pulse facilitation, SR (A.U.)	Interpulse interval		25 ms		22-27	WT = 10 (4) slices KO = 12 (5) slices	WT = 1.92 ± 0.04	Two-way Repeated Measures ANOVA; Holm-Sidak's multiple comparison test	Interaction; F (5, 100) = 0.9121, p = 0.4764 Interval; F (5, 100) = 223.0476, p <0.0001 Genotype; F(1, 100) = 3.153, p = 0.091		No post-hoc tests performed due to lack of significance in interaction or in both main effects simultaneously
										KO = 1.89 ± 0.04
						50 ms				WT = 1.95 ± 0.03
										KO = 1.85 ± 0.04
						75 ms				WT = 1.9 ± 0.04
										KO = 1.8 ± 0.05
						100 ms				WT = 1.83 ± 0.03
										KO = 1.72 ± 0.04
						200 ms				WT = 1.54 ± 0.02
										KO = 1.48 ± 0.02
						300 ms				WT = 1.38 ± 0.02
										KO = 1.32 ± 0.02
	I	Input/output ratio	fEPSP slope, SLM (mV/ms)	Fiber volley (fitted)		0.10 mV		24-27	WT = 14 (6) slices KO = 12 (6) slices	WT = 0.08 ± 0.01	Two-way Repeated Measures ANOVA; Holm-Sidak's multiple comparison test	Interaction; F (7, 168) = 4.9391, p <0.0001 Fiber volley; F (7, 168) = 390.3729, p <0.0001 Genotype; F(1, 168) = 4.371, p = 0.0473		p = 0.7718, ns
										KO = 0.07 ± 0.02
						0.15 mV				WT = 0.13 ± 0.02				p = 0.4949, ns
										KO = 0.11 ± 0.02
						0.20 mV				WT = 0.19 ± 0.02				p = 0.279, ns
										KO = 0.15 ± 0.03
						0.25 mV				WT = 0.25 ± 0.02				p = 0.1397, ns
										KO = 0.19 ± 0.03
						0.30 mV				WT = 0.31 ± 0.02				p = 0.0656, ns
										KO = 0.24 ± 0.03
						0.40 mV				WT = 0.44 ± 0.03				p = 0.015, *
										KO = 0.34 ± 0.04
						0.50 mV				WT = 0.56 ± 0.02				p = 0.0034, **
										KO = 0.45 ± 0.04
						0.60 mV				WT = 0.67 ± 0.03				p = 0.0011, **
										KO = 0.54 ± 0.04
	J	Paired pulse facilitation	Paired pulse facilitation, SLM (A.U.)	Interpulse interval		25 ms		22-27	WT = 15 (6) slices KO = 14 (6) slices	WT = 2.56 ± 0.16	Two-way Repeated Measures ANOVA; Holm-Sidak's multiple comparison test	Interaction; F (5, 135) = 3.6918, p = 0.0037 Interval; F (5, 135) = 64.1352, p <0.0001 Genotype; F(1, 135) = 0.1516, p = 0.7001		p = 0.3544, ns
										KO = 2.82 ± 0.15
						50 ms				WT = 3.2 ± 0.2				p = 0.7906, ns
										KO = 3.13 ± 0.18
						75 ms				WT = 3.42 ± 0.21				p = 0.449, ns
										KO = 3.2 ± 0.2
						100 ms				WT = 3.43 ± 0.26				p = 0.5101, ns
										KO = 3.24 ± 0.22
						200 ms				WT = 2.93 ± 0.23				p = 0.3948, ns
										KO = 2.69 ± 0.19
						300 ms				WT = 2.42 ± 0.19				p = 0.5584, ns
										KO = 2.25 ± 0.16
	L	Electron microscopy in the SLM, Excitatory	PSD density (count/1000mm2)					22	WT = 18 (3) micrographs KO = 18 (3) micrographs	WT = 510.82 ± 9.22	Student's t-test	t(34) = 14.992	Two-tailed	p = 0.0001, ***
										KO = 323.67 ± 8.41
	M		PSD length (nm)						WT = 18 (3) micrographs KO = 18 (3) micrographs	WT = 172 (168.25, 174.75)	Mann-Whitney U test	U = 139		p = 0.4759, ns
										KO = 170 (163, 179.25)
	N		PSD thickness (nm)						WT = 18 (3) micrographs KO = 18 (3) micrographs	WT = 12 (11.25, 12)	Mann-Whitney U test	U = 128		p = 0.2544, ns
										KO = 12 (12, 13)
	O		Perforated synapses (%)						WT = 18 (3) micrographs KO = 18 (3) micrographs	WT = 10.69 ± 1.33	Student's t-test	t(34) = 0.3866	Two-tailed	p = 0.7015, ns
										KO = 9.89 ± 1.59
	P		Presynaptic density (count/1000mm2)						WT = 3 animals KO = 3 animals	WT = 618.41 ± 9.39	Student's t-test	t(4) = 16.0037	Two-tailed	p < 0.0001, ***
										KO = 444.82 ± 5.42
	Q		Synaptic vesicle density (count/mm2)						WT = 3 animals KO = 3 animals	WT = 197.64 ± 4.77	Student's t-test	t(4) = 0.3521	Two-tailed	p = 0.7425, ns
										KO = 195.75 ± 2.45
	R		Area of presynaptic terminals (mm2)						WT = 3 animals KO = 3 animals	WT = 0.09 ± 0	Student's t-test	t(4) = 0.2272	Two-tailed	p = 0.8314, ns
										KO = 0.09 ± 0
4	B	Western blotting	Normalized level (KO/WT)	IL1RAPL1		Crude synaptosomal (P2)		21-27	WT = 3 animals KO = 3 animals	KO = 0.96 ± 0.05	Student's t-test	t(4) = 0.6995	Two-tailed	p = 0.5228, ns
						Synapse plasma membrane (SPM)			WT = 3 animals KO = 3 animals	KO = 0.71 ± 0.05	Student's t-test	t(4) = 5.5526	Two-tailed	p = 0.0051, **
						Post-synaptic density (PSD)			WT = 3 animals KO = 3 animals	KO = 0.36 ± 0.09	Student's t-test	t(4) = 7.3243	Two-tailed	p = 0.0018, **
	G		Normalized level (meA+/+ / meA–/–)	IL1RAPL1		Crude synaptosomal (P2)		21-27	meA+/+ = 3 animals meA–/– = 3 animals	meA–/– = 0.94 ± 0.06	Student's t-test	t(4) = 0.946	Two-tailed	p = 0.3977, ns
						Synapse plasma membrane (SPM)			meA+/+ = 3 animals meA–/– = 3 animals	meA–/– = 0.8 ± 0.05	Student's t-test	t(4) = 3.7565	Two-tailed	p = 0.0198, *
						Post-synaptic density (PSD)			meA+/+ = 3 animals meA–/– = 3 animals	meA–/– = 0.42 ± 0.04	Student's t-test	t(4) = 15.3325	Two-tailed	p = 0.0001, ***
				PTPd		Crude synaptosomal (P2)			meA+/+ = 3 animals meA–/– = 3 animals	meA–/– = 1.03 ± 0.1	Student's t-test	t(4) = -0.2737	Two-tailed	p = 0.7978, ns
						Synapse plasma membrane (SPM)			meA+/+ = 3 animals meA–/– = 3 animals	meA–/– = 1.16 ± 0.13	Student's t-test	t(4) = -1.2534	Two-tailed	p = 0.2783, ns
						Post-synaptic density (PSD)			meA+/+ = 3 animals meA–/– = 3 animals	meA–/– = 0.6 ± 0.12	Student's t-test	t(4) = 3.2815	Two-tailed	p = 0.0305, *
	H	Input/output ratio	fEPSP slope, SLM (mV/ms)	Fiber volley (fitted)		0.10 mV		20-24	meA+/+ = 15 (5) slices meA–/– = 12 (4) slices	meA+/+ = 0.08 ± 0.02	Two-way Repeated Measures ANOVA; Holm-Sidak's multiple comparison test	Interaction; F (7, 270) = 13.0638, p <0.0001 Fiber Volley; F (7, 270) = 315.4177, p <0.0001 Genotype; F(1, 270) = 13.7367, p = 0.0005		p = 0.829, ns
										meA–/– = 0.05 ± 0.01
						0.15 mV				meA+/+ = 0.13 ± 0.02				p = 0.5959, ns
										meA–/– = 0.07 ± 0.02
						0.20 mV				meA+/+ = 0.18 ± 0.03				p = 0.2872, ns
										meA–/– = 0.1 ± 0.02
						0.25 mV				meA+/+ = 0.24 ± 0.03				p = 0.0123, *
										meA–/– = 0.14 ± 0.02
						0.30 mV				meA+/+ = 0.3 ± 0.03				p = 0.0003, ***
										meA–/– = 0.18 ± 0.02
						0.40 mV				meA+/+ = 0.41 ± 0.03				p < 0.0001, ***
										meA–/– = 0.29 ± 0.03
						0.50 mV				meA+/+ = 0.51 ± 0.03				p < 0.0001, ***
										meA–/– = 0.39 ± 0.03
						0.60 mV				meA+/+ = 0.6 ± 0.02				p < 0.0001, ***
										meA–/– = 0.48 ± 0.04
	I	Paired pulse facilitation	Paired pulse facilitation, SLM (A.U.)	Interpulse interval		50 ms		20-24	meA+/+ = 15 (5) slices meA–/– = 13 (4) slices	meA+/+ = 3.24 ± 0.16	Two-way Repeated Measures ANOVA; Holm-Sidak's multiple comparison test	Interaction; F (4, 68) = 0.6678, p = 0.6165 Interval; F (4, 68) = 48.5685, p <0.0001 Genotype; F(1, 68) = 0.3982, p = 0.5364		No post-hoc tests performed due to lack of significance in interaction or in both main effects simultaneously
										meA–/– = 3.09 ± 0.11
						75 ms				meA+/+ = 3.4 ± 0.19
										meA–/– = 3.12 ± 0.13
						100 ms				meA+/+ = 3.48 ± 0.22
										meA–/– = 3.32 ± 0.16
						200 ms				meA+/+ = 3.05 ± 0.22
										meA–/– = 2.89 ± 0.15
						300 ms				meA+/+ = 2.53 ± 0.14
										meA–/– = 2.47 ± 0.11
5	B	LABORAS	Distance moved (m)	Whole KO		Light OFF	3	70+	WT = 14 animals KO = 14 animals	WT = 47.3 ± 2.39	Two-way Repeated Measures ANOVA; Holm-Sidak's multiple comparison test	Interaction; F (3, 78) = 11.5569, p <0.0001 Timebin; F (3, 78) = 3.7866, p = 0.0136 Genotype; F(1, 78) = 40.3835, p <0.0001		p = 0.0359, *
										KO = 61.57 ± 3.31
							6			WT = 53.1 ± 4.04				p = 0.0052, **
										KO = 72.32 ± 5.87
							9			WT = 35.1 ± 2.86				p < 0.0001, ***
										KO = 77.74 ± 6.99
							12			WT = 25.73 ± 2.11				p < 0.0001, ***
										KO = 75.8 ± 7
						Light ON	15			WT = 9.72 ± 0.89	Two-way Repeated Measures ANOVA; Holm-Sidak's multiple comparison test	Interaction; F (3, 78) = 3.9677, p = 0.011 Timebin; F (3, 78) = 2.8124, p = 0.0448 Genotype; F(1, 78) = 21.4905, p <0.0001		p = 0.0002, ***
										KO = 24.92 ± 2.62
							18			WT = 8.32 ± 0.88				p < 0.0001, ***
										KO = 28.97 ± 5.39
							21			WT = 9.15 ± 0.59				p = 0.1217, ns
										KO = 15.32 ± 2.72
							24			WT = 11.66 ± 1.75				p = 0.0332, *
										KO = 20.21 ± 3.75
				Emx1-cre cKO		Light OFF	3		WT = 16 animals KO = 16 animals	WT = 30.55 ± 3.62	Two-way Repeated Measures ANOVA; Holm-Sidak's multiple comparison test	Interaction; F (3, 90) = 2.676, p = 0.0519 Timebin; F (3, 90) = 0.5267, p = 0.6651 Genotype; F(1, 90) = 28.4715, p <0.0001		No post-hoc tests performed due to lack of significance in interaction or in both main effects simultaneously
										KO = 44.6 ± 6.8
							6			WT = 33.99 ± 3.48
										KO = 48.5 ± 5.04
							9			WT = 28.93 ± 2.39
										KO = 44.94 ± 3.11
							12			WT = 20.79 ± 1.36
										KO = 53.71 ± 5.55
						Light ON	15			WT = 8.98 ± 0.71	Two-way Repeated Measures ANOVA; Holm-Sidak's multiple comparison test	Interaction; F (3, 90) = 15.8811, p <0.0001 Timebin; F (3, 90) = 10.1292, p <0.0001 Genotype; F(1, 90) = 13.9416, p = 0.0008		p < 0.0001, ***
										KO = 28.15 ± 3.47
							18			WT = 9.23 ± 1.43				p = 0.0007, ***
										KO = 19.3 ± 3.12
							21			WT = 9.84 ± 0.95				p = 0.4585, ns
										KO = 11.97 ± 1.69
							24			WT = 11.87 ± 1.43				p = 0.4776, ns
										KO = 13.9 ± 1.54
				Viaat-cre cKO		Light OFF	3		WT = 11 animals KO = 13 animals	WT = 32.74 ± 4.42	Two-way Repeated Measures ANOVA; Holm-Sidak's multiple comparison test	Interaction; F (3, 63) = 1.2773, p = 0.2899 Timebin; F (3, 63) = 24.7423, p <0.0001 Genotype; F(1, 63) = 11.6133, p = 0.0026		p = 0.0005, ***
										KO = 50.07 ± 4.18
							6			WT = 35.24 ± 5.73				p = 0.0201, *
										KO = 45.71 ± 3.98
							9			WT = 20.33 ± 1.68				p = 0.1281, ns
										KO = 28.91 ± 2.29
							12			WT = 18.42 ± 1.69				p = 0.0233, *
										KO = 28.95 ± 3.28
						Light ON	15			WT = 7.97 ± 1.03	Two-way Repeated Measures ANOVA; Holm-Sidak's multiple comparison test	Interaction; F (3, 63) = 2.4685, p = 0.0701 Timebin; F (3, 63) = 0.5291, p = 0.6639 Genotype; F(1, 63) = 6.2111, p = 0.0211		No post-hoc tests performed due to lack of significance in interaction or in both main effects simultaneously
										KO = 8.22 ± 0.65
							18			WT = 6.69 ± 0.61
										KO = 7.7 ± 0.76
							21			WT = 6.12 ± 0.71
										KO = 9.93 ± 1.11
							24			WT = 5.25 ± 0.56
										KO = 9.55 ± 1.4
				Camk2a-cre cKO		Light OFF	3		WT = 18 animals KO = 13 animals	WT = 32.88 ± 1.76	Two-way Repeated Measures ANOVA; Holm-Sidak's multiple comparison test	Interaction; F (3, 87) = 0.6895, p = 0.5609 Timebin; F (3, 87) = 39.0659, p <0.0001 Genotype; F(1, 87) = 0.09942, p = 0.7548		No post-hoc tests performed due to lack of significance in interaction or in both main effects simultaneously
										KO = 33.75 ± 2.19
							6			WT = 30.71 ± 1.66
										KO = 31.1 ± 3.29
							9			WT = 18.92 ± 2.14
										KO = 21.82 ± 2.05
							12			WT = 24.92 ± 1.78
										KO = 24.04 ± 2.57
						Light ON	15			WT = 9.82 ± 0.91	Two-way Repeated Measures ANOVA; Holm-Sidak's multiple comparison test	Interaction; F (3, 87) = 3.3134, p = 0.0237 Timebin; F (3, 87) = 3.5728, p = 0.0172 Genotype; F(1, 87) = 1.4575, p = 0.2371		p = 0.0024, **
										KO = 6.39 ± 0.83
							18			WT = 6.43 ± 0.58				p = 0.5702, ns
										KO = 5.8 ± 0.76
							21			WT = 6.87 ± 0.65				p = 0.9804, ns
										KO = 6.84 ± 0.74
							24			WT = 7.62 ± 0.56				p = 0.3529, ns
										KO = 8.65 ± 1.16
	C		Immobility duration (min)	Whole KO		Light OFF	3		WT = 14 animals KO = 14 animals	WT = 30.28 ± 3.8	Two-way Repeated Measures ANOVA; Holm-Sidak's multiple comparison test	Interaction; F (3, 78) = 18.0615, p <0.0001 Timebin; F (3, 78) = 23.4445, p <0.0001 Genotype; F(1, 78) = 85.0658, p <0.0001		p = 0.4067, ns
										KO = 24.96 ± 5.25
							6			WT = 22.71 ± 5.43				p = 0.2841, ns
										KO = 15.83 ± 2.66
							9			WT = 64.74 ± 3.91				p < 0.0001, ***
										KO = 15.34 ± 2.79
							12			WT = 82.96 ± 4.9				p < 0.0001, ***
										KO = 26.61 ± 6.13
						Light ON	15			WT = 125.5 ± 2.36	Two-way Repeated Measures ANOVA; Holm-Sidak's multiple comparison test	Interaction; F (3, 78) = 3.2913, p = 0.0249 Timebin; F (3, 78) = 4.7481, p = 0.0043 Genotype; F(1, 78) = 16.5813, p = 0.0004		p = 0.0009, ***
										KO = 107.86 ± 4.97
							18			WT = 130.14 ± 2.17				p = 0.0002, ***
										KO = 110.16 ± 5.13
							21			WT = 130.11 ± 1.92				p = 0.8178, ns
										KO = 128.93 ± 2.81
							24			WT = 123.1 ± 3.05				p = 0.2886, ns
										KO = 117.61 ± 4.87
				Emx1-cre cKO		Light OFF	3		WT = 16 animals KO = 16 animals	WT = 7.47 ± 6.62	Two-way Repeated Measures ANOVA; Holm-Sidak's multiple comparison test	Interaction; F (3, 90) = 2.154, p = 0.099 Timebin; F (3, 90) = 0.9404, p = 0.4246 Genotype; F(1, 90) = 13.3998, p = 0.001		No post-hoc tests performed due to lack of significance in interaction or in both main effects simultaneously
										KO = 8.19 ± 7.4
							6			WT = 5.61 ± 4.78
										KO = 6.06 ± 5.35
							9			WT = 2.6 ± 1.61
										KO = 2.87 ± 2.06
							12			WT = 4.94 ± 3.67
										KO = 1.15 ± 0.57
						Light ON	15			WT = 9.34 ± 7.27	Two-way Repeated Measures ANOVA; Holm-Sidak's multiple comparison test	Interaction; F (3, 90) = 7.2394, p = 0.0002 Timebin; F (3, 90) = 10.9354, p <0.0001 Genotype; F(1, 90) = 12.2265, p = 0.0015		p < 0.0001, ***
										KO = 5.15 ± 3.63
							18			WT = 7.71 ± 5.58				p = 0.0122, *
										KO = 6.82 ± 4.93
							21			WT = 9.31 ± 7.2				p = 0.5043, ns
										KO = 8.73 ± 6.67
							24			WT = 9.61 ± 7.62				p = 0.337, ns
										KO = 6.76 ± 4.88
				Viaat-cre cKO		Light OFF	3		WT = 11 animals KO = 13 animals	WT = 33.12 ± 3.15	Two-way Repeated Measures ANOVA; Holm-Sidak's multiple comparison test	Interaction; F (3, 63) = 1.3345, p = 0.2711 Timebin; F (3, 63) = 47.3582, p <0.0001 Genotype; F(1, 63) = 5.9902, p = 0.0233		p = 0.2497, ns
										KO = 24.33 ± 3.43
							6			WT = 35.82 ± 6.39				p = 0.8688, ns
										KO = 36.28 ± 4.68
							9			WT = 79.6 ± 6.61				p = 0.2727, ns
										KO = 71.15 ± 4.51
							12			WT = 85.5 ± 3.57				p = 0.0053, **
										KO = 67.5 ± 7.64
						Light ON	15			WT = 134.49 ± 3.39	Two-way Repeated Measures ANOVA; Holm-Sidak's multiple comparison test	Interaction; F (3, 63) = 0.5311, p = 0.6626 Timebin; F (3, 63) = 11.9056, p <0.0001 Genotype; F(1, 63) = 4.0461, p = 0.0573		No post-hoc tests performed due to lack of significance in interaction or in both main effects simultaneously
										KO = 131.95 ± 2.48
							18			WT = 134.92 ± 2.51
										KO = 133.8 ± 2.39
							21			WT = 135.98 ± 2.35
										KO = 130.09 ± 2.04
							24			WT = 125.06 ± 2.62
										KO = 117.45 ± 3.08
				Camk2a-cre cKO		Light OFF	3		WT = 18 animals KO = 13 animals	WT = 23.92 ± 2.9	Two-way Repeated Measures ANOVA; Holm-Sidak's multiple comparison test	Interaction; F (3, 87) = 1.0417, p = 0.3783 Timebin; F (3, 87) = 80.8295, p <0.0001 Genotype; F(1, 87) = 0.1324, p = 0.7186		No post-hoc tests performed due to lack of significance in interaction or in both main effects simultaneously
										KO = 25.39 ± 3.54
							6			WT = 35.98 ± 4.43
										KO = 39.58 ± 5
							9			WT = 81.97 ± 3.94
										KO = 75.37 ± 2.74
							12			WT = 60.34 ± 3.8
										KO = 66.6 ± 4.98
						Light ON	15			WT = 116.47 ± 3.19	Two-way Repeated Measures ANOVA; Holm-Sidak's multiple comparison test	Interaction; F (3, 87) = 3.5367, p = 0.018 Timebin; F (3, 87) = 5.5826, p = 0.0015 Genotype; F(1, 87) = 9.2611, p = 0.0049		p < 0.0001, ***
										KO = 133.04 ± 3.66
							18			WT = 129.88 ± 2.1				p = 0.5384, ns
										KO = 132.23 ± 3.49
							21			WT = 127.45 ± 2.73				p = 0.5444, ns
										KO = 129.76 ± 1.76
							24			WT = 119.72 ± 1.57				p = 0.5624, ns
										KO = 121.93 ± 2.19
	D		Distance moved (m)	meA—/—		Light OFF	3		meA+/+ = 16 animals meA–/– = 14 animals	meA+/+ = 48.24 ± 3.15	Two-way Repeated Measures ANOVA; Holm-Sidak's multiple comparison test	Interaction; F (3, 84) = 4.5923, p = 0.005 Timebin; F (3, 84) = 41.1731, p <0.0001 Genotype; F(1, 84) = 28.7974, p <0.0001		p < 0.0001, ***
										meA–/– = 81.7 ± 4.56
							6			meA+/+ = 41.75 ± 4.17				p < 0.0001, ***
										meA–/– = 74.29 ± 7.18
							9			meA+/+ = 27.77 ± 1.8				p = 0.792, ns
										meA–/– = 40.07 ± 5.61
							12			meA+/+ = 27.42 ± 2.56				p < 0.0001, ***
										meA–/– = 52.89 ± 5.12
						Light ON	15			meA+/+ = 11.35 ± 0.93	Two-way Repeated Measures ANOVA; Holm-Sidak's multiple comparison test	Interaction; F (3, 84) = 3.0107, p = 0.0347 Timebin; F (3, 84) = 15.7587, p <0.0001 Genotype; F(1, 84) = 21.9042, p <0.0001		p < 0.0001, ***
										meA–/– = 24.75 ± 4.36
							18			meA+/+ = 6.48 ± 0.83				p = 0.0437, *
										meA–/– = 11.15 ± 1.17
							21			meA+/+ = 7.67 ± 0.57				p = 0.3334, ns
										meA–/– = 11.95 ± 1.69
							24			meA+/+ = 13.15 ± 1.19				p = 0.0128, *
										meA–/– = 21.22 ± 2.21
	E		Immobility duration (min)	meA—/—		Light OFF	3		meA+/+ = 16 animals meA–/– = 15 animals	meA+/+ = 812.61 ± 121.06	Two-way Repeated Measures ANOVA; Holm-Sidak's multiple comparison test	Interaction; F (3, 87) = 2.7552, p = 0.0472 Timebin; F (3, 87) = 76.8734, p <0.0001 Genotype; F(1, 87) = 17.7592, p = 0.0002		p = 0.7462, ns
										meA–/– = 690.32 ± 101.88
							6			meA+/+ = 2454.7 ± 314.28				p = 0.0037, **
										meA–/– = 1336.85 ± 284.28
							9			meA+/+ = 4649.56 ± 227.77				p = 0.0362, *
										meA–/– = 3850.31 ± 399.7
							12			meA+/+ = 4276.99 ± 274.95				p < 0.0001, ***
										meA–/– = 2738.92 ± 285.18
						Light ON	15			meA+/+ = 7085.71 ± 199.95	Two-way Repeated Measures ANOVA; Holm-Sidak's multiple comparison test	Interaction; F (3, 87) = 4.7042, p = 0.0043 Timebin; F (3, 87) = 21.4487, p <0.0001 Genotype; F(1, 87) = 6.1074, p = 0.0196		p < 0.0001, ***
										meA–/– = 5659 ± 489.2
							18			meA+/+ = 7882.13 ± 146.98				p = 0.1778, ns
										meA–/– = 7422.01 ± 166.88
							21			meA+/+ = 7177.12 ± 201.41				p = 0.7354, ns
										meA–/– = 7292.03 ± 164.74
							24			meA+/+ = 6437.45 ± 218.43				p = 0.2143, ns
										meA–/– = 6013.72 ± 161.32
6	B	Electroencephalogram (EEG) recording	Duration Emx1-cre (min)	WAKE		Light OFF	3	70+	WT = 9 animals KO = 9 animals	WT = 99.21 ± 3.7	Two-way Repeated Measures ANOVA; Holm-Sidak's multiple comparison test	Interaction; F (3, 48) = 4.2673, p = 0.0095 Time_bin; F (3, 48) = 12.0113, p <0.0001 Genotype; F(1, 48) = 0.01574, p = 0.9017		p = 0.3138, ns
										KO = 109.41 ± 6.52
							6			WT = 96.61 ± 6.88				p = 0.4928, ns
										KO = 103.53 ± 6.75
							9			WT = 85.64 ± 7.25				p = 0.9031, ns
										KO = 84.41 ± 6.39
							12			WT = 121.99 ± 8.81				p = 0.0532, ns
										KO = 101.99 ± 8.77
						Light ON	15			WT = 59.54 ± 4.06	Two-way Repeated Measures ANOVA; Holm-Sidak's multiple comparison test	Interaction; F (3, 48) = 1.6807, p = 0.1836 Time_bin; F (3, 48) = 3.9385, p = 0.0136 Genotype; F(1, 48) = 10.0555, p = 0.0059		p = 0.0017, **
										KO = 79.89 ± 7.23
							18			WT = 57.81 ± 4.29				p = 0.1379, ns
										KO = 67.12 ± 4.44
							21			WT = 51.73 ± 4.06				p = 0.4121, ns
										KO = 56.84 ± 3.42
							24			WT = 61.51 ± 2.28				p = 0.8348, ns
										KO = 62.81 ± 3.61
				NREM		Light OFF	3		WT = 9 animals KO = 9 animals	WT = 74.36 ± 3.43	Two-way Repeated Measures ANOVA; Holm-Sidak's multiple comparison test	Interaction; F (3, 48) = 3.5572, p = 0.021 Time_bin; F (3, 48) = 10.8217, p <0.0001 Genotype; F(1, 48) = 0.01211, p = 0.9137		p = 0.3764, ns
										KO = 66.33 ± 6.13
							6			WT = 75.99 ± 6.29				p = 0.5164, ns
										KO = 70.12 ± 5.93
							9			WT = 84.88 ± 6.27				p = 0.9496, ns
										KO = 85.45 ± 5.72
							12			WT = 53.4 ± 8.17				p = 0.0733, ns
										KO = 69.97 ± 7.59
						Light ON	15			WT = 108.19 ± 3.39	Two-way Repeated Measures ANOVA; Holm-Sidak's multiple comparison test	Interaction; F (3, 48) = 2.4118, p = 0.0783 Time_bin; F (3, 48) = 3.1186, p = 0.0346 Genotype; F(1, 48) = 5.7726, p = 0.0288		p = 0.001, ***
										KO = 88.14 ± 6.6
							18			WT = 108.33 ± 3.86				p = 0.1388, ns
										KO = 99.66 ± 3.92
							21			WT = 111.45 ± 3.86				p = 0.4852, ns
										KO = 107.39 ± 2.8
							24			WT = 104.36 ± 3.11				p = 0.7449, ns
										KO = 102.47 ± 3.98
				REM		Light OFF	3		WT = 9 animals KO = 9 animals	WT = 6.43 ± 0.65	Two-way Repeated Measures ANOVA; Holm-Sidak's multiple comparison test	Interaction; F (3, 48) = 5.6141, p = 0.0022 Time_bin; F (3, 48) = 14.0184, p <0.0001 Genotype; F(1, 48) = 0.0397, p = 0.8446		p = 0.1335, ns
										KO = 4.27 ± 0.71
							6			WT = 7.39 ± 0.95				p = 0.4668, ns
										KO = 6.36 ± 1.03
							9			WT = 9.48 ± 1.3				p = 0.6467, ns
										KO = 10.13 ± 1.15
							12			WT = 4.61 ± 0.7				p = 0.0201, *
										KO = 8.04 ± 1.25
						Light ON	15			WT = 12.27 ± 1.1	Two-way Repeated Measures ANOVA; Holm-Sidak's multiple comparison test	Interaction; F (3, 48) = 0.1953, p = 0.8991 Time_bin; F (3, 48) = 4.8757, p = 0.0049 Genotype; F(1, 48) = 0.09195, p = 0.7656		No post-hoc tests performed due to lack of significance in interaction or in both main effects simultaneously
										KO = 11.97 ± 1.16
							18			WT = 13.85 ± 1.42
										KO = 13.22 ± 1.66
							21			WT = 16.81 ± 0.94
										KO = 15.76 ± 1.47
							24			WT = 14.13 ± 1.28
										KO = 14.72 ± 0.89
	C		Normalized power Emx1-cre (AU)	WAKE delta power		Light OFF	3		WT = 9 animals KO = 9 animals	WT = 0.145 ± 0.005	Two-way Repeated Measures ANOVA; Holm-Sidak's multiple comparison test	Interaction; F (3, 48) = 0.8603, p = 0.4681 Timebin; F (3, 48) = 0.6031, p = 0.6162 Genotype; F(1, 48) = 2.1053, p = 0.1661		No post-hoc tests performed due to lack of significance in interaction or in both main effects simultaneously
										KO = 0.149 ± 0.004
							6			WT = 0.142 ± 0.004
										KO = 0.152 ± 0.005
							9			WT = 0.145 ± 0.005
										KO = 0.154 ± 0.004
							12			WT = 0.143 ± 0.005
										KO = 0.153 ± 0.005
						Light ON	15			WT = 0.153 ± 0.006	Two-way Repeated Measures ANOVA; Holm-Sidak's multiple comparison test	Interaction; F (3, 48) = 1.1742, p = 0.3294 Timebin; F (3, 48) = 4.2304, p = 0.0099 Genotype; F(1, 48) = 0.1365, p = 0.7166		No post-hoc tests performed due to lack of significance in interaction or in both main effects simultaneously
										KO = 0.161 ± 0.005
							18			WT = 0.157 ± 0.006
										KO = 0.159 ± 0.005
							21			WT = 0.165 ± 0.004
										KO = 0.164 ± 0.006
							24			WT = 0.16 ± 0.005
										KO = 0.162 ± 0.006
				NREM delta power		Light OFF	3		WT = 9 animals KO = 9 animals	WT = 0.215 ± 0.009	Two-way Repeated Measures ANOVA; Holm-Sidak's multiple comparison test	Interaction; F (3, 48) = 1.904, p = 0.1415 Timebin; F (3, 48) = 13.4769, p <0.0001 Genotype; F(1, 48) = 6.0333, p = 0.0258		p = 0.0683, ns
										KO = 0.183 ± 0.013
							6			WT = 0.227 ± 0.01				p = 0.0324, *
										KO = 0.19 ± 0.011
							9			WT = 0.233 ± 0.011				p = 0.0302, *
										KO = 0.194 ± 0.011
							12			WT = 0.243 ± 0.012				p = 0.0093, **
										KO = 0.196 ± 0.014
						Light ON	15			WT = 0.243 ± 0.011	Two-way Repeated Measures ANOVA; Holm-Sidak's multiple comparison test	Interaction; F (3, 48) = 2.1372, p = 0.1078 Timebin; F (3, 48) = 61.0522, p <0.0001 Genotype; F(1, 48) = 9.3893, p = 0.0074		p = 0.0021, **
										KO = 0.2 ± 0.01
							18			WT = 0.226 ± 0.008				p = 0.0075, **
										KO = 0.19 ± 0.008
							21			WT = 0.209 ± 0.007				p = 0.017, *
										KO = 0.177 ± 0.008
							24			WT = 0.205 ± 0.007				p = 0.0172, *
										KO = 0.173 ± 0.009
				REM theta power		Light OFF	3		WT = 9 animals KO = 9 animals	WT = 0.243 ± 0.013	Two-way Repeated Measures ANOVA; Holm-Sidak's multiple comparison test	Interaction; F (3, 48) = 0.6501, p = 0.5867 Timebin; F (3, 48) = 1.7337, p = 0.1726 Genotype; F(1, 48) = 0.06149, p = 0.8073		No post-hoc tests performed due to lack of significance in interaction or in both main effects simultaneously
										KO = 0.236 ± 0.018
							6			WT = 0.225 ± 0.015
										KO = 0.225 ± 0.017
							9			WT = 0.243 ± 0.016
										KO = 0.227 ± 0.015
							12			WT = 0.23 ± 0.021
										KO = 0.23 ± 0.02
						Light ON	15			WT = 0.234 ± 0.014	Two-way Repeated Measures ANOVA; Holm-Sidak's multiple comparison test	Interaction; F (3, 48) = 0.9922, p = 0.4045 Timebin; F (3, 48) = 4.2485, p = 0.0097 Genotype; F(1, 48) = 0.06189, p = 0.8067		No post-hoc tests performed due to lack of significance in interaction or in both main effects simultaneously
										KO = 0.236 ± 0.017
							18			WT = 0.249 ± 0.014
										KO = 0.246 ± 0.015
							21			WT = 0.248 ± 0.014
										KO = 0.243 ± 0.014
							24			WT = 0.242 ± 0.016
										KO = 0.228 ± 0.018
	D		Duration meA (min)	WAKE		Light OFF	3		meA+/+ = 8 animals meA–/– = 8 animals	meA+/+ = 106.29 ± 12.59	Two-way Repeated Measures ANOVA; Holm-Sidak's multiple comparison test	Interaction; F (3, 42) = 1.1514, p = 0.3396 Timebin; F (3, 42) = 10.8846, p <0.0001 Genotype; F(1, 42) = 5.7627, p = 0.0308		p = 0.0373, *
										meA–/– = 135.64 ± 14.19
							6			meA+/+ = 106.88 ± 8.32				p = 0.0952, ns
										meA–/– = 130.19 ± 10.88
							9			meA+/+ = 90.8 ± 3.7				p = 0.7327, ns
										meA–/– = 95.5 ± 7.26
							12			meA+/+ = 123.33 ± 8.21				p = 0.0227, *
										meA–/– = 155.61 ± 8.18
						Light ON	15			meA+/+ = 58.74 ± 6.17	Two-way Repeated Measures ANOVA; Holm-Sidak's multiple comparison test	Interaction; F (3, 42) = 3.8329, p = 0.0163 Timebin; F (3, 42) = 6.1494, p = 0.0015 Genotype; F(1, 42) = 1.8329, p = 0.1972		p = 0.0033, **
										meA–/– = 80.1 ± 7.81
							18			meA+/+ = 53.98 ± 3.15				p = 0.2368, ns
										meA–/– = 62.21 ± 5.71
							21			meA+/+ = 56.31 ± 4.07				p = 0.7379, ns
										meA–/– = 54 ± 2.73
							24			meA+/+ = 67.58 ± 3.11				p = 0.8981, ns
										meA–/– = 66.69 ± 3.54
				NREM		Light OFF	3		meA+/+ = 8 animals meA–/– = 8 animals	meA+/+ = 47.48 ± 6.5	Two-way Repeated Measures ANOVA; Holm-Sidak's multiple comparison test	Interaction; F (3, 42) = 2.0213, p = 0.1255 Timebin; F (3, 42) = 30.9545, p <0.0001 Genotype; F(1, 42) = 5.8465, p = 0.0298		p = 0.1131, ns
										meA–/– = 30.8 ± 7.15
							6			meA+/+ = 68.01 ± 7.57				p = 0.0269, *
										meA–/– = 44.24 ± 9.67
							9			meA+/+ = 83.08 ± 3.93				p = 0.4326, ns
										meA–/– = 74.95 ± 6.6
							12			meA+/+ = 53.03 ± 7.45				p = 0.0046, **
										meA–/– = 21.78 ± 7.66
						Light ON	15			meA+/+ = 105.55 ± 5.59	Two-way Repeated Measures ANOVA; Holm-Sidak's multiple comparison test	Interaction; F (3, 42) = 2.8998, p = 0.0461 Timebin; F (3, 42) = 3.8826, p = 0.0155 Genotype; F(1, 42) = 0.6967, p = 0.4179		p = 0.0232, *
										meA–/– = 90.68 ± 6.71
							18			meA+/+ = 108.85 ± 2.72				p = 0.4297, ns
										meA–/– = 103.84 ± 5.27
							21			meA+/+ = 106.62 ± 3.57				p = 0.5793, ns
										meA–/– = 110.13 ± 3.19
							24			meA+/+ = 101 ± 3.09				p = 0.9285, ns
										meA–/– = 101.57 ± 3.65
				REM		Light OFF	3		meA+/+ = 8 animals meA–/– = 8 animals	meA+/+ = 1.73 ± 0.48	Two-way Repeated Measures ANOVA; Holm-Sidak's multiple comparison test	Interaction; F (3, 42) = 2.5073, p = 0.0719 Timebin; F (3, 42) = 19.3774, p <0.0001 Genotype; F(1, 42) = 0.6416, p = 0.4365		No post-hoc tests performed due to lack of significance in interaction or in both main effects simultaneously
										meA–/– = 1.31 ± 0.46
							6			meA+/+ = 5.12 ± 0.95
										meA–/– = 5.57 ± 1.42
							9			meA+/+ = 6.13 ± 0.79
										meA–/– = 9.55 ± 1.16
							12			meA+/+ = 3.64 ± 1.1
										meA–/– = 2.62 ± 0.64
						Light ON	15			meA+/+ = 15.71 ± 1.04	Two-way Repeated Measures ANOVA; Holm-Sidak's multiple comparison test	Interaction; F (3, 42) = 4.6922, p = 0.0065 Timebin; F (3, 42) = 12.1041, p <0.0001 Genotype; F(1, 42) = 9.78, p = 0.0074		p < 0.0001, ***
										meA–/– = 9.22 ± 1.28
							18			meA+/+ = 17.17 ± 1.27				p = 0.0307, *
										meA–/– = 13.95 ± 0.93
							21			meA+/+ = 17.08 ± 0.65				p = 0.4114, ns
										meA–/– = 15.88 ± 0.76
							24			meA+/+ = 11.43 ± 1.01				p = 0.8279, ns
										meA–/– = 11.74 ± 1.09
	E		Normalized power meA (AU)	WAKE delta power		Light OFF	3		meA+/+ = 8 animals meA–/– = 8 animals	meA+/+ = 0.142 ± 0.003	Two-way Repeated Measures ANOVA; Holm-Sidak's multiple comparison test	Interaction; F (3, 42) = 0.7447, p = 0.5315 Timebin; F (3, 42) = 2.4279, p = 0.0787 Genotype; F(1, 42) = 2.5435, p = 0.1331		No post-hoc tests performed due to lack of significance in interaction or in both main effects simultaneously
										meA–/– = 0.132 ± 0.005
							6			meA+/+ = 0.145 ± 0.003
										meA–/– = 0.135 ± 0.006
							9			meA+/+ = 0.145 ± 0.002
										meA–/– = 0.133 ± 0.006
							12			meA+/+ = 0.146 ± 0.003
										meA–/– = 0.14 ± 0.007
						Light ON	15			meA+/+ = 0.157 ± 0.004	Two-way Repeated Measures ANOVA; Holm-Sidak's multiple comparison test	Interaction; F (3, 42) = 1.0909, p = 0.3635 Timebin; F (3, 42) = 1.7605, p = 0.1694 Genotype; F(1, 42) = 10.1153, p = 0.0067		No post-hoc tests performed due to lack of significance in interaction or in both main effects simultaneously
										meA–/– = 0.144 ± 0.006
							18			meA+/+ = 0.157 ± 0.005
										meA–/– = 0.141 ± 0.004
							21			meA+/+ = 0.16 ± 0.004
										meA–/– = 0.14 ± 0.002
							24			meA+/+ = 0.156 ± 0.005
										meA–/– = 0.135 ± 0.003
				NREM delta power		Light OFF	3		meA+/+ = 8 animals meA–/– = 8 animals	meA+/+ = 0.202 ± 0.009	Two-way Repeated Measures ANOVA; Holm-Sidak's multiple comparison test	Interaction; F (3, 40) = 0.1119, p = 0.9527 Timebin; F (3, 40) = 12.2321, p <0.0001 Genotype; F(1, 40) = 12.6196, p = 0.0032		p = 0.0072, **
										meA–/– = 0.172 ± 0.009
							6			meA+/+ = 0.228 ± 0.007				p = 0.0229, *
										meA–/– = 0.203 ± 0.007
							9			meA+/+ = 0.225 ± 0.005				p = 0.0081, **
										meA–/– = 0.195 ± 0.004
							12			meA+/+ = 0.229 ± 0.006				p = 0.0057, **
										meA–/– = 0.199 ± 0.011
						Light ON	15			meA+/+ = 0.239 ± 0.005	Two-way Repeated Measures ANOVA; Holm-Sidak's multiple comparison test	Interaction; F (3, 42) = 3.0477, p = 0.039 Timebin; F (3, 42) = 129.2013, p <0.0001 Genotype; F(1, 42) = 19.8735, p = 0.0005		p = 0.0024, **
										meA–/– = 0.217 ± 0.005
							18			meA+/+ = 0.216 ± 0.003				p = 0.0146, *
										meA–/– = 0.199 ± 0.003
							21			meA+/+ = 0.202 ± 0.004				p = 0.0002, ***
										meA–/– = 0.174 ± 0.005
							24			meA+/+ = 0.195 ± 0.005				p < 0.0001, ***
										meA–/– = 0.163 ± 0.006
				REM theta power		Light OFF	3		meA+/+ = 7 animals meA–/– = 6 animals	meA+/+ = 0.223 ± 0.013	Two-way Repeated Measures ANOVA; Holm-Sidak's multiple comparison test	Interaction; F (3, 36) = 2.9873, p = 0.0438 Timebin; F (3, 36) = 0.6791, p = 0.5706 Genotype; F(1, 36) = 3.887, p = 0.0681		p = 0.0018, **
										meA–/– = 0.157 ± 0.021
							6			meA+/+ = 0.184 ± 0.011				p = 0.6012, ns
										meA–/– = 0.173 ± 0.013
							9			meA+/+ = 0.18 ± 0.01				p = 0.7704, ns
										meA–/– = 0.175 ± 0.009
							12			meA+/+ = 0.199 ± 0.007				p = 0.4817, ns
										meA–/– = 0.18 ± 0.016
						Light ON	15			meA+/+ = 0.211 ± 0.006	Two-way Repeated Measures ANOVA; Holm-Sidak's multiple comparison test	Interaction; F (3, 42) = 0.5323, p = 0.6626 Timebin; F (3, 42) = 2.4652, p = 0.0754 Genotype; F(1, 42) = 9.1461, p = 0.0091		No post-hoc tests performed due to lack of significance in interaction or in both main effects simultaneously
										meA–/– = 0.186 ± 0.009
							18			meA+/+ = 0.224 ± 0.007
										meA–/– = 0.194 ± 0.01
							21			meA+/+ = 0.229 ± 0.007
										meA–/– = 0.195 ± 0.011
							24			meA+/+ = 0.223 ± 0.008
										meA–/– = 0.185 ± 0.009
EV1	F	Intensity ratio	PTPd intensity ratio (merged/PTPd area)					DIV 24	PSD-95 = 15 Gephyrin = 15	PSD-95 = 1.16 (1.12, 1.27)	Mann-Whitney U test	U = 11		p < 0.0001, ***
										Gephyrin = 0.65 (0.58, 0.82)
			Total area ratio							PSD-96 = 0.11 (0.08, 0.16)	Mann-Whitney U test	U = 67		p = 0.062, ns
										Gephyrin = 0.08 (0.06, 0.11)
			Total intensity ratio							PSD-97 = 0.13 (0.09, 0.19)	Mann-Whitney U test	U = 9		p < 0.0001, ***
										Gephyrin = 0.05 (0.04, 0.06)
	J	Western blotting	Normalized levels (AU)	H				21	PTPd = 3 animals tdTomato = 3 animals	PTPd = 1 ± 0	Two-way Repeated Measures ANOVA; Holm-Sidak's multiple comparison test	Interaction; F (8, 32) = 0.5956, p = 0.7741 Fraction; F (8, 32) = 63.6784, p <0.0001 Allele; F(1, 32) = 3.006, p = 0.158		No post-hoc tests performed due to lack of significance in interaction or in both main effects simultaneously
										tdTomato = 1 ± 0
				P1						PTPd = 1.616 ± 0.04
										tdTomato = 1.717 ± 0.204
				S2						PTPd = 0.194 ± 0.028
										tdTomato = 0.487 ± 0.071
				P2						PTPd = 1.595 ± 0.171
										tdTomato = 1.882 ± 0.119
				S3						PTPd = 0.103 ± 0.013
										tdTomato = 0.32 ± 0.053
				P3						PTPd = 0.819 ± 0.114
										tdTomato = 0.848 ± 0.165
				LP1						PTPd = 0.974 ± 0.143
										tdTomato = 1.155 ± 0.213
				LS2						PTPd = 0 ± 0
										tdTomato = 0 ± 0
				LP2						PTPd = 0.718 ± 0.099
										tdTomato = 0.921 ± 0.188
EV2	B	mEPSC	Amplitude (pA)					21-24	WT = 17 (3) cells KO = 16 (3) cells	WT = 19.82 ± 1.11	Student's t-test	t(31) = 0.4654	Two-tailed	p = 0.6449, ns
										KO = 19.13 ± 0.97
			Frequency (Hz)						WT = 16 (3) cells KO = 14 (3) cells	WT = 0.34 ± 0.04	Student's t-test	t(28) = 1.8019	Two-tailed	p = 0.0823, ns
										KO = 0.25 ± 0.03
	C	mIPSC	Amplitude (pA)					22-24	WT = 16 (3) cells KO = 13 (3) cells	WT = 38.97 ± 1.56	Student's t-test	t(27) = 1.2217	Two-tailed	p = 0.2324, ns
										KO = 36.4 ± 1.32
			Frequency (Hz)						WT = 16 (3) cells KO = 13 (3) cells	WT = 10.29 ± 0.73	Student's t-test	t(27) = 0.7853	Two-tailed	p = 0.4391, ns
										KO = 9.39 ± 0.9
	D	sEPSC	Amplitude (pA)					21-25	WT = 16 (4) cells KO = 17 (4) cells	WT = 20.19 (18.83, 22.27)	Mann-Whitney U test	U = 112		p = 0.3973, ns
										KO = 18.47 (17.3, 22.54)
			Frequency (Hz)						WT = 15 (4) cells KO = 16 (4) cells	WT = 0.53 (0.48, 0.85)	Mann-Whitney U test	U = 88		p = 0.2131, ns
										KO = 0.77 (0.55, 1.15)
	F	Electron microscopy in the SLM, Inhibitory	PSD density (count/1000 mm2)					21	WT = 36 (3) micrographs KO = 36 (3) micrographs	WT = 173.92 (164.76, 183.07)	Mann-Whitney U test	U = 642		p = 0.9498, ns
										KO = 173.92 (164.76, 183.07)
	G		PSD length (nm)						WT = 36 (3) micrographs KO = 36 (3) micrographs	WT = 162.806 ± 1.911	Student's t-test	t(70) = -0.09015	Two-tailed	p = 0.9284, ns
										KO = 163.028 ± 1.557
	H		PSD thickness (nm)						WT = 36 (3) micrographs KO = 36 (3) micrographs	WT = 10.611 ± 0.294	Student's t-test	t(70) = -0.2878	Two-tailed	p = 0.7743, ns
										KO = 10.722 ± 0.251
EV3	C	Western blotting	Normalized protein levels (AU)	PTPd		SR		21	WT = 4 (16) samples KO = 4 (16) samples	WT = 1 ± 0.08	Two-way ANOVA; Tukey's HSD test	Interaction; F (1, 12) = 37.1722, p <0.0001 Layer; F (1, 12) = 37.1722, p <0.0001 Genotype; F(1, 12) = 108.7607, p <0.0001		WT_SR vs WT_SLM, p = 0.0002, ***
										KO = 0 ± 0				KO_SR vs KO_SLM, p = 1, ns
						SLM			WT = 4 (16) samples KO = 4 (16) samples	WT = 3.81 ± 0.46				WT_SR vs KO_SR, p = 0.01, **
										KO = 0 ± 0				WT_SLM vs WT_SLM, p = 0.0002, ***
				NGL-1		SR			WT = 4 (16) samples KO = 4 (16) samples	WT = 1 ± 0.08	Two-way ANOVA; Tukey's HSD test	Interaction; F (1, 12) = 0.8242, p = 0.3818 Layer; F (1, 12) = 60.7146, p <0.0001 Genotype; F(1, 12) = 1.1162, p = 0.3115		No post-hoc tests performed due to lack of significance in interaction or in both main effects simultaneously
										KO = 1.03 ± 0.1
						SLM			WT = 4 (16) samples KO = 4 (16) samples	WT = 2.4 ± 0.17
										KO = 2.79 ± 0.34
				HCN1		SR			WT = 4 (16) samples KO = 4 (16) samples	WT = 1 ± 0.16	Two-way ANOVA; Tukey's HSD test	Interaction; F (1, 12) = 0.4757, p = 0.5035 Layer; F (1, 12) = 64.6222, p <0.0001 Genotype; F(1, 12) = 0.9086, p = 0.3593		No post-hoc tests performed due to lack of significance in interaction or in both main effects simultaneously
										KO = 0.59 ± 0.14
						SLM			WT = 4 (16) samples KO = 4 (16) samples	WT = 14.46 ± 2.08
										KO = 11.93 ± 2.27
	D			IL1RAPL1		SR			WT = 4 (16) samples KO = 4 (16) samples	WT = 1 ± 0.06	Two-way ANOVA; Tukey's HSD test	Interaction; F (1, 12) = 0.5077, p = 0.4898 Layer; F (1, 12) = 0.4993, p = 0.4933 Genotype; F(1, 12) = 0.1524, p = 0.7031		No post-hoc tests performed due to lack of significance in interaction or in both main effects simultaneously
										KO = 0.96 ± 0.16
						SLM			WT = 4 (16) samples KO = 4 (16) samples	WT = 1 ± 0.04
										KO = 1.14 ± 0.19
				Slitrk2		SR			WT = 4 (16) samples KO = 4 (16) samples	WT = 1 ± 0.18	Two-way ANOVA; Tukey's HSD test	Interaction; F (1, 12) = 0.001324, p = 0.9716 Layer; F (1, 12) = 0.5704, p = 0.4647 Genotype; F(1, 12) = 0.1723, p = 0.6854		No post-hoc tests performed due to lack of significance in interaction or in both main effects simultaneously
										KO = 0.94 ± 0.09
						SLM			WT = 4 (16) samples KO = 4 (16) samples	WT = 0.88 ± 0.24
										KO = 0.81 ± 0.09
				Slitrk3		SR			WT = 4 (16) samples KO = 4 (16) samples	WT = 1 ± 0.31	Two-way ANOVA; Tukey's HSD test	Interaction; F (1, 12) = 0.0166, p = 0.8996 Layer; F (1, 12) = 7.8555, p = 0.016 Genotype; F(1, 12) = 0.03185, p = 0.8613		No post-hoc tests performed due to lack of significance in interaction or in both main effects simultaneously
										KO = 1.07 ± 0.27
						SLM			WT = 4 (16) samples KO = 4 (16) samples	WT = 0.4 ± 0.16
										KO = 0.41 ± 0.1
				NGL-3		SR			WT = 4 (16) samples KO = 4 (16) samples	WT = 1 ± 0.09	Two-way ANOVA; Tukey's HSD test	Interaction; F (1, 12) = 0.9775, p = 0.3423 Layer; F (1, 12) = 3.036, p = 0.107 Genotype; F(1, 12) = 1.1645, p = 0.3017		No post-hoc tests performed due to lack of significance in interaction or in both main effects simultaneously
										KO = 1.01 ± 0.14
						SLM			WT = 4 (16) samples KO = 4 (16) samples	WT = 1.1 ± 0.13
										KO = 1.37 ± 0.15
				PTPs		SR			WT = 4 (16) samples KO = 4 (16) samples	WT = 1 ± 0.05	Two-way ANOVA; Tukey's HSD test	Interaction; F (1, 12) = 3.955, p = 0.07 Layer; F (1, 12) = 221.4637, p <0.0001 Genotype; F(1, 12) = 9.1087, p = 0.0107		WT_SR vs WT_SLM, p = 0.0002, ***
										KO = 1.05 ± 0.07				KO_SR vs KO_SLM, p = 0.0002, ***
						SLM			WT = 4 (16) samples KO = 4 (16) samples	WT = 0.24 ± 0.02				WT_SR vs KO_SR, p = 0.4808, ns
										KO = 0.46 ± 0.01				WT_SLM vs KO_SLM, p = 0.0042, **
	E			CaMKIIa		SR			WT = 4 (16) samples KO = 4 (16) samples	WT = 1 ± 0.07	Two-way ANOVA; Tukey's HSD test	Interaction; F (1, 12) = 0.4271, p = 0.5258 Layer; F (1, 12) = 62.1067, p <0.0001 Genotype; F(1, 12) = 0.1772, p = 0.6812		No post-hoc tests performed due to lack of significance in interaction or in both main effects simultaneously
										KO = 0.92 ± 0.1
						SLM			WT = 4 (16) samples KO = 4 (16) samples	WT = 0.39 ± 0.04
										KO = 0.4 ± 0.06
				CaMKIIβ		SR			WT = 4 (16) samples KO = 4 (16) samples	WT = 1 ± 0.09	Two-way ANOVA; Tukey's HSD test	Interaction; F (1, 12) = 0.2161, p = 0.6504 Layer; F (1, 12) = 37.3016, p <0.0001 Genotype; F(1, 12) = 0.101, p = 0.7561		No post-hoc tests performed due to lack of significance in interaction or in both main effects simultaneously
										KO = 0.99 ± 0.04
						SLM			WT = 4 (16) samples KO = 4 (16) samples	WT = 0.55 ± 0.05
										KO = 0.61 ± 0.08
				PSD-95		SR			WT = 4 (16) samples KO = 4 (16) samples	WT = 1 ± 0.03	Two-way ANOVA; Tukey's HSD test	Interaction; F (1, 12) = 0.1837, p = 0.6758 Layer; F (1, 12) = 6.1919, p = 0.0285 Genotype; F(1, 12) = 0.1434, p = 0.7115		No post-hoc tests performed due to lack of significance in interaction or in both main effects simultaneously
										KO = 1.05 ± 0.08
						SLM			WT = 4 (16) samples KO = 4 (16) samples	WT = 0.88 ± 0.04
										KO = 0.88 ± 0.06
				SynGap		SR			WT = 4 (16) samples KO = 4 (16) samples	WT = 1 ± 0.08	Two-way ANOVA; Tukey's HSD test	Interaction; F (1, 12) = 1.7593, p = 0.2094 Layer; F (1, 12) = 170.0943, p <0.0001 Genotype; F(1, 12) = 0.6536, p = 0.4346		No post-hoc tests performed due to lack of significance in interaction or in both main effects simultaneously
										KO = 0.89 ± 0.04
						SLM			WT = 4 (16) samples KO = 4 (16) samples	WT = 0.27 ± 0.04
										KO = 0.29 ± 0.02
				pSrc (Y535)		SR			WT = 4 (16) samples KO = 4 (16) samples	WT = 1 ± 0.21	Two-way ANOVA; Tukey's HSD test	Interaction; F (1, 12) = 0.008761, p = 0.927 Layer; F (1, 12) = 0.3661, p = 0.5564 Genotype; F(1, 12) = 0.01824, p = 0.8948		No post-hoc tests performed due to lack of significance in interaction or in both main effects simultaneously
										KO = 0.96 ± 0.2
						SLM			WT = 4 (16) samples KO = 4 (16) samples	WT = 0.86 ± 0.2
										KO = 0.86 ± 0.17
				GluA1		SR			WT = 4 (16) samples KO = 4 (16) samples	WT = 1 ± 0.04	Two-way ANOVA; Tukey's HSD test	Interaction; F (1, 12) = 0.6757, p = 0.4271 Layer; F (1, 12) = 23.5484, p = 0.0004 Genotype; F(1, 12) = 0.7154, p = 0.4142		No post-hoc tests performed due to lack of significance in interaction or in both main effects simultaneously
										KO = 1 ± 0.04
						SLM			WT = 4 (16) samples KO = 4 (16) samples	WT = 0.74 ± 0.04
										KO = 0.82 ± 0.06
				GluA2		SR			WT = 4 (16) samples KO = 4 (16) samples	WT = 1 ± 0.13	Two-way ANOVA; Tukey's HSD test	Interaction; F (1, 12) = 0.6811, p = 0.4253 Layer; F (1, 12) = 6.8658, p = 0.0224 Genotype; F(1, 12) = 0.0589, p = 0.8123		No post-hoc tests performed due to lack of significance in interaction or in both main effects simultaneously
										KO = 0.88 ± 0.09
						SLM			WT = 4 (16) samples KO = 4 (16) samples	WT = 0.62 ± 0.11
										KO = 0.68 ± 0.1
				GluN1		SR			WT = 4 (16) samples KO = 4 (16) samples	WT = 1 ± 0.16	Two-way ANOVA; Tukey's HSD test	Interaction; F (1, 12) = 0.0004917, p = 0.9827 Layer; F (1, 12) = 34.9278, p <0.0001 Genotype; F(1, 12) = 0.1538, p = 0.7018		No post-hoc tests performed due to lack of significance in interaction or in both main effects simultaneously
										KO = 0.97 ± 0.02
						SLM			WT = 4 (16) samples KO = 4 (16) samples	WT = 0.45 ± 0.09
										KO = 0.41 ± 0.04
				GluN2A		SR			WT = 4 (16) samples KO = 4 (16) samples	WT = 1 ± 0.13	Two-way ANOVA; Tukey's HSD test	Interaction; F (1, 12) = 0.2667, p = 0.615 Layer; F (1, 12) = 16.7011, p = 0.0015 Genotype; F(1, 12) = 0.1523, p = 0.7032		No post-hoc tests performed due to lack of significance in interaction or in both main effects simultaneously
										KO = 0.89 ± 0.12
						SLM			WT = 4 (16) samples KO = 4 (16) samples	WT = 0.46 ± 0.11
										KO = 0.47 ± 0.1
				GluN2B		SR			WT = 4 (16) samples KO = 4 (16) samples	WT = 1 ± 0.12	Two-way ANOVA; Tukey's HSD test	Interaction; F (1, 12) = 1.1667, p = 0.3013 Layer; F (1, 12) = 14.0959, p = 0.0027 Genotype; F(1, 12) = 0.0246, p = 0.878		No post-hoc tests performed due to lack of significance in interaction or in both main effects simultaneously
										KO = 0.9 ± 0.14
						SLM			WT = 4 (16) samples KO = 4 (16) samples	WT = 0.5 ± 0.06
										KO = 0.63 ± 0.08
	F			Bassoon		SR			WT = 3 (16) samples KO = 3 (16) samples	WT = 1.17 ± 0.09	Two-way ANOVA; Tukey's HSD test	Interaction; F (1, 8) = 0.3856, p = 0.5519 Layer; F (1, 8) = 9.8653, p = 0.0138 Genotype; F(1, 8) = 0.404, p = 0.5428		No post-hoc tests performed due to lack of significance in interaction or in both main effects simultaneously
										KO = 0.95 ± 0.27
						SLM			WT = 3 (16) samples KO = 3 (16) samples	WT = 0.52 ± 0.1
										KO = 0.52 ± 0.16
				Liprin-α		SR			WT = 4 (16) samples KO = 4 (16) samples	WT = 1 ± 0.07	Two-way ANOVA; Tukey's HSD test	Interaction; F (1, 12) = 0.09431, p = 0.764 Layer; F (1, 12) = 5.1587, p = 0.0423 Genotype; F(1, 12) = 0.0003676, p = 0.985		No post-hoc tests performed due to lack of significance in interaction or in both main effects simultaneously
										KO = 0.97 ± 0.11
						SLM			WT = 4 (16) samples KO = 4 (16) samples	WT = 0.79 ± 0.06
										KO = 0.81 ± 0.07
	G	Western blotting	Normalized level (KO/WT)	IL1RAcP		Crude synaptosomal (P2)		21-27	WT = 3 animals KO = 3 animals	KO = 0.91 ± 0.05	Student's t-test	t(4) = 1.7278	Two-tailed	p = 0.1591, ns
						Synapse plasma membrane (SPM)			WT = 3 animals KO = 3 animals	KO = 1.06 ± 0.04	Student's t-test	t(4) = -1.3119	Two-tailed	p = 0.2598, ns
						Post-synaptic density (PSD)			WT = 3 animals KO = 3 animals	KO = 0.94 ± 0.03	Student's t-test	t(4) = 1.9	Two-tailed	p = 0.1302, ns
				NGL-3		Crude synaptosomal (P2)			WT = 3 animals KO = 3 animals	KO = 1 ± 0.07	Student's t-test	t(4) = 0.06929	Two-tailed	p = 0.9481, ns
						Synapse plasma membrane (SPM)			WT = 3 animals KO = 3 animals	KO = 1.06 ± 0.05	Student's t-test	t(4) = -1.155	Two-tailed	p = 0.3124, ns
						Post-synaptic density (PSD)			WT = 3 animals KO = 3 animals	KO = 0.95 ± 0.04	Student's t-test	t(4) = 1.2462	Two-tailed	p = 0.2807, ns
				Slitrk3		Crude synaptosomal (P2)			WT = 3 animals KO = 3 animals	KO = 1.12 ± 0.11	Student's t-test	t(4) = -1.0477	Two-tailed	p = 0.3539, ns
						Synapse plasma membrane (SPM)			WT = 3 animals KO = 3 animals	KO = 1.12 ± 0.07	Student's t-test	t(4) = -1.669	Two-tailed	p = 0.1704, ns
						Post-synaptic density (PSD)			WT = 3 animals KO = 3 animals	KO = 0.87 ± 0.07	Student's t-test	t(4) = 1.8142	Two-tailed	p = 0.1438, ns
	H		Normalized level (meA+/+ / meA–/–)	IL1RAcP		Crude synaptosomal (P2)		21-27	meA+/+ = 3 animals meA–/– = 3 animals	meA–/– = 0.92 ± 0.09	Student's t-test	t(4) = 0.9136	Two-tailed	p = 0.4126, ns
						Synapse plasma membrane (SPM)			meA+/+ = 3 animals meA–/– = 3 animals	meA–/– = 1 ± 0.12	Student's t-test	t(4) = -0.03	Two-tailed	p = 0.9775, ns
						Post-synaptic density (PSD)			meA+/+ = 3 animals meA–/– = 3 animals	meA–/– = 0.95 ± 0.13	Student's t-test	t(4) = 0.3591	Two-tailed	p = 0.7377, ns
				NGL-3		Crude synaptosomal (P2)			meA+/+ = 3 animals meA–/– = 3 animals	meA–/– = 0.96 ± 0.02	Student's t-test	t(4) = 2.2438	Two-tailed	p = 0.0882, ns
						Synapse plasma membrane (SPM)			meA+/+ = 3 animals meA–/– = 3 animals	meA–/– = 0.92 ± 0.04	Student's t-test	t(4) = 1.7553	Two-tailed	p = 0.1541, ns
						Post-synaptic density (PSD)			meA+/+ = 3 animals meA–/– = 3 animals	meA–/– = 0.96 ± 0.07	Student's t-test	t(4) = 0.5813	Two-tailed	p = 0.5922, ns
				Slitrk3		Crude synaptosomal (P2)			meA+/+ = 3 animals meA–/– = 3 animals	meA–/– = 0.94 ± 0.04	Student's t-test	t(4) = 1.5646	Two-tailed	p = 0.1927, ns
						Synapse plasma membrane (SPM)			meA+/+ = 3 animals meA–/– = 3 animals	meA–/– = 0.94 ± 0.03	Student's t-test	t(4) = 1.8781	Two-tailed	p = 0.1336, ns
						Post-synaptic density (PSD)			meA+/+ = 3 animals meA–/– = 3 animals	meA–/– = 0.95 ± 0.13	Student's t-test	t(4) = 0.4003	Two-tailed	p = 0.7094, ns
EV4	A	Open field test (0 lux)	Distance moved (m)	Whole KO		10 minutes		70+	WT = 13 animals KO = 12 animals	WT = 50.96 ± 2.51	Two-way Repeated Measures ANOVA; Holm-Sidak's multiple comparison test	Interaction; F (5, 115) = 20.8973, p <0.0001 Time; F (5, 115) = 11.1468, p <0.0001 Genotype; F(1, 115) = 8.4604, p = 0.0079		p < 0.0001, ***
										KO = 37.31 ± 1.61
						20 minutes				WT = 33.95 ± 1.43				p = 0.7957, ns
										KO = 34.7 ± 1.71
						30 minutes				WT = 32.22 ± 1.63				p = 0.0869, ns
										KO = 37.18 ± 1.91
						40 minutes				WT = 28.45 ± 1.45				p = 0.0006, ***
										KO = 38.58 ± 2.88
						50 minutes				WT = 29.09 ± 1.81				p = 0.0078, **
										KO = 36.87 ± 3.08
						60 minutes				WT = 26.11 ± 1.98				p < 0.0001, ***
										KO = 46.8 ± 1.67
				Emx1-cre cKO		10 minutes			WT = 24 animals KO = 19 animals	WT = 51.67 ± 1.8	Two-way Repeated Measures ANOVA; Holm-Sidak's multiple comparison test	Interaction; F (5, 205) = 2.219, p = 0.0537 Time; F (5, 205) = 53.5491, p <0.0001 Genotype; F(1, 205) = 24.3376, p <0.0001		p = 0.0138, *
										KO = 57.86 ± 1.3
						20 minutes				WT = 40.03 ± 1.33				p < 0.0001, ***
										KO = 50.98 ± 1.99
						30 minutes				WT = 37.29 ± 1.49				p < 0.0001, ***
										KO = 50.71 ± 2.37
						40 minutes				WT = 36.49 ± 1.28				p = 0.0002, ***
										KO = 46.06 ± 1.97
						50 minutes				WT = 35.41 ± 1.48				p = 0.0001, ***
										KO = 45.21 ± 2.14
						60 minutes				WT = 33.69 ± 1.43				p = 0.0009, ***
										KO = 42.18 ± 2.36
				Viaat-cre cKO		10 minutes			WT = 18 animals KO = 20 animals	WT = 45.65 ± 2.22	Two-way Repeated Measures ANOVA; Holm-Sidak's multiple comparison test	Interaction; F (5, 180) = 2.8476, p = 0.0168 Time; F (5, 180) = 27.7384, p <0.0001 Genotype; F(1, 180) = 8.7319, p = 0.0055		p = 0.0001, ***
										KO = 35.93 ± 1.37
						20 minutes				WT = 35.31 ± 1.42				p = 0.0183, *
										KO = 29.54 ± 1.78
						30 minutes				WT = 33.31 ± 1.13				p = 0.0032, **
										KO = 26.06 ± 1.69
						40 minutes				WT = 31.21 ± 1.38				p = 0.0929, ns
										KO = 27.12 ± 2.37
						50 minutes				WT = 32 ± 1.1				p = 0.3785, ns
										KO = 29.87 ± 1.86
						60 minutes				WT = 27.53 ± 1.16				p = 0.519, ns
										KO = 25.97 ± 2.04
				Camk2a-cre cKO		10 minutes			WT = 7 animals KO = 9 animals	WT = 44.132 ± 2.589	Two-way Repeated Measures ANOVA; Holm-Sidak's multiple comparison test	Interaction; F (5, 70) = 0.3349, p = 0.8902 Time; F (5, 70) = 34.5442, p <0.0001 Genotype; F(1, 70) = 3.3685, p = 0.0878		No post-hoc tests performed due to lack of significance in interaction or in both main effects simultaneously
										KO = 50.765 ± 2.468
						20 minutes				WT = 30.89 ± 2.082
										KO = 35.738 ± 1.923
						30 minutes				WT = 25.623 ± 2.345
										KO = 29.194 ± 1.577
						40 minutes				WT = 26.281 ± 3.296
										KO = 28.658 ± 1.633
						50 minutes				WT = 22.836 ± 3.526
										KO = 26.584 ± 1.631
						60 minutes				WT = 24.537 ± 3.504
										KO = 26.55 ± 2.286
				meA—/—		10 minutes			meA+/+ = 8 animals meA–/– = 8 animals	meA+/+ = 51.52 ± 2.84	Two-way Repeated Measures ANOVA; Holm-Sidak's multiple comparison test	Interaction; F (5, 70) = 3.8637, p = 0.0038 Time; F (5, 70) = 57.3757, p <0.0001 Genotype; F(1, 70) = 2.3014, p = 0.1489		p = 0.0066, **
										meA–/– = 65.59 ± 3.83
						20 minutes				meA+/+ = 35.68 ± 2.09				p = 0.0189, *
										meA–/– = 47.83 ± 4.8
						30 minutes				meA+/+ = 34.62 ± 2.19				p = 0.4173, ns
										meA–/– = 39.37 ± 2.38
						40 minutes				meA+/+ = 30.29 ± 2.66				p = 0.3001, ns
										meA–/– = 36.09 ± 3.72
						50 minutes				meA+/+ = 30.68 ± 1.92				p = 0.994, ns
										meA–/– = 31.77 ± 3.19
						60 minutes				meA+/+ = 27.25 ± 3.57				p = 0.7452, ns
										meA–/– = 26.91 ± 2.74
	B		Total distance moved (m)	Whole KO					WT = 13 animals KO = 12 animals	WT = 200.79 ± 7.58	Student's t-test	t(23) = -2.9087	Two-tailed	p = 0.0079, **
										KO = 231.45 ± 7.27
				Emx1-cre cKO					WT = 24 animals KO = 19 animals	WT = 234.57 ± 7.36	Student's t-test	t(41) = -4.933	Two-tailed	p < 0.0001, ***
										KO = 293.01 ± 9.54
				Viaat-cre cKO					WT = 18 animals KO = 20 animals	WT = 205.01 ± 6.01	Student's t-test	t(36) = 2.955	Two-tailed	p = 0.0055, **
										KO = 174.5 ± 8.16
				Camk2-cre cKO					WT = 7 animals KO = 9 animals	WT = 174.3 ± 11.21	Student's t-test	t(14) = -1.8353	Two-tailed	p = 0.0878, ns
										KO = 197.49 ± 7
				meA—/—					meA+/+ = 8 animals meA–/– = 8 animals	meA+/+ = 210.04 ± 10.07	Student's t-test	t(14) = -1.8043	Two-tailed	p = 0.0927, ns
										meA–/– = 247.55 ± 18.19
	C		Center time (s)	Whole KO		10 minutes			WT = 13 animals KO = 12 animals	WT = 47.85 ± 5.95	Two-way Repeated Measures ANOVA; Holm-Sidak's multiple comparison test	Interaction; F (5, 115) = 1.6166, p = 0.1611 Time; F (5, 115) = 7.3719, p <0.0001 Genotype; F(1, 115) = 1.8027, p = 0.1925		No post-hoc tests performed due to lack of significance in interaction or in both main effects simultaneously
										KO = 35.97 ± 3.68
						20 minutes				WT = 68.8 ± 11.28
										KO = 56.62 ± 9.55
						30 minutes				WT = 91.53 ± 11.28
										KO = 74.4 ± 13.95
						40 minutes				WT = 102.22 ± 13.03
										KO = 60.52 ± 6.94
						50 minutes				WT = 78.95 ± 12.57
										KO = 79.61 ± 14.81
						60 minutes				WT = 83.32 ± 10.34
										KO = 84.2 ± 7.89
				Emx1-cre cKO		10 minutes			WT = 24 animals KO = 19 animals	WT = 64.96 ± 7.5	Two-way Repeated Measures ANOVA; Holm-Sidak's multiple comparison test	Interaction; F (5, 205) = 0.5202, p = 0.7608 Time; F (5, 205) = 12.9266, p <0.0001 Genotype; F(1, 205) = 36.715, p <0.0001		p = 0.0001, ***
										KO = 23.25 ± 3.1
						20 minutes				WT = 69.28 ± 6.07				p = 0.0015, **
										KO = 35.07 ± 4.48
						30 minutes				WT = 80.69 ± 6.21				p = 0.0099, **
										KO = 53.04 ± 6.64
						40 minutes				WT = 87.76 ± 7.7				p = 0.0021, **
										KO = 54.73 ± 4.81
						50 minutes				WT = 110.51 ± 10.23				p < 0.0001, ***
										KO = 63.64 ± 8.56
						60 minutes				WT = 101.89 ± 9.68				p = 0.0021, **
										KO = 68.85 ± 7.84
				Viaat-cre cKO		10 minutes			WT = 18 animals KO = 20 animals	WT = 48.65 ± 4.35	Two-way Repeated Measures ANOVA; Holm-Sidak's multiple comparison test	Interaction; F (5, 180) = 0.5996, p = 0.7003 Time; F (5, 180) = 3.527, p = 0.0046 Genotype; F(1, 180) = 1.2712, p = 0.267		No post-hoc tests performed due to lack of significance in interaction or in both main effects simultaneously
										KO = 68.44 ± 11.36
						20 minutes				WT = 54.71 ± 3.81
										KO = 70.91 ± 8.18
						30 minutes				WT = 54.75 ± 4.45
										KO = 74.28 ± 11.55
						40 minutes				WT = 91.64 ± 13.03
										KO = 92.93 ± 14.69
						50 minutes				WT = 85.66 ± 11.65
										KO = 79.3 ± 12.38
						60 minutes				WT = 74.37 ± 12.3
										KO = 79.8 ± 11.7
				Camk2a-cre cKO		10 minutes			WT = 7 animals KO = 9 animals	WT = 50.2 ± 8.85	Two-way Repeated Measures ANOVA; Holm-Sidak's multiple comparison test	Interaction; F (5, 70) = 0.6873, p = 0.6347 Time; F (5, 70) = 4.1211, p = 0.0024 Genotype; F(1, 70) = 0.05694, p = 0.8149		No post-hoc tests performed due to lack of significance in interaction or in both main effects simultaneously
										KO = 53.87 ± 5.09
						20 minutes				WT = 46.46 ± 8.03
										KO = 49.7 ± 7.1
						30 minutes				WT = 40.68 ± 8.71
										KO = 64.25 ± 7.69
						40 minutes				WT = 84.74 ± 26.15
										KO = 70.62 ± 9.77
						50 minutes				WT = 81.14 ± 22.04
										KO = 84.87 ± 11.99
						60 minutes				WT = 72.33 ± 17.25
										KO = 69.51 ± 12.08
				meA—/—		10 minutes			meA+/+ = 8 animals meA–/– = 8 animals	meA+/+ = 59.74 ± 8.13	Two-way Repeated Measures ANOVA; Holm-Sidak's multiple comparison test	Interaction; F (5, 70) = 0.4332, p = 0.8239 Time; F (5, 70) = 2.42, p = 0.0441 Genotype; F(1, 70) = 0.5787, p = 0.4595		No post-hoc tests performed due to lack of significance in interaction or in both main effects simultaneously
										meA–/– = 61.05 ± 6.7
						20 minutes				meA+/+ = 65.33 ± 6.17
										meA–/– = 60.03 ± 6.47
						30 minutes				meA+/+ = 66.78 ± 6.96
										meA–/– = 78.67 ± 15.05
						40 minutes				meA+/+ = 70.85 ± 12.02
										meA–/– = 71.26 ± 18.94
						50 minutes				meA+/+ = 73.24 ± 6.95
										meA–/– = 103.45 ± 27.26
						60 minutes				meA+/+ = 91.83 ± 21
										meA–/– = 108.6 ± 25.56
	D		Total center time (s)	Whole KO					WT = 13 animals KO = 12 animals	WT = 472.66 ± 52.12	Student's t-test	t(23) = 1.3426	Two-tailed	p = 0.1925, ns
										KO = 391.32 ± 27.93
				Emx1-cre cKO					WT = 24 animals KO = 19 animals	WT = 509.93 (426.95, 603.89)	Mann-Whitney U test	U = 44		p = 0.0001, ***
										KO = 294.62 (252.65, 340.23)
				Viaat-cre cKO					WT = 18 animals KO = 20 animals	WT = 409.78 ± 30.83	Student's t-test	t(36) = -1.1275	Two-tailed	p = 0.267, ns
										KO = 465.66 ± 37.94
				Camk2a-cre cKO					WT = 7 animals KO = 9 animals	WT = 375.56 ± 73.04	Student's t-test	t(14) = -0.2386	Two-tailed	p = 0.8149, ns
										KO = 392.82 ± 29.86
				meA—/—					meA+/+ = 8 animals meA–/– = 8 animals	meA+/+ = 427.77 ± 32.95	Student's t-test	t(14) = -0.7607	Two-tailed	p = 0.4595, ns
										meA–/– = 483.05 ± 64.77
	E	Elevated Plus Maze	Time in arm (s)	Whole KO		Closed		70+	WT = 17 animals KO = 17 animals	WT = 367.91 ± 21.82	Two-way ANOVA; Tukey's HSD multiple comparison test	Interaction; F (2, 96) = 9.2037, p = 0.0002 Arm; F (2, 96) = 173.9671, p <0.0001 Genotype; F(1, 96) = 0, p = 1		p = 0.5892, ns
										KO = 356.36 ± 15.19
						Center			WT = 17 animals KO = 17 animals	WT = 140.55 ± 9.63				p = 0.0077, **
										KO = 82.42 ± 9.99
						Open			WT = 17 animals KO = 17 animals	WT = 91.58 ± 14.77				p = 0.0017, **
										KO = 161.26 ± 15.68
				Emx1-cre cKO		Closed			WT = 21 animals KO = 22 animals	WT = 379.39 ± 16.55	Two-way ANOVA; Tukey's HSD multiple comparison test	Interaction; F (2, 123) = 3.2089, p = 0.0438 Arm; F (2, 123) = 289.8449, p <0.0001 Genotype; F(1, 123) = 3.6119E-30, p = 1		p = 0.6038, ns
										KO = 370.15 ± 13.49
						Center			WT = 21 animals KO = 22 animals	WT = 134.17 ± 8.46				p = 0.1403, ns
										KO = 107.91 ± 7.67
						Open			WT = 21 animals KO = 22 animals	WT = 86.44 ± 13.54				p = 0.0462, *
										KO = 121.94 ± 13.62
				Viaat-cre cKO		Closed			WT = 15 animals KO = 15 animals	WT = 394.97 ± 15.68	Two-way ANOVA; Tukey's HSD multiple comparison test	Interaction; F (2, 84) = 5.5353, p = 0.0055 Arm; F (2, 84) = 341.8695, p <0.0001 Genotype; F(1, 84) < 0.0001, p = 0.9999		p = 0.2624, ns
										KO = 368.16 ± 11.87
						Center			WT = 15 animals KO = 15 animals	WT = 120.73 ± 7.74				p = 0.119, ns
										KO = 101.53 ± 8.59
						Open			WT = 15 animals KO = 15 animals	WT = 84.3 ± 11.28				p = 0.0084, **
										KO = 130.31 ± 14.85
				Camk2a-cre cKO		Closed			WT = 18 animals KO = 13 animals	WT = 334.71 ± 17.7	Two-way ANOVA; Tukey's HSD multiple comparison test	Interaction; F (2, 87) = 0.131, p = 0.8774 Arm; F (2, 87) = 139.1922, p <0.0001 Genotype; F(1, 87) < 0.0001, p = 1		No post-hoc tests performed due to lack of significance in interaction or in both main effects simultaneously
										KO = 328.69 ± 20.25
						Center			WT = 18 animals KO = 13 animals	WT = 171.91 ± 10.66
										KO = 180.24 ± 14.65
						Open			WT = 18 animals KO = 13 animals	WT = 93.51 ± 10.67
										KO = 91.19 ± 9.97
				meA—/—		Closed			meA+/+ = 20 animals meA–/– = 19 animals	meA+/+ = 418.95 ± 11.69	Two-way ANOVA; Tukey's HSD multiple comparison test	Interaction; F (2, 42) = 1.8284, p = 0.1732 Arm; F (2, 42) = 164.7276, p <0.0001 Genotype; F(1, 42) < 0.0001, p = 0.9999		p = 0.8856, ns
										meA–/– = 368.59 ± 10.75
						Center			meA+/+ = 20 animals meA–/– = 19 animals	meA+/+ = 110.59 ± 8.3				p = 0.0001, ***
										meA–/– = 108.7 ± 9.24
						Open			meA+/+ = 20 animals meA–/– = 19 animals	meA+/+ = 70.5 ± 7.17				p = 0.0002, ***
										meA–/– = 122.5 ± 7.61
	F		Distance moved (m)	Whole KO				70+	WT = 17 animals KO = 17 animals	WT = 23.25 ± 0.69	Student's t-test	t(32) = 1.5195	Two-tailed	p = 0.1385, ns
										KO = 21.71 ± 0.74
				Emx1-cre cKO					WT = 21 animals KO = 22 animals	WT = 25.19 (21.16, 28.08)	Mann-Whitney U test	U = 108		p = 0.0029, **
										KO = 30.6 (25.43, 37.17)
				Viaat-cre cKO					WT = 15 animals KO = 15 animals	WT = 22.61 ± 1.46	Student's t-test	t(28) = 0.5924	Two-tailed	p = 0.5583, ns
										KO = 21.57 ± 0.98
				Camk2a-cre cKO					WT = 18 animals KO = 13 animals	WT = 25.08 ± 1.08	Student's t-test	t(29) = 0.4107	Two-tailed	p = 0.6843, ns
										KO = 24.35 ± 1.43
				meA—/—					meA+/+ = 20 animals meA–/– = 19 animals	meA+/+ = 23.18 ± 1.09	Student's t-test	t(37) = -2.038	Two-tailed	p = 0.0488, *
										meA–/– = 26.19 ± 0.98
	G	Light/Dark Chamber	Time in light chamber (s)	Whole KO				70+	WT = 16 animals KO = 20 animals	WT = 189.07 (166.57, 227.75)	Mann-Whitney U test	U = 49		p < 0.0001, ***
										KO = 92.37 (50.3, 144.86)
				Emx1-cre cKO					WT = 28 animals KO = 31 animals	WT = 220.52 (178.71, 266.27)	Mann-Whitney U test	U = 158		p < 0.0001, ***
										KO = 124.46 (104.21, 168.44)
				Viaat-cre cKO					WT = 18 animals KO = 23 animals	WT = 142.47 ± 12.04	Student's t-test	t(39) = -0.3627	Two-tailed	p = 0.7188, ns
										KO = 150.97 ± 18.42
				Camk2a-cre cKO					WT = 16 animals KO = 16 animals	WT = 190.44 ± 19.68	Student's t-test	t(30) = 0.2003	Two-tailed	p = 0.8426, ns
										KO = 185.23 ± 17.03
				meA—/—					meA+/+ = 20 animals meA–/– = 20 animals	meA+/+ = 93.77 ± 8.65	Student's t-test	t(38) = 1.9423	Two-tailed	p = 0.0595, ns
										meA–/– = 70.64 ± 8.18
