# Supplementary material for: Splice‐dependent trans‐synaptic PTPδ–IL1RAPL1 interaction regulates synapse formation and non‐REM sleep
Source: EMBO J. 2020 Apr 29;39(11):e104150. doi: 10.15252/embj.2019104150 (PMC7265247; doi:10.15252/embj.2019104150)
Supplement: Supplementary file 5 — Source Data for Expanded View [file EMBJ-39-e104150-s009.zip]

Archive with 3 entries (2 files):
- EV_Figure_Source_Data/
- EV_Figure_Source_Data/Figure_EV1_Source_Data.pdf
- EV_Figure_Source_Data/Figure_EV3_Source_Data.pdf
