# Supplementary material for: Splice‐dependent trans‐synaptic PTPδ–IL1RAPL1 interaction regulates synapse formation and non‐REM sleep
Source: EMBO J. 2020 Apr 29;39(11):e104150. doi: 10.15252/embj.2019104150 (PMC7265247; doi:10.15252/embj.2019104150)
Supplement: Supplementary file 9 — Source Data for Figure 3 [file EMBJ-39-e104150-s007.xlsx]

## Sheet: Column Definitions
Column Name	Definition	In Details	In Summary
Accession	is the UniProt accession number for the assigned protein	Y	Y
Calculated m/z	is the calculated, accurate mass-to-charge ratio of the identified peptide from the primary amino acid sequence and associated modifications	Y	Y
Charge	is the observed charge state for the identified peptide	Y	Y
Count in Details	is the number of times the designated modification site is represented from all peptide assignments in the Details tab. These redundant assignments can be as a result of multiple MS/MS spectra for the same peptide ion or from distinct peptide ions due to multiple charge states, presence of oxidized methionine and overlapping sequence		Y
Delta Cn	is the delta Xcorr value. In general, a Delta Cn of 0.1 or greater is good	Y
Description	is the FASTA database description of the protein entry	Y	Y
Fold Change	is the relative fold-change between the integrated peak area of the experimental (numerator) and control (denominator) conditions. A negative value indicates the peptide is more abundant in the control condition		Y
Gene Name	is the gene name for the assigned protein. In some cases, the Gene Name is hyperlinked (when in blue text) when there are siRNA products available at CST	Y	Y
Intensity	is the parent ion intensity observed during the MS at its chromatographic apex. A blank intensity value indicates that a chromatographic peak corresponding to that peptide was not found.		Y
kD	is the translated molecular weight of the assigned protein	Y
Mass Accuracy (ppm)	is the mass measurement error obtained between the observed and theoretical mass of the assigned peptide	Y
MS2 Spectrum Number	is the spectrum number of the MS2 channel of the raw LC-MS/MS data file	Y
Peptide	is the amino acid sequence for the peptide assignment	Y	Y
Retention Time	is the corresponding apex retention time of the parent ion from the MS channel of the raw LC-MS/MS data file		Y
Site	is the site of modification for the peptide assignment. In some cases, the site is hyperlinked (when in blue text) when there are site-specific antibodies available at CST	Y	Y
Species	indicates the origin(s) of the identified peptide	Y	Y
URL	is the URL address for the PhosphoSitePlus web site for the protein assignment	Y	Y
Xcorr	is the primary SEQUEST score for the identified peptide, which is based on the correlation of the experimental MS/MS spectrum and a theoretical MS/MS spectrum derived from the assigned sequence	Y
Discriminant	is the linear discriminant analysis score. The higher the score, the higher confidence in the assignment of the peptide sequence to the MS/MS spectrum	Y
ModScore	is the site localization score. The higher the Modscore value the more confident the localization of the modification to the indicated residue.	Y

## Sheet: Details
Legend: * - phosphorylation, # - oxidized methionine, § - published site, Blue Text - CST antibody available, Bold Intensity = manually reviewed values, Red intensity = multiple identifications for one m/z.
																MS2 Spectrum Number												Retention Time												XCorr
Index	Index in Detail	Protein Type	Gene Name	Protein Name	Site	Description	Accession	URL	kD	-7/+7 peptide	Upstream Kinase	Downstream Target	Peptide	Charge	Calc. m/z	WT 4 (CS26636)	WT 4 (CS26637)	WT 5 (CS26638)	WT 5 (CS26639)	WT 6 (CS26640)	WT 6 (CS26641)	KO 3 (CS26642)	KO 3 (CS26643)	KO 8 (CS26644)	KO 8 (CS26645)	KO 12 (CS26646)	KO 12 (CS26647)	WT 4 (CS26636)	WT 4 (CS26637)	WT 5 (CS26638)	WT 5 (CS26639)	WT 6 (CS26640)	WT 6 (CS26641)	KO 3 (CS26642)	KO 3 (CS26643)	KO 8 (CS26644)	KO 8 (CS26645)	KO 12 (CS26646)	KO 12 (CS26647)	WT 4 (CS26636)	WT 4 (CS26637)	WT 5 (CS26638)	WT 5 (CS26639)	WT 6 (CS26640)	WT 6 (CS26641)	KO 3 (CS26642)	KO 3 (CS26643)	KO 8 (CS26644)	KO 8 (CS26645)
1	Actin-binding
2	1	Actin-binding	Wdr1	WDR1	§238	WD repeat-containing protein 1	O88342	http://www.phosphosite.org/proteinAction.do?id=4288&showAllSites=true	66.4	KAHDGGIyAISWSPD			AHDGGIY*AISWSPDSTHLLSASGDK	3	889.069	23030						22861						57.64						57.84						1.96						2.275
3	2	Actin-binding	Wdr1	WDR1	§238	WD repeat-containing protein 1	O88342	http://www.phosphosite.org/proteinAction.do?id=4288&showAllSites=true	66.4	KAHDGGIyAISWSPD			AHDGGIY*AISWSPDSTHLLSASGDKTSK	3	994.461			20061			20794									51.83			51.6									2.801			3.457
4	3	Actin-binding	Wdr1	WDR1	§238	WD repeat-containing protein 1	O88342	http://www.phosphosite.org/proteinAction.do?id=4288&showAllSites=true	66.4	KAHDGGIyAISWSPD			AHDGGIY*AISWSPDSTHLLSASGDKTSK	4	746.097	20502	20571	20005	20577	20518	20739	20574	20183	20107	20100	20680	20134	51.29	51.71	51.68	51.74	51.5	51.46	51.98	51.56	51.53	51.64	51.48	51.45	4.614	7.026	5.135	7.712	6.855	6.856	4.969	5.665	6.328	6.809
5	4	Actin-binding	Wdr1	WDR1	§238	WD repeat-containing protein 1	O88342	http://www.phosphosite.org/proteinAction.do?id=4288&showAllSites=true	66.4	KAHDGGIyAISWSPD			AHDGGIY*AISWSPDSTHLLSASGDKTSK	4	746.097							20564												51.95												4.384
6	5	Actin-binding	Wdr1	WDR1	300	WD repeat-containing protein 1	O88342	http://www.phosphosite.org/proteinAction.do?id=4288&showAllSites=true	66.4	LSISLSGyINYLDKN			DHLLSISLSGY*INYLDKNNPSKPLR	4	735.127	25271									24655			63.35									63.37			7.498									6.735
7	Adaptor/scaffold
8	6	Adaptor/scaffold	Abi1;Abi1;Abi1;Abi1	Abi-1;Abi-1 iso4;Abi-1 iso4;Abi-1 iso4	§306;300;301;300	Abl interactor 1	Q8CBW3;Q8CBW3-2;Q8CBW3-3;Q8CBW3-4	http://www.phosphosite.org/proteinAction.do?id=3348&showAllSites=true	52.3	SSTSSGGyRRTPSVA			HNSTTSSTSSGGY*RR	3	559.904	90			781	748		246			404		713	0.27			2.44	2.3		0.79			1.45		2.52	1.433			2.057	2.182		1.282			1.995
9	7	Adaptor/scaffold	Abi1;Abi1;Abi1;Abi1;Abi1	Abi-1;Abi-1 iso4;Abi-1 iso4;Abi-1 iso4;Abi-1 iso4	§198;193;193;193;193	Abl interactor 1	Q8CBW3;Q8CBW3-2;Q8CBW3-3;Q8CBW3-4;Q8CBW3-5	http://www.phosphosite.org/proteinAction.do?id=3348&showAllSites=true	52.3	TLGRNTPyKTLEPVK			NTPY*KTLEPVKPPTVPNDYM#TSPAR	3	971.468			14756		15485	15693	15438		15084	15055	15729	15025			38.49		39.03	39.05	39.02		38.85	38.92	39.11	38.83			2.504		3.337	3.69	3.771		2.838	1.932
10	8	Adaptor/scaffold	Abi1;Abi1;Abi1;Abi1;Abi1	Abi-1;Abi-1 iso4;Abi-1 iso4;Abi-1 iso4;Abi-1 iso4	§198;193;193;193;193	Abl interactor 1	Q8CBW3;Q8CBW3-2;Q8CBW3-3;Q8CBW3-4;Q8CBW3-5	http://www.phosphosite.org/proteinAction.do?id=3348&showAllSites=true	52.3	TLGRNTPyKTLEPVK			NTPY*KTLEPVKPPTVPNDYM#TSPAR	4	728.853		15638												39.42												3.613
11	9	Adaptor/scaffold	Abi1;Abi1;Abi1;Abi1;Abi1	Abi-1;Abi-1 iso4;Abi-1 iso4;Abi-1 iso4;Abi-1 iso4	§198;193;193;193;193	Abl interactor 1	Q8CBW3;Q8CBW3-2;Q8CBW3-3;Q8CBW3-4;Q8CBW3-5	http://www.phosphosite.org/proteinAction.do?id=3348&showAllSites=true	52.3	TLGRNTPyKTLEPVK			NTPY*KTLEPVKPPTVPNDYMTSPAR	3	966.136										17626												45.39												3.037
12	10	Adaptor/scaffold	Abi1;Abi1;Abi1;Abi1;Abi1	Abi-1;Abi-1 iso4;Abi-1 iso4;Abi-1 iso4;Abi-1 iso4	§200;195;195;195;195	Abl interactor 1	Q8CBW3;Q8CBW3-2;Q8CBW3-3;Q8CBW3-4;Q8CBW3-5	http://www.phosphosite.org/proteinAction.do?id=3348&showAllSites=true	52.3	GRNTPYKtLEPVKPP			NTPYKT*LEPVKPPTVPNDYM#TSPAR	3	971.468		15541												39.18												2.184
13	11	Adaptor/scaffold	Abi1;Abi1;Abi1;Abi1;Abi1	Abi-1;Abi-1 iso4;Abi-1 iso4;Abi-1 iso4;Abi-1 iso4	§200;195;195;195;195	Abl interactor 1	Q8CBW3;Q8CBW3-2;Q8CBW3-3;Q8CBW3-4;Q8CBW3-5	http://www.phosphosite.org/proteinAction.do?id=3348&showAllSites=true	52.3	GRNTPYKtLEPVKPP			NTPYKT*LEPVKPPTVPNDYM#TSPAR	4	728.853								14783	15138			15173								37.89	38.97			39.19								4.429	4.152
14	12	Adaptor/scaffold	Abi1;Abi1;Abi1;Abi1;Abi1	Abi-1;Abi-1 iso4;Abi-1 iso4;Abi-1 iso4;Abi-1 iso4	§200;195;195;195;195	Abl interactor 1	Q8CBW3;Q8CBW3-2;Q8CBW3-3;Q8CBW3-4;Q8CBW3-5	http://www.phosphosite.org/proteinAction.do?id=3348&showAllSites=true	52.3	GRNTPYKtLEPVKPP			NTPYKT*LEPVKPPTVPNDYMTSPAR	3	966.136				18045												45.39												2.059
15	13	Adaptor/scaffold	Abi1;Abi1;Abi1;Abi1;Abi1	Abi-1;Abi-1 iso4;Abi-1 iso4;Abi-1 iso4;Abi-1 iso4	§213;208;208;208;208	Abl interactor 1	Q8CBW3;Q8CBW3-2;Q8CBW3-3;Q8CBW3-4;Q8CBW3-5	http://www.phosphosite.org/proteinAction.do?id=3348&showAllSites=true	52.3	PPTVPNDyMTSPARL	Abl	Abl	TLEPVKPPTVPNDY*M#TSPAR	3	770.368	14768	14702	14328	14717	14622	15058	14619	14489	14389	14391	14834	14168	37.24	37.08	37.47	37.1	36.9	37.48	36.97	37.21	37.12	37.25	36.89	36.69	4.215	4.056	2.684	2.786	3.42	3.261	3.241	3.243	2.803	2.682
16	14	Adaptor/scaffold	Abi1;Abi1;Abi1;Abi1;Abi1	Abi-1;Abi-1 iso4;Abi-1 iso4;Abi-1 iso4;Abi-1 iso4	§213;208;208;208;208	Abl interactor 1	Q8CBW3;Q8CBW3-2;Q8CBW3-3;Q8CBW3-4;Q8CBW3-5	http://www.phosphosite.org/proteinAction.do?id=3348&showAllSites=true	52.3	PPTVPNDyMTSPARL	Abl	Abl	TLEPVKPPTVPNDY*M#TSPAR	3	770.368	14568	14501				14824							36.72	36.56				36.9							2.861	3.864				3.295
17	15	Adaptor/scaffold	Abi1;Abi1;Abi1;Abi1;Abi1	Abi-1;Abi-1 iso4;Abi-1 iso4;Abi-1 iso4;Abi-1 iso4	§213;208;208;208;208	Abl interactor 1	Q8CBW3;Q8CBW3-2;Q8CBW3-3;Q8CBW3-4;Q8CBW3-5	http://www.phosphosite.org/proteinAction.do?id=3348&showAllSites=true	52.3	PPTVPNDyMTSPARL	Abl	Abl	TLEPVKPPTVPNDY*MTSPAR	3	765.036		17679			17684	17836				17371				44.41			44.46	44.3				44.73				2.779			2.479	3.502				2.862
18	16	Adaptor/scaffold	Abi1;Abi1;Abi1;Abi1;Abi1	Abi-1;Abi-1 iso4;Abi-1 iso4;Abi-1 iso4;Abi-1 iso4	§23;23;23;23;23	Abl interactor 1	Q8CBW3;Q8CBW3-2;Q8CBW3-3;Q8CBW3-4;Q8CBW3-5	http://www.phosphosite.org/proteinAction.do?id=3348&showAllSites=true	52.3	KRALIESyQNLTRVA			ALIESY*QNLTR	2	694.335	15561	15713	15064	15698	15648	15811	15490	15306	15229	15292	15832	15186	39.14	39.59	39.28	39.55	39.44	39.33	39.14	39.23	39.21	39.51	39.35	39.22	2.478	3.042	2.667	2.971	2.886	2.68	2.642	3.027	2.875	2.873
19	17	Adaptor/scaffold	Abi1;Abi1;Abi1;Abi1;Abi1	Abi-1;Abi-1 iso4;Abi-1 iso4;Abi-1 iso4;Abi-1 iso4	§428;393;423;422;335	Abl interactor 1	Q8CBW3;Q8CBW3-2;Q8CBW3-3;Q8CBW3-4;Q8CBW3-5	http://www.phosphosite.org/proteinAction.do?id=3348&showAllSites=true	52.3	IEKVVAIyDYTKDKD	Abl	Abl	VVAIY*DYTKDKDDELSFK	3	743.684	19985	19908	19337	20012	19976	20284	19897	19640	19525	19619	20223	19296	50.03	50.02	49.98	50.34	50.16	50.34	50.25	50.18	50.04	50.43	50.36	49.32	4.407	4.418	3.152	3.228	4.838	3.1	4.502	4.667	3.412	3.902
20	18	Adaptor/scaffold	Abi1;Abi1;Abi1;Abi1;Abi1	Abi-1;Abi-1 iso4;Abi-1 iso4;Abi-1 iso4;Abi-1 iso4	§428;393;423;422;335	Abl interactor 1	Q8CBW3;Q8CBW3-2;Q8CBW3-3;Q8CBW3-4;Q8CBW3-5	http://www.phosphosite.org/proteinAction.do?id=3348&showAllSites=true	52.3	IEKVVAIyDYTKDKD	Abl	Abl	VVAIY*DYTKDKDDELSFK	3	743.684						20147												50												4.75
21	19	Adaptor/scaffold	Abi1;Abi1;Abi1;Abi1;Abi1	Abi-1;Abi-1 iso4;Abi-1 iso4;Abi-1 iso4;Abi-1 iso4	§428;393;423;422;335	Abl interactor 1	Q8CBW3;Q8CBW3-2;Q8CBW3-3;Q8CBW3-4;Q8CBW3-5	http://www.phosphosite.org/proteinAction.do?id=3348&showAllSites=true	52.3	IEKVVAIyDYTKDKD	Abl	Abl	VVAIY*DYTKDKDDELSFK	4	558.014		19947	19391				19947	19662	19568					50.12	50.12				50.38	50.23	50.15					3.588	3.502				3.489	3.726	2.654
22	20	Adaptor/scaffold	Abi1;Abi1;Abi1;Abi1;Abi1	Abi-1;Abi-1 iso4;Abi-1 iso4;Abi-1 iso4;Abi-1 iso4	§428;393;423;422;335	Abl interactor 1	Q8CBW3;Q8CBW3-2;Q8CBW3-3;Q8CBW3-4;Q8CBW3-5	http://www.phosphosite.org/proteinAction.do?id=3348&showAllSites=true	52.3	IEKVVAIyDYTKDKD	Abl	Abl	VVAIY*DYTKDKDDELSFKEGAIIYVIK	4	804.659				26300						25842	26430					66.27						66.47	66					3.816						3.201
23	21	Adaptor/scaffold	Abi1;Abi1;Abi1;Abi1;Abi1	Abi-1;Abi-1 iso4;Abi-1 iso4;Abi-1 iso4;Abi-1 iso4	143;143;143;143;143	Abl interactor 1	Q8CBW3;Q8CBW3-2;Q8CBW3-3;Q8CBW3-4;Q8CBW3-5	http://www.phosphosite.org/proteinAction.do?id=3348&showAllSites=true	52.3	YIRKPIDyTVLDDVG			KPIDY*TVLDDVGHGVK	3	612.636									18241												46.8												3.772
24	22	Adaptor/scaffold	Abi1;Abi1;Abi1;Abi1;Abi1	Abi-1;Abi-1 iso4;Abi-1 iso4;Abi-1 iso4;Abi-1 iso4	431;396;426;425;338	Abl interactor 1	Q8CBW3;Q8CBW3-2;Q8CBW3-3;Q8CBW3-4;Q8CBW3-5	http://www.phosphosite.org/proteinAction.do?id=3348&showAllSites=true	52.3	VVAIYDYtKDKDDEL			VVAIYDYT*KDKDDELSFKEGAIIYVIKK	5	669.548									23523												60.28												2.105
25	23	Adaptor/scaffold	Abi2	Abi-2	§192	Abl interactor 2	P62484	http://www.phosphosite.org/proteinAction.do?id=6880&showAllSites=true	49.4	TLGRHSPyRTLEPVR			HSPY*RTLEPVRPPVVPNDYVPSPTR	4	739.124	17757	17642		17799	17696	17831	17555	17247	17373	17278			44.55	44.32		44.78	44.49	44.28	44.29	44.1	44.59	44.48			5.198	3.239		4.468	3.274	3.423	3.272	4.011	2.982	4.161
26	24	Adaptor/scaffold	Abi2	Abi-2	§192	Abl interactor 2	P62484	http://www.phosphosite.org/proteinAction.do?id=6880&showAllSites=true	49.4	TLGRHSPyRTLEPVR			HSPY*RTLEPVRPPVVPNDYVPSPTR	4	739.124		17847												44.86												3.579
27	25	Adaptor/scaffold	Abi2	Abi-2	§393	Abl interactor 2	P62484	http://www.phosphosite.org/proteinAction.do?id=6880&showAllSites=true	49.4	LEKVVAIyDYTKDKE			VVAIY*DYTKDKEDELSFQEGAIIYVIK	3	1077.2				29608												74.77												2.752
28	26	Adaptor/scaffold	Abi2	Abi-2	§393	Abl interactor 2	P62484	http://www.phosphosite.org/proteinAction.do?id=6880&showAllSites=true	49.4	LEKVVAIyDYTKDKE			VVAIY*DYTKDKEDELSFQEGAIIYVIKK	4	840.178									26964												69.18												2.94
29	27	Adaptor/scaffold	Abi2	Abi-2	194	Abl interactor 2	P62484	http://www.phosphosite.org/proteinAction.do?id=6880&showAllSites=true	49.4	GRHSPYRtLEPVRPP			HSPYRT*LEPVRPPVVPNDYVPSPTR	4	739.124												17250												44.31
30	28	Adaptor/scaffold	Abi2	Abi-2	395	Abl interactor 2	P62484	http://www.phosphosite.org/proteinAction.do?id=6880&showAllSites=true	49.4	KVVAIYDyTKDKEDE			VVAIYDY*TKDKEDELSFQEGAIIYVIKK	4	840.178								27018												69.25												3.585
31	29	Adaptor/scaffold	Akap12;Akap12	AKAP12;AKAP12 iso 2	§353;248	A-kinase anchor protein 12	Q9WTQ5;Q9WTQ5-2	http://www.phosphosite.org/proteinAction.do?id=6741&showAllSites=true	180.6	QARLSADyEKVELPL			LSADY*EKVELPLEDQVGDLEALSEK	3	957.458								29284												75.28												1.545
32	30	Adaptor/scaffold	Akap3	AKAP3	289	A-kinase anchor protein 3	O88987	http://www.phosphosite.org/proteinAction.do?id=9144&showAllSites=true	95.5	SISQGIMtYANSVVS			IM#T*YANSVVSDMM#VSIMKTLK	3	825.386											30338												76.14
33	31	Adaptor/scaffold	Akap3	AKAP3	289	A-kinase anchor protein 3	O88987	http://www.phosphosite.org/proteinAction.do?id=9144&showAllSites=true	95.5	SISQGIMtYANSVVS			IM#T*YANSVVSDMMVSIM#KTLK	3	825.386			29706												76.32												1.888
34	32	Adaptor/scaffold	Ank1;Ank1;Ank1;Ank1;Ank1;Ank1	ANK1;ANK1 iso2;ANK1 iso7;ANK1 iso7;ANK1 iso7;ANK1 iso7	§1069;1085;1069;1069;1106;1114	Ankyrin-1	Q02357;Q02357-2;Q02357-3;Q02357-4;Q02357-5;Q02357-6	http://www.phosphosite.org/proteinAction.do?id=11179&showAllSites=true	204.1	MSRLCQDyDTIGPEG			LCQDY*DTIGPEGGSLR	2	930.895			15238		15822	15961				15433	15956				39.74		39.87	39.71				39.86	39.67				1.726		1.746	3.14				3.38
35	33	Adaptor/scaffold	Ank1;Ank1;Ank1;Ank1;Ank1;Ank1	ANK1;ANK1 iso2;ANK1 iso7;ANK1 iso7;ANK1 iso7;ANK1 iso7	1071;1087;1071;1071;1108;1116	Ankyrin-1	Q02357;Q02357-2;Q02357-3;Q02357-4;Q02357-5;Q02357-6	http://www.phosphosite.org/proteinAction.do?id=11179&showAllSites=true	204.1	RLCQDYDtIGPEGGS			LCQDYDT*IGPEGGSLR	2	930.895				15868												39.95												1.016
36	34	Adaptor/scaffold	Ank1;Ank3;Ank3;Ank3;Ank2;Ank2;Ank2;Ank2;Ank1;Ank1;Ank1;Ank1;Ank1	ANK1;ANK3;ANK3 iso2;ANK3 iso10;ANK2;ANK2 iso2;ANK2 iso7;ANK2 iso7;ANK1 iso2;ANK1 iso7;ANK1 iso7;ANK1 iso7;ANK1 iso7	599;615;615;615;630;626;630;576;607;599;599;636;636	Ankyrin-1	Q02357;G5E8K5;G5E8K5-2;G5E8K5-3;Q8C8R3;Q8C8R3-2;Q8C8R3-4;Q8C8R3-5;Q02357-2;Q02357-3;Q02357-4;Q02357-5;Q02357-6	http://www.phosphosite.org/proteinAction.do?id=11179&showAllSites=true	204.1	HSPAWNGyTPLHIAA			NGY*TPLHIAAK	2	632.808					10709				10466								27.36				27.36								1.886				2.23
37	35	Adaptor/scaffold	Ank2;Ank2;Ank2;Ank2	ANK2 iso2;ANK2;ANK2 iso7;ANK2 iso7	527;531;531;510	Ankyrin-2	Q8C8R3-2;Q8C8R3;Q8C8R3-4;Q8C8R3-5	http://www.phosphosite.org/proteinAction.do?id=8303&showAllSites=true	428.5	DAATTNGyTPLHISA			LGKTEIVQLLLQHM#AHPDAATTNGY*TPLHISAR	4	923.971	23558	23406			23348	23704	23412	23046	22762			23026	58.99	58.86			58.53	58.85	59.24	58.92	58.33			58.65	2.704	4.987			4.733	3.365	5.39	4.085	5.596
38	36	Adaptor/scaffold	Ank2;Ank2;Ank2;Ank2	ANK2 iso2;ANK2;ANK2 iso7;ANK2 iso7	527;531;531;510	Ankyrin-2	Q8C8R3-2;Q8C8R3;Q8C8R3-4;Q8C8R3-5	http://www.phosphosite.org/proteinAction.do?id=8303&showAllSites=true	428.5	DAATTNGyTPLHISA			LGKTEIVQLLLQHM#AHPDAATTNGY*TPLHISAR	5	739.378	23434	23360	22687	23398	23294	23629	23264	23148	22753	23033	23489	22990	58.66	58.74	58.42	58.87	58.39	58.66	58.85	59.19	58.3	59.17	58.58	58.56	6.616	5.84	7.449	5.81	6.414	5.667	3.522	4.885	7.698	3.373
39	37	Adaptor/scaffold	Ank2;Ank2;Ank2;Ank2	ANK2 iso2;ANK2;ANK2 iso7;ANK2 iso7	527;531;531;510	Ankyrin-2	Q8C8R3-2;Q8C8R3;Q8C8R3-4;Q8C8R3-5	http://www.phosphosite.org/proteinAction.do?id=8303&showAllSites=true	428.5	DAATTNGyTPLHISA			LGKTEIVQLLLQHM#AHPDAATTNGY*TPLHISAR	5	739.378							23459	22946											59.36	58.66											6.734	5.677
40	38	Adaptor/scaffold	Ank2;Ank2;Ank2;Ank2	ANK2 iso2;ANK2;ANK2 iso7;ANK2 iso7	527;531;531;510	Ankyrin-2	Q8C8R3-2;Q8C8R3;Q8C8R3-4;Q8C8R3-5	http://www.phosphosite.org/proteinAction.do?id=8303&showAllSites=true	428.5	DAATTNGyTPLHISA			LGKTEIVQLLLQHMAHPDAATTNGY*TPLHISAR	4	919.972							27880												70.8												4.123
41	39	Adaptor/scaffold	Ank2;Ank2;Ank2;Ank2	ANK2 iso2;ANK2;ANK2 iso7;ANK2 iso7	527;531;531;510	Ankyrin-2	Q8C8R3-2;Q8C8R3;Q8C8R3-4;Q8C8R3-5	http://www.phosphosite.org/proteinAction.do?id=8303&showAllSites=true	428.5	DAATTNGyTPLHISA			LGKTEIVQLLLQHMAHPDAATTNGY*TPLHISAR	5	736.179		28005							27269	27309		27550		70.74							69.97	70.31		70.06		5.699							5.996	6.047
42	40	Adaptor/scaffold	Ank2;Ank2;Ank2;Ank2	ANK2 iso2;ANK2;ANK2 iso7;ANK2 iso7	527;531;531;510	Ankyrin-2	Q8C8R3-2;Q8C8R3;Q8C8R3-4;Q8C8R3-5	http://www.phosphosite.org/proteinAction.do?id=8303&showAllSites=true	428.5	DAATTNGyTPLHISA			TEIVQLLLQHM#AHPDAATTNGY*TPLHISAR	4	849.421	24866	24475	23928	24477	24551	24864	24423	24192	24181	24159	24751	24125	62.32	61.58	61.54	61.6	61.53	61.69	61.79	61.89	62.01	62.09	61.79	61.38	6.758	6.393	5.448	4.547	3.789	5.352	5.407	4.996	5.127	3.58
43	41	Adaptor/scaffold	Ank2;Ank2;Ank2;Ank2	ANK2 iso2;ANK2;ANK2 iso7;ANK2 iso7	527;531;531;510	Ankyrin-2	Q8C8R3-2;Q8C8R3;Q8C8R3-4;Q8C8R3-5	http://www.phosphosite.org/proteinAction.do?id=8303&showAllSites=true	428.5	DAATTNGyTPLHISA			TEIVQLLLQHMAHPDAATTNGY*TPLHISAR	4	845.422	29725					30112		29364	29245	29254		29340	74.79					75.01		75.49	75.22	75.49		74.67	4.402					3.848		2.164	6.419	6.205
44	42	Adaptor/scaffold	Ank2;Ank2;Ank2;Ank2	ANK2 iso2;ANK2;ANK2 iso7;ANK2 iso7	528;532;532;511	Ankyrin-2	Q8C8R3-2;Q8C8R3;Q8C8R3-4;Q8C8R3-5	http://www.phosphosite.org/proteinAction.do?id=8303&showAllSites=true	428.5	AATTNGYtPLHISAR			TEIVQLLLQHMAHPDAATTNGYT*PLHISAR	4	845.422												29396												74.82
45	43	Adaptor/scaffold	Ank2;Ank2;Ank2;Ank2	ANK2 iso2;ANK2;ANK2 iso7;ANK2 iso7	569;573;573;552	Ankyrin-2	Q8C8R3-2;Q8C8R3;Q8C8R3-4;Q8C8R3-5	http://www.phosphosite.org/proteinAction.do?id=8303&showAllSites=true	428.5	PLHVAAKyGSLDVAK			Y*GSLDVAK	2	466.71	7586	7572	7237		7686	7968	7594	7593	7493	7376		7337	20.21	19.96	20.11		20.24	20.51	20.05	20.45	20.22	20.22		20.15	2.676	2.653	2.414		2.492	2.372	2.454	2.256	2.432	1.922
46	44	Adaptor/scaffold	Ank2;Ank2;Ank2;Ank2	ANK2 iso2;ANK2;ANK2 iso7;ANK2 iso7	569;573;573;552	Ankyrin-2	Q8C8R3-2;Q8C8R3;Q8C8R3-4;Q8C8R3-5	http://www.phosphosite.org/proteinAction.do?id=8303&showAllSites=true	428.5	PLHVAAKyGSLDVAK			Y*GSLDVAK	2	466.71								7400												19.94												2.402
47	45	Adaptor/scaffold	Ank2;Ank2;Ank2;Ank2	ANK2 iso2;ANK2;ANK2 iso7;ANK2 iso7	647;651;651;597	Ankyrin-2	Q8C8R3-2;Q8C8R3;Q8C8R3-4;Q8C8R3-5	http://www.phosphosite.org/proteinAction.do?id=8303&showAllSites=true	428.5	IASTLLNyGAETNTV			KNQM#QIASTLLNY*GAETNTVTK	3	841.072	19352												48.5												4.176
48	46	Adaptor/scaffold	Ank2;Ank2;Ank2;Ank2	ANK2 iso2;ANK2;ANK2 iso7;ANK2 iso7	720;724;724;670	Ankyrin-2	Q8C8R3-2;Q8C8R3;Q8C8R3-4;Q8C8R3-5	http://www.phosphosite.org/proteinAction.do?id=8303&showAllSites=true	428.5	HGADRDAyTKLGYTP			HGADRDAY*TK	3	405.171				52		31										0.15		0.09										1.594		1.35
49	47	Adaptor/scaffold	Ank2;Ank2;Ank2;Ank2	ANK2 iso2;ANK2;ANK2 iso7;ANK2 iso7	725;729;729;675	Ankyrin-2	Q8C8R3-2;Q8C8R3;Q8C8R3-4;Q8C8R3-5	http://www.phosphosite.org/proteinAction.do?id=8303&showAllSites=true	428.5	DAYTKLGyTPLIVAC			LGY*TPLIVACHYGNVK	3	628.974									20101												51.51												3.951
50	48	Adaptor/scaffold	Ank2;Ank2;Ank2;Ank2	ANK2 iso2;ANK2;ANK2 iso7;ANK2 iso7	726;730;730;676	Ankyrin-2	Q8C8R3-2;Q8C8R3;Q8C8R3-4;Q8C8R3-5	http://www.phosphosite.org/proteinAction.do?id=8303&showAllSites=true	428.5	AYTKLGYtPLIVACH			LGYT*PLIVACHYGNVK	3	628.974					20491					20061							51.43					51.54							3.224					3.283
51	49	Adaptor/scaffold	Ank2;Ank2;Ank2;Ank2	ANK2 iso2;ANK2;ANK2 iso7;ANK2 iso7	734;738;738;684	Ankyrin-2	Q8C8R3-2;Q8C8R3;Q8C8R3-4;Q8C8R3-5	http://www.phosphosite.org/proteinAction.do?id=8303&showAllSites=true	428.5	PLIVACHyGNVKMVN			LGYTPLIVACHY*GNVK	3	628.974	20466	20476	19906	20495		20688	20393	20112			20582	20057	51.2	51.47	51.42	51.54		51.33	51.5	51.38			51.22	51.26	2.6	3.357	3.337	3.452		3.616	2.778	3.656
52	50	Adaptor/scaffold	Ank2;Ank2;Ank2;Ank2;Ank2	ANK2 iso2;ANK2;ANK2 iso7;ANK2 iso7;ANK2 iso3	1377;§1349;1349;1295;511	Ankyrin-2	Q8C8R3-2;Q8C8R3;Q8C8R3-4;Q8C8R3-5;Q8C8R3-3	http://www.phosphosite.org/proteinAction.do?id=8303&showAllSites=true	428.5	VLEGKPIyVDCFGNL			SRDVEVLEGKPIY*VDCFGNLVPLTK	3	976.824		26482	26144							26196	26795			66.73	67.14							67.39	66.93			3.096	2.774							3.518
53	51	Adaptor/scaffold	Ank2;Ank2;Ank2;Ank2;Ank2	ANK2 iso2;ANK2;ANK2 iso7;ANK2 iso7;ANK2 iso3	1377;§1349;1349;1295;511	Ankyrin-2	Q8C8R3-2;Q8C8R3;Q8C8R3-4;Q8C8R3-5;Q8C8R3-3	http://www.phosphosite.org/proteinAction.do?id=8303&showAllSites=true	428.5	VLEGKPIyVDCFGNL			SRDVEVLEGKPIY*VDCFGNLVPLTK	4	732.87									26190	26164											67.19	67.3											2.838	3.552
54	52	Adaptor/scaffold	Ank2;Ank2;Ank2;Ank2;Ank2	ANK2 iso2;ANK2;ANK2 iso7;ANK2 iso7;ANK2 iso3	910;915;915;861;77	Ankyrin-2	Q8C8R3-2;Q8C8R3;Q8C8R3-4;Q8C8R3-5;Q8C8R3-3	http://www.phosphosite.org/proteinAction.do?id=8303&showAllSites=true	428.5	HTLSHASyLRDSAMI			SHTLSHASY*LR	3	451.21								4586												13.39												1.918
55	53	Adaptor/scaffold	Ank2;Ank2;Ank2;Ank2;Ank2;Ank2;Ank2	ANK2 iso2;ANK2;ANK2 iso7;ANK2 iso7;ANK2 iso7;ANK2 iso7;ANK2 iso7	374;378;378;357;382;393;357	Ankyrin-2	Q8C8R3-2;Q8C8R3;Q8C8R3-4;Q8C8R3-5;Q8C8R3-6;Q8C8R3-7;Q8C8R3-8	http://www.phosphosite.org/proteinAction.do?id=8303&showAllSites=true	428.5	VAAHCGHyRVTKLLL			APVDDVTLDYLTALHVAAHCGHY*R	4	694.324									25460	25593											65.29	65.82											5.225	4.647
56	54	Adaptor/scaffold	Ank2;Ank2;Ank2;Ank2;Ank2;Ank2;Ank2	ANK2 iso2;ANK2;ANK2 iso7;ANK2 iso7;ANK2 iso7;ANK2 iso7;ANK2 iso7	374;378;378;357;382;393;357	Ankyrin-2	Q8C8R3-2;Q8C8R3;Q8C8R3-4;Q8C8R3-5;Q8C8R3-6;Q8C8R3-7;Q8C8R3-8	http://www.phosphosite.org/proteinAction.do?id=8303&showAllSites=true	428.5	VAAHCGHyRVTKLLL			APVDDVTLDYLTALHVAAHCGHY*R	4	694.324										25578												65.78												5.234
57	55	Adaptor/scaffold	Ank2;Ank2;Ank2;Ank2;Ank2;Ank2;Ank2	ANK2 iso2;ANK2;ANK2 iso7;ANK2 iso7;ANK2 iso7;ANK2 iso7;ANK2 iso7	46;50;50;29;62;65;29	Ankyrin-2	Q8C8R3-2;Q8C8R3;Q8C8R3-4;Q8C8R3-5;Q8C8R3-6;Q8C8R3-7;Q8C8R3-8	http://www.phosphosite.org/proteinAction.do?id=8303&showAllSites=true	428.5	NLDKVVEyLKGGIDI			AGNLDKVVEY*LK	2	714.86	20830											20310	52.08											51.83	4.034
58	56	Adaptor/scaffold	Ank3;Ank3;Ank3	ANK3;ANK3 iso2;ANK3 iso10	516;516;516	Ankyrin-3	G5E8K5;G5E8K5-2;G5E8K5-3	http://www.phosphosite.org/proteinAction.do?id=5260&showAllSites=true	213.9	NAATTSGyTPLHLAA			ADIVQQLLQQGASPNAATTSGY*TPLHLAAR	3	1058.2		29212					29124							73.92					74.11							5.349					5.034
59	57	Adaptor/scaffold	Ank3;Ank3;Ank3	ANK3;ANK3 iso2;ANK3 iso10	516;516;516	Ankyrin-3	G5E8K5;G5E8K5-2;G5E8K5-3	http://www.phosphosite.org/proteinAction.do?id=5260&showAllSites=true	213.9	NAATTSGyTPLHLAA			ADIVQQLLQQGASPNAATTSGY*TPLHLAAR	4	793.9							29143												74.16												6.063
60	58	Adaptor/scaffold	Ank3;Ank3;Ank3	ANK3;ANK3 iso2;ANK3 iso10	723;723;723	Ankyrin-3	G5E8K5;G5E8K5-2;G5E8K5-3	http://www.phosphosite.org/proteinAction.do?id=5260&showAllSites=true	213.9	PLHVGCHyGNIKIVN			MGYTPLHVGCHY*GNIK	3	642.951			12739												33.54												2.782
61	59	Adaptor/scaffold	Ap1b1;Ap2b1;Ap2b1	AP1B1;AP2B1;AP2B1 iso 2	§136;§136;§136	AP-1 complex subunit beta-1	O35643;Q9DBG3;Q9DBG3-2	http://www.phosphosite.org/proteinAction.do?id=8525&showAllSites=true	103.9	CLKDEDPyVRKTAAV			CLKDEDPY*VRK	3	501.562											4367												12.02
62	60	Adaptor/scaffold	Ap2a1;Ap2a1	AP2A1;AP2A1 iso 2	§777;755	AP-2 complex subunit alpha-1	P17426;P17426-2	http://www.phosphosite.org/proteinAction.do?id=6049&showAllSites=true	107.6	RQNLGRMyLFYGNKT			MY*LFYGNK	2	558.235	21072		20358	21002	20935	21121			20433	20592	21112	20489	52.7		52.57	52.81	52.53	52.42			52.35	52.9	52.58	52.27	2.661		2.916	2.613	2.79	2.737			2.723	2.513
63	61	Adaptor/scaffold	Ap2a1;Ap2a1	AP2A1;AP2A1 iso 2	249;249	AP-2 complex subunit alpha-1	P17426;P17426-2	http://www.phosphosite.org/proteinAction.do?id=6049&showAllSites=true	107.6	TDLQDYTyYFVPAPW			IVSSASTDLQDYTY*YFVPAPWLSVK	3	977.468		36574					36462							93.7					93.86							1.567					1.157
64	62	Adaptor/scaffold	Ap2a1;Ap2a1	AP2A1;AP2A1 iso 2	250;250	AP-2 complex subunit alpha-1	P17426;P17426-2	http://www.phosphosite.org/proteinAction.do?id=6049&showAllSites=true	107.6	DLQDYTYyFVPAPWL			IVSSASTDLQDYTYY*FVPAPWLSVK	3	977.468	36782												93.66												2.306
65	63	Adaptor/scaffold	Ap2a1;Ap2a1	AP2A1;AP2A1 iso 2	418;418	AP-2 complex subunit alpha-1	P17426;P17426-2	http://www.phosphosite.org/proteinAction.do?id=6049&showAllSites=true	107.6	RYLETADyAIREEIV			YLETADY*AIREEIVLK	3	669.334	24480												61.33												2.467
66	64	Adaptor/scaffold	Ap2a2	AP2A2	§807	AP-2 complex subunit alpha-2	P17427	http://www.phosphosite.org/proteinAction.do?id=20132&showAllSites=true	104	VLNIQFRyGGTFQNV			Y*GGTFQNVSVK	2	640.29					12326				12057			11866					31.28				31.3			31.02					2.055				2.359
67	65	Adaptor/scaffold	Ap2a2	AP2A2	§807	AP-2 complex subunit alpha-2	P17427	http://www.phosphosite.org/proteinAction.do?id=20132&showAllSites=true	104	VLNIQFRyGGTFQNV			Y*GGTFQNVSVKLPITLNK	3	687.026		24970			25017	25200			24505					62.88			62.72	62.54			62.85					4.391			3.106	4.189			3.828
68	66	Adaptor/scaffold	Ap2a2	AP2A2	250	AP-2 complex subunit alpha-2	P17427	http://www.phosphosite.org/proteinAction.do?id=20132&showAllSites=true	104	DLQDYTYyFVPAPWL			IVTSASTDLQDYTYY*FVPAPWLSVK	3	982.14		36739						36212	36310					94.15						94	94.22					2.081						1.429	2.958
69	67	Adaptor/scaffold	Ap2m1	AP2M1	204	AP-2 complex subunit mu	P84091	http://www.phosphosite.org/proteinAction.do?id=11190&showAllSites=true	49.6	SGRVVMKsYLSGMPE			S*YLSGM#PECK	2	634.24											6652												17.24
70	68	Adaptor/scaffold	Ap2m1	AP2M1	204	AP-2 complex subunit mu	P84091	http://www.phosphosite.org/proteinAction.do?id=11190&showAllSites=true	49.6	SGRVVMKsYLSGMPE			S*YLSGMPECK	2	626.243				12087												30.62												2.611
71	69	Adaptor/scaffold	Ap2m1	AP2M1	205	AP-2 complex subunit mu	P84091	http://www.phosphosite.org/proteinAction.do?id=11190&showAllSites=true	49.6	GRVVMKSyLSGMPEC			SY*LSGMPECK	2	626.243										11718												30.65												2.136
72	70	Adaptor/scaffold	Ap3b1;Ap3b2	AP3B1;AP3B2	565;569	AP-3 complex subunit beta-1	Q9Z1T1;Q9JME5	http://www.phosphosite.org/proteinAction.do?id=16601&showAllSites=true	122.7	YILNLGKyDQNYDIR			Y*DQNYDIR	2	583.729	8370												22.07												1.895
73	71	Adaptor/scaffold	Ap3m1;Ap3m2	AP3M1;AP3M2	395;395	AP-3 complex subunit mu-1	Q9JKC8;Q8R2R9	http://www.phosphosite.org/proteinAction.do?id=12588&showAllSites=true	46.9	KVNRLDMyGEKYKPF			LDMY*GEKYKPFK	3	533.582	12901						12945						32.69						32.84						2.394						2.199
74	72	Adaptor/scaffold	Ap3m1;Ap3m2	AP3M1;AP3M2	395;395	AP-3 complex subunit mu-1	Q9JKC8;Q8R2R9	http://www.phosphosite.org/proteinAction.do?id=12588&showAllSites=true	46.9	KVNRLDMyGEKYKPF			VNRLDMY*GEKYKPFK	4	492.742			12368							12545					32.67							32.71					2.997							2.91
75	73	Adaptor/scaffold	Ap3m1;Ap3m2	AP3M1;AP3M2	399;399	AP-3 complex subunit mu-1	Q9JKC8;Q8R2R9	http://www.phosphosite.org/proteinAction.do?id=12588&showAllSites=true	46.9	LDMYGEKyKPFKGVK			LDM#YGEKY*KPFK	3	538.914										8855	9269											23.75	23.47											1.472
76	74	Adaptor/scaffold	Apba1;Apba1	APBA1;APBA1 iso 3	169, 172, 174;169, 172, 174	Amyloid beta A4 precursor protein-binding family A member 1	B2RUJ5;B2RUJ5-3	http://www.phosphosite.org/proteinAction.do?id=18185&showAllSites=true	92.9	EEAMNAAySGYVYTH;MNAAYSGyVYTHRLF;AAYSGYVyTHRLFHR			ALPNHLHFHSLEHEEAM#NAAY*SGY*VY*THR	4	913.374							14965												37.85												2.789
77	75	Adaptor/scaffold	Apbb1;Apbb1	Fe65;Fe65 iso 2	546;544	Amyloid beta A4 precursor protein-binding family B member 1	Q9QXJ1;Q9QXJ1-2	http://www.phosphosite.org/proteinAction.do?id=4827&showAllSites=true	77.3	LVQKFQVyYLGNVPV			FQVY*YLGNVPVAKPVGVDVINGALESVLSSSSR	3	1182.27		37588												96.45												2.585
78	76	Adaptor/scaffold	Aplp1	APLP1	641	Amyloid-like protein 1	Q03157	http://www.phosphosite.org/proteinAction.do?id=17081&showAllSites=true	72.7	RELQRHGyENPTYRF			HGY*ENPTYR	2	608.743					3502	3908											10.32	11.13											1.189	2.116
79	77	Adaptor/scaffold	Arrb1;Arrb1	ARRB1;ARRB1 iso 2	§47;§47	Beta-arrestin-1	Q8BWG8;Q8BWG8-2	http://www.phosphosite.org/proteinAction.do?id=7464&showAllSites=true	46.9	VVLVDPEyLKERRVY			DFVDHIDLVDPVDGVVLVDPEY*LK	3	931.121	35370	35092	34827		35274	35661	34926	34563	34553	34472	35357	35008	89.85	89.69	89.85		89.24	89.62	89.69	89.52	89.46	89.5	89.5	89.68	4.785	5.949	4.482		5.261	6.273	5.67	3.744	4.702	4.219
80	78	Adaptor/scaffold	Arrb1;Arrb1	ARRB1;ARRB1 iso 2	§47;§47	Beta-arrestin-1	Q8BWG8;Q8BWG8-2	http://www.phosphosite.org/proteinAction.do?id=7464&showAllSites=true	46.9	VVLVDPEyLKERRVY			DFVDHIDLVDPVDGVVLVDPEY*LK	3	931.121	35178							34757				34996	89.33							90.04				89.65	2.65							1.054
81	79	Adaptor/scaffold	Arrb1;Arrb1	ARRB1;ARRB1 iso 2	§47;§47	Beta-arrestin-1	Q8BWG8;Q8BWG8-2	http://www.phosphosite.org/proteinAction.do?id=7464&showAllSites=true	46.9	VVLVDPEyLKERRVY			DFVDHIDLVDPVDGVVLVDPEY*LKER	3	1026.17	32129	32159				32662	32052	31601	31671	31625			81.14	81.77				81.65	81.93	81.5	81.69	81.82			4.195	3.902				4.212	5.721	4.843	5.539	5.683
82	80	Adaptor/scaffold	Arrb1;Arrb1	ARRB1;ARRB1 iso 2	§47;§47	Beta-arrestin-1	Q8BWG8;Q8BWG8-2	http://www.phosphosite.org/proteinAction.do?id=7464&showAllSites=true	46.9	VVLVDPEyLKERRVY			DFVDHIDLVDPVDGVVLVDPEY*LKER	3	1026.17	32137												81.16												4.023
83	81	Adaptor/scaffold	Arrb1;Arrb1	ARRB1;ARRB1 iso 2	§47;§47	Beta-arrestin-1	Q8BWG8;Q8BWG8-2	http://www.phosphosite.org/proteinAction.do?id=7464&showAllSites=true	46.9	VVLVDPEyLKERRVY			DFVDHIDLVDPVDGVVLVDPEY*LKER	4	769.878	32200												81.33												5.942
84	82	Adaptor/scaffold	Arrb1;Arrb1	ARRB1;ARRB1 iso 2	§47;§47	Beta-arrestin-1	Q8BWG8;Q8BWG8-2	http://www.phosphosite.org/proteinAction.do?id=7464&showAllSites=true	46.9	VVLVDPEyLKERRVY			DFVDHIDLVDPVDGVVLVDPEY*LKERR	4	808.904		30143					29994	29563	29572	29525				76.41					76.43	76.02	76.08	76.21				4.445					4.282	5.37	5.37	4.309
85	83	Adaptor/scaffold	Arrb1;Arrb1	ARRB1;ARRB1 iso 2	173;173	Beta-arrestin-1	Q8BWG8;Q8BWG8-2	http://www.phosphosite.org/proteinAction.do?id=7464&showAllSites=true	46.9	LVIRKVQyAPERPGP			KVQY*APERPGPQPTAETTR	3	736.027		5460		5614	5436	5713	5185							15.11		15.23	14.92	15.22	14.32							2.427		1.706	2.459	3.867	1.319
86	84	Adaptor/scaffold	Arrb2;Arrb2	ARRB2;ARRB2 iso2	§48;48	Beta-arrestin-2	Q91YI4;Q91YI4-2	http://www.phosphosite.org/proteinAction.do?id=2739&showAllSites=true	46.3	VVLVDPDyLKDRKVF			DFVDHLDKVDPVDGVVLVDPDY*LK	3	931.452										28950												74.67												2.075
87	85	Adaptor/scaffold	Bcar1;Bcar1	P130Cas;P130Cas iso 2	§132;§132	Breast cancer anti-estrogen resistance protein 1	Q61140;Q61140-2	http://www.phosphosite.org/proteinAction.do?id=1791&showAllSites=true	94.2	SKTQQGLyQAPGPNP			TQQGLY*QAPGPNPQFQSPPAK	3	778.702	13947		13493		14096		14064						35.2		35.38		35.62		35.62						3.106		2.849		3.081		2.482
88	86	Adaptor/scaffold	Bcar1;Bcar1	P130Cas;P130Cas iso 2	§132;§132	Breast cancer anti-estrogen resistance protein 1	Q61140;Q61140-2	http://www.phosphosite.org/proteinAction.do?id=1791&showAllSites=true	94.2	SKTQQGLyQAPGPNP			TQQGLY*QAPGPNPQFQSPPAK	3	778.702	13965												35.25												2.881
89	87	Adaptor/scaffold	Bcar1;Bcar1	P130Cas;P130Cas iso 2	§238;§238	Breast cancer anti-estrogen resistance protein 1	Q61140;Q61140-2	http://www.phosphosite.org/proteinAction.do?id=1791&showAllSites=true	94.2	AQTEQDEyDTPRHLL			VGQGYVYEAAQTEQDEY*DTPR	3	833.683									16237												41.74												3.607
90	88	Adaptor/scaffold	Bcar1;Bcar1	P130Cas;P130Cas iso 2	§253;§253	Breast cancer anti-estrogen resistance protein 1	Q61140;Q61140-2	http://www.phosphosite.org/proteinAction.do?id=1791&showAllSites=true	94.2	APGPQDIyDVPPVRG			HLLAPGPQDIY*DVPPVR	3	656.331		20846										20540		52.4										52.41		3.095
91	89	Adaptor/scaffold	Bcar1;Bcar1	P130Cas;P130Cas iso 2	§310;§310	Breast cancer anti-estrogen resistance protein 1	Q61140;Q61140-2	http://www.phosphosite.org/proteinAction.do?id=1791&showAllSites=true	94.2	SSSHHSVyDVPPSVS			GLLSSSHHSVY*DVPPSVSK	3	692.665	13223	13123	12647	13275				12961		12895		12786	33.49	33.25	33.34	33.57				33.44		33.54		33.35	2.908	3.845	4.304	3.735				1.991		3.11
92	90	Adaptor/scaffold	Bcar1;Bcar1	P130Cas;P130Cas iso 2	§310;§310	Breast cancer anti-estrogen resistance protein 1	Q61140;Q61140-2	http://www.phosphosite.org/proteinAction.do?id=1791&showAllSites=true	94.2	SSSHHSVyDVPPSVS			GLLSSSHHSVY*DVPPSVSKDVPDGPLLREETYDVPPAFAK	5	878.032	23964												60.02												3.208
93	91	Adaptor/scaffold	Bcar1;Bcar1	P130Cas;P130Cas iso 2	§389;§389	Breast cancer anti-estrogen resistance protein 1	Q61140;Q61140-2	http://www.phosphosite.org/proteinAction.do?id=1791&showAllSites=true	94.2	LRRPGPGtLYDVPRE			RPGPGT*LYDVPR	2	704.343				11871												30.1												1.663
94	92	Adaptor/scaffold	Bcar1;Bcar1	P130Cas;P130Cas iso 2	§391;§391	Breast cancer anti-estrogen resistance protein 1	Q61140;Q61140-2	http://www.phosphosite.org/proteinAction.do?id=1791&showAllSites=true	94.2	RPGPGTLyDVPRERV			RPGPGTLY*DVPR	2	704.343	11657	11639	11126	11667	11567	11890	11735	11412	11314	11347	11859	11237	29.71	29.62	29.55	29.58	29.42	29.81	29.96	29.66	29.43	29.75	29.6	29.54	2.947	3.223	2.197	2.123	2.101	2.428	2.472	2.349	2.755	2.509
95	93	Adaptor/scaffold	Bcar1;Bcar1	P130Cas;P130Cas iso 2	§391;§391	Breast cancer anti-estrogen resistance protein 1	Q61140;Q61140-2	http://www.phosphosite.org/proteinAction.do?id=1791&showAllSites=true	94.2	RPGPGTLyDVPRERV			RPGPGTLY*DVPR	3	469.897	11723	11626			11633			11475	11389				29.87	29.6			29.58			29.81	29.61				3.974	4.337			4.116			3.829	4.276
96	94	Adaptor/scaffold	Bcar1;Bcar1	P130Cas;P130Cas iso 2	§391;§391	Breast cancer anti-estrogen resistance protein 1	Q61140;Q61140-2	http://www.phosphosite.org/proteinAction.do?id=1791&showAllSites=true	94.2	RPGPGTLyDVPRERV			RPGPGTLY*DVPRER	3	564.945	9441	9309		9515		9636	9435	9242				9019	24.59	24.12		24.46		24.45	24.41	24.39				24.2	3.277	3.787		3.374		3.143	3.113	3.317
97	95	Adaptor/scaffold	Bcar1;Bcar1	P130Cas;P130Cas iso 2	§414;§414	Breast cancer anti-estrogen resistance protein 1	Q61140;Q61140-2	http://www.phosphosite.org/proteinAction.do?id=1791&showAllSites=true	94.2	SVVDDGVyAVPPPAE			VLPPEVADGSVVDDGVY*AVPPPAER	3	876.758	23051	22973											57.7	57.73											3.008	3.211
98	96	Adaptor/scaffold	Bcar1;Bcar1	P130Cas;P130Cas iso 2	§414;§414	Breast cancer anti-estrogen resistance protein 1	Q61140;Q61140-2	http://www.phosphosite.org/proteinAction.do?id=1791&showAllSites=true	94.2	SVVDDGVyAVPPPAE			VLPPEVADGSVVDDGVY*AVPPPAER	3	876.758		23229												58.4												2.937
99	97	Adaptor/scaffold	Bcar1;Bcar1	P130Cas;P130Cas iso 2	§556;§556	Breast cancer anti-estrogen resistance protein 1	Q61140;Q61140-2	http://www.phosphosite.org/proteinAction.do?id=1791&showAllSites=true	94.2	LQKMEDVyQTLVVHG			M#EDVY*QTLVVHGQVLDSGR	3	748.012	18982	18928		19047	18886		18901	18582					47.58	47.57		47.91	47.45		47.76	47.52					5.246	5.711		4.191	4.821		5.429	5.647
100	98	Adaptor/scaffold	Bcar3	BCAR3	§103	Breast cancer anti-estrogen resistance protein 3	Q9QZK2	http://www.phosphosite.org/proteinAction.do?id=7189&showAllSites=true	92.2	NFIFRDPyLLDPTLE			KGENFIFRDPY*LLDPTLEYVK	3	879.771	28908						28749		28415	28450			72.66						73.11		73	73.34			2.113						4.137		3.582	2.927
101	99	Adaptor/scaffold	Bcar3	BCAR3	§103	Breast cancer anti-estrogen resistance protein 3	Q9QZK2	http://www.phosphosite.org/proteinAction.do?id=7189&showAllSites=true	92.2	NFIFRDPyLLDPTLE			KGENFIFRDPY*LLDPTLEYVK	3	879.771	29115												73.22												1.881
102	100	Adaptor/scaffold	Bcar3	BCAR3	§103, §111	Breast cancer anti-estrogen resistance protein 3	Q9QZK2	http://www.phosphosite.org/proteinAction.do?id=7189&showAllSites=true	92.2	NFIFRDPyLLDPTLE;LLDPTLEyVKFSKER			KGENFIFRDPY*LLDPTLEY*VK	3	906.427		29465					29336							74.6					74.68							1.93					2.177
103	101	Adaptor/scaffold	Bcar3	BCAR3	§111	Breast cancer anti-estrogen resistance protein 3	Q9QZK2	http://www.phosphosite.org/proteinAction.do?id=7189&showAllSites=true	92.2	LLDPTLEyVKFSKER			KGENFIFRDPYLLDPTLEY*VKFSK	4	750.629							27826												70.66												4.354
104	102	Adaptor/scaffold	Bcar3;Bcar3	BCAR3;BCAR3 iso 2	§206;86	Breast cancer anti-estrogen resistance protein 3	Q9QZK2;Q9QZK2-2	http://www.phosphosite.org/proteinAction.do?id=7189&showAllSites=true	92.2	VLRLSEAySRVQYQF			LSEAY*SR	2	453.192	3058	3097	2788	3190	3077	3418	3315	2997	2913	2899			9.77	9.64	9.27	9.31	9.29	10	10.14	9.61	9.54	9.58			1.975	1.992	1.651	1.59	1.969	1.837	1.891	1.915	1.693	1.629
105	103	Adaptor/scaffold	Cab39	CAB39	§324	Calcium-binding protein 39	Q06138	http://www.phosphosite.org/proteinAction.do?id=10190&showAllSites=true	39.8	EQFNDEKtYLVKQIR			FQNDRTEDEQFNDEKT*YLVK	3	867.05	13350			13546						13103	13628		33.79			34.24						34.07	33.94		3.412			2.381						1.523
106	104	Adaptor/scaffold	Cab39	CAB39	§324	Calcium-binding protein 39	Q06138	http://www.phosphosite.org/proteinAction.do?id=10190&showAllSites=true	39.8	EQFNDEKtYLVKQIR			FQNDRTEDEQFNDEKT*YLVK	3	867.05										13111												34.09												1.915
107	105	Adaptor/scaffold	Cab39	CAB39	§325	Calcium-binding protein 39	Q06138	http://www.phosphosite.org/proteinAction.do?id=10190&showAllSites=true	39.8	QFNDEKTyLVKQIRD			FQNDRTEDEQFNDEKTY*LVK	3	867.05				13506												34.14												1.682
108	106	Adaptor/scaffold	Cab39	CAB39	223	Calcium-binding protein 39	Q06138	http://www.phosphosite.org/proteinAction.do?id=10190&showAllSites=true	39.8	KLLHSENyVTKRQSL			LLHSENY*VTKR	3	480.573	4996	4792		4976	4845	5021	4829		4709	4708	5096	4412	14.24	13.53		13.73	13.57	13.6	13.53		13.72	13.87	13.66	13.13	3.276	2.576		2.97	2.269	2.719	2.245		2.985	3.641
109	107	Adaptor/scaffold	Caskin1;Caskin1;Caskin1	CASKIN1;CASKIN1 iso 2;CASKIN1 iso 3	457;457;457	Caskin-1	Q6P9K8;Q6P9K8-2;Q6P9K8-3	http://www.phosphosite.org/proteinAction.do?id=7164&showAllSites=true	150.4	AAHAGQVyGEQPPKK			SQPPAAHAGQVY*GEQPPK	3	647.967	5407	5613	5137		5632		5633		5409	5400	5813		15.12	15.45	15.03		15.38		15.44		15.32	15.48	15.34		2.582	2.87	2.763		2.063		1.417		1.838	1.943
110	108	Adaptor/scaffold	Caskin1;Caskin1;Caskin1	CASKIN1;CASKIN1 iso 2;CASKIN1 iso 3	457;457;457	Caskin-1	Q6P9K8;Q6P9K8-2;Q6P9K8-3	http://www.phosphosite.org/proteinAction.do?id=7164&showAllSites=true	150.4	AAHAGQVyGEQPPKK			SQPPAAHAGQVY*GEQPPK	3	647.967							5441		5400										14.93		15.3										1.478		2.776
111	109	Adaptor/scaffold	Caskin1;Caskin1;Caskin1	CASKIN1;CASKIN1 iso 2;CASKIN1 iso 3	457;457;457	Caskin-1	Q6P9K8;Q6P9K8-2;Q6P9K8-3	http://www.phosphosite.org/proteinAction.do?id=7164&showAllSites=true	150.4	AAHAGQVyGEQPPKK			SQPPAAHAGQVY*GEQPPKKLESASASASEGK	4	797.632		8086	7718		8246		8331					7789		21.24	21.32		21.55		21.83					21.23		2.975	2.544		1.988		2.048
112	110	Adaptor/scaffold	Caskin1;Caskin1;Caskin1	CASKIN1;CASKIN1 iso 2;CASKIN1 iso 3	614;543;614	Caskin-1	Q6P9K8;Q6P9K8-2;Q6P9K8-3	http://www.phosphosite.org/proteinAction.do?id=7164&showAllSites=true	150.4	AELQKAEySKYEGGP			AEY*SKYEGGPLRR	3	535.919	6803		6429				6924						18.32		18.06				18.45						2.016		2.247				2.565
113	111	Adaptor/scaffold	Caskin1;Caskin1;Caskin1	CASKIN1;CASKIN1 iso 2;CASKIN1 iso 3	909;838;909	Caskin-1	Q6P9K8;Q6P9K8-2;Q6P9K8-3	http://www.phosphosite.org/proteinAction.do?id=7164&showAllSites=true	150.4	VPAAAGPyATVQRRV			YAASDSEPERDELLVPAAAGPY*ATVQR	3	986.129	19758	19590		19671	19642	19829	19575	19401	19215	19219		19122	49.52	49.22		49.46	49.33	49.21	49.43	49.6	49.24	49.41		48.87	3.833	4.866		4.35	4.052	4.681	4.217	5.023	3.69	3.83
114	112	Adaptor/scaffold	Caskin1;Caskin1;Caskin1	CASKIN1;CASKIN1 iso 2;CASKIN1 iso 3	909;838;909	Caskin-1	Q6P9K8;Q6P9K8-2;Q6P9K8-3	http://www.phosphosite.org/proteinAction.do?id=7164&showAllSites=true	150.4	VPAAAGPyATVQRRV			YAASDSEPERDELLVPAAAGPY*ATVQR	3	986.129		19541												49.09												3.846
115	113	Adaptor/scaffold	Caskin1;Caskin1;Caskin1	CASKIN1;CASKIN1 iso 2;CASKIN1 iso 3	909;838;909	Caskin-1	Q6P9K8;Q6P9K8-2;Q6P9K8-3	http://www.phosphosite.org/proteinAction.do?id=7164&showAllSites=true	150.4	VPAAAGPyATVQRRV			YAASDSEPERDELLVPAAAGPY*ATVQR	4	739.849	19813												49.66												3.42
116	114	Adaptor/scaffold	Caskin1;Caskin1;Caskin1	CASKIN1;CASKIN1 iso 2;CASKIN1 iso 3	909;838;909	Caskin-1	Q6P9K8;Q6P9K8-2;Q6P9K8-3	http://www.phosphosite.org/proteinAction.do?id=7164&showAllSites=true	150.4	VPAAAGPyATVQRRV			YAASDSEPERDELLVPAAAGPY*ATVQRR	3	1038.16		17551		17679							17883	17164		44.08		44.47							44.49	44.09		4.11		1.763
117	115	Adaptor/scaffold	Caskin1;Caskin1;Caskin1	CASKIN1;CASKIN1 iso 2;CASKIN1 iso 3	909;838;909	Caskin-1	Q6P9K8;Q6P9K8-2;Q6P9K8-3	http://www.phosphosite.org/proteinAction.do?id=7164&showAllSites=true	150.4	VPAAAGPyATVQRRV			YAASDSEPERDELLVPAAAGPY*ATVQRR	4	778.874	17717	17499	17073	17637	17608	17764			17168	17272	17819		44.46	43.95	44.33	44.36	44.27	44.12			44.05	44.47	44.32		5.621	5.122	2.537	3.285	5.111	5.363			3.669	4.145
118	116	Adaptor/scaffold	Caskin1;Caskin1;Caskin1	CASKIN1;CASKIN1 iso 2;CASKIN1 iso 3	911;840;911	Caskin-1	Q6P9K8;Q6P9K8-2;Q6P9K8-3	http://www.phosphosite.org/proteinAction.do?id=7164&showAllSites=true	150.4	AAAGPYAtVQRRVGR			YAASDSEPERDELLVPAAAGPYAT*VQR	3	986.129										19429	19834											49.96	49.36											3.007
119	117	Adaptor/scaffold	Caskin1;Caskin1;Caskin1	CASKIN1;CASKIN1 iso 2;CASKIN1 iso 3	911;840;911	Caskin-1	Q6P9K8;Q6P9K8-2;Q6P9K8-3	http://www.phosphosite.org/proteinAction.do?id=7164&showAllSites=true	150.4	AAAGPYAtVQRRVGR			YAASDSEPERDELLVPAAAGPYAT*VQRR	3	1038.16					17697	17810				17302							44.49	44.23				44.55							1.501	2.656				1.908
120	118	Adaptor/scaffold	Caskin1;Caskin1;Caskin1	CASKIN1;CASKIN1 iso 2;CASKIN1 iso 3	911;840;911	Caskin-1	Q6P9K8;Q6P9K8-2;Q6P9K8-3	http://www.phosphosite.org/proteinAction.do?id=7164&showAllSites=true	150.4	AAAGPYAtVQRRVGR			YAASDSEPERDELLVPAAAGPYAT*VQRR	4	778.874							17447					17134							44.01					44.01							2.892
121	119	Adaptor/scaffold	Caskin1;Caskin1;Caskin1;Caskin1	CASKIN1;CASKIN1 iso 2;CASKIN1 iso 3;CASKIN1 iso 4	§296;§296;§296;§296	Caskin-1	Q6P9K8;Q6P9K8-2;Q6P9K8-3;Q6P9K8-4	http://www.phosphosite.org/proteinAction.do?id=7164&showAllSites=true	150.4	TKDYCNNyDLTSLNV			ATKDYCNNY*DLTSLNVK	3	700.31	15165	15026	14566	15128	15168	15298	15060			14813	15359	14597	38.24	37.88	38.06	38.13	38.28	38.08	38.09			38.31	38.21	37.76	4.66	3.909	4.46	3.513	3.715	4.115	3.332			3.374
122	120	Adaptor/scaffold	Caskin1;Caskin1;Caskin1;Caskin1	CASKIN1;CASKIN1 iso 2;CASKIN1 iso 3;CASKIN1 iso 4	§296;§296;§296;§296	Caskin-1	Q6P9K8;Q6P9K8-2;Q6P9K8-3;Q6P9K8-4	http://www.phosphosite.org/proteinAction.do?id=7164&showAllSites=true	150.4	TKDYCNNyDLTSLNV			DYCNNY*DLTSLNVK	2	899.871	18690	18780	18127	18896	18794	19041	18664	18393	18304			18439	46.84	47.2	46.92	47.54	47.22	47.3	47.15	47.03	46.96			47.27	3.63	2.676	2.98	3.041	3.67	2.663	3.026	2.214	2.739
123	121	Adaptor/scaffold	Caskin1;Caskin1;Caskin1;Caskin1	CASKIN1;CASKIN1 iso 2;CASKIN1 iso 3;CASKIN1 iso 4	253;253;253;253	Caskin-1	Q6P9K8;Q6P9K8-2;Q6P9K8-3;Q6P9K8-4	http://www.phosphosite.org/proteinAction.do?id=7164&showAllSites=true	150.4	NAQVRNTySQTALDI			NTY*SQTALDIVHQFTTSQASK	2	1210.56					27735												69.52												4.063
124	122	Adaptor/scaffold	Caskin1;Caskin1;Caskin1;Caskin1	CASKIN1;CASKIN1 iso 2;CASKIN1 iso 3;CASKIN1 iso 4	253;253;253;253	Caskin-1	Q6P9K8;Q6P9K8-2;Q6P9K8-3;Q6P9K8-4	http://www.phosphosite.org/proteinAction.do?id=7164&showAllSites=true	150.4	NAQVRNTySQTALDI			NTY*SQTALDIVHQFTTSQASK	3	807.376	27636	27480	26959	27616	27698	27953	27308	27050	26938	27035	27743	27221	69.38	69.35	69.19	69.61	69.43	69.45	69.28	69.33	69.11	69.59	69.37	69.23	6.528	4.125	4.912	6.314	6.361	6.429	4.673	6.329	6.301	5.827
125	123	Adaptor/scaffold	Caskin1;Caskin1;Caskin1;Caskin1	CASKIN1;CASKIN1 iso 2;CASKIN1 iso 3;CASKIN1 iso 4	253;253;253;253	Caskin-1	Q6P9K8;Q6P9K8-2;Q6P9K8-3;Q6P9K8-4	http://www.phosphosite.org/proteinAction.do?id=7164&showAllSites=true	150.4	NAQVRNTySQTALDI			NTY*SQTALDIVHQFTTSQASK	3	807.376							27499												69.79												5.83
126	124	Adaptor/scaffold	Caskin1;Caskin1;Caskin1;Caskin1	CASKIN1;CASKIN1 iso 2;CASKIN1 iso 3;CASKIN1 iso 4	292;292;292;292	Caskin-1	Q6P9K8;Q6P9K8-2;Q6P9K8-3;Q6P9K8-4	http://www.phosphosite.org/proteinAction.do?id=7164&showAllSites=true	150.4	QVRATKDyCNNYDLT			ATKDY*CNNYDLTSLNVK	2	1049.96	16776	16671	16061	16754	16729			16454	16241	16338	16867	16269	42.16	41.93	41.75	42.18	42.11			42.13	41.75	42.14	41.93	41.92	4.748	4.463	3.188	3.773	3.738			3.72	2.938	3.516
127	125	Adaptor/scaffold	Caskin1;Caskin1;Caskin1;Caskin1	CASKIN1;CASKIN1 iso 2;CASKIN1 iso 3;CASKIN1 iso 4	292;292;292;292	Caskin-1	Q6P9K8;Q6P9K8-2;Q6P9K8-3;Q6P9K8-4	http://www.phosphosite.org/proteinAction.do?id=7164&showAllSites=true	150.4	QVRATKDyCNNYDLT			ATKDY*CNNYDLTSLNVK	2	1049.96				16788												42.27												3.959
128	126	Adaptor/scaffold	Caskin1;Caskin1;Caskin1;Caskin1	CASKIN1;CASKIN1 iso 2;CASKIN1 iso 3;CASKIN1 iso 4	292;292;292;292	Caskin-1	Q6P9K8;Q6P9K8-2;Q6P9K8-3;Q6P9K8-4	http://www.phosphosite.org/proteinAction.do?id=7164&showAllSites=true	150.4	QVRATKDyCNNYDLT			ATKDY*CNNYDLTSLNVK	3	700.31	16748	16657	16036	16721	16674	16881	16721	16399	16249	16309	16854	16228	42.1	41.9	41.68	42.1	41.97	41.98	42.28	42	41.77	42.06	41.9	41.81	5.7	5.179	4.768	4.39	5.532	5.544	5.598	5.495	4.753	4.183
129	127	Adaptor/scaffold	Caskin1;Caskin1;Caskin1;Caskin1	CASKIN1;CASKIN1 iso 2;CASKIN1 iso 3;CASKIN1 iso 4	336;336;336;336	Caskin-1	Q6P9K8;Q6P9K8-2;Q6P9K8-3;Q6P9K8-4	http://www.phosphosite.org/proteinAction.do?id=7164&showAllSites=true	150.4	TGNDRVGyFPSSLGE			TGNDRVGY*FPSSLGEAIVKR	3	749.37					20630												51.78												4.025
130	128	Adaptor/scaffold	Caskin1;Caskin1;Caskin1;Caskin1	CASKIN1;CASKIN1 iso 2;CASKIN1 iso 3;CASKIN1 iso 4	336;336;336;336	Caskin-1	Q6P9K8;Q6P9K8-2;Q6P9K8-3;Q6P9K8-4	http://www.phosphosite.org/proteinAction.do?id=7164&showAllSites=true	150.4	TGNDRVGyFPSSLGE			VGY*FPSSLGEAIVKR	3	568.29	22632	22333						22072		22014			56.64	56.11						56.41		56.55			4.96	4.412						4.11		4.043
131	129	Adaptor/scaffold	Caskin1;Caskin1;Caskin1;Caskin1	CASKIN1;CASKIN1 iso 2;CASKIN1 iso 3;CASKIN1 iso 4	336;336;336;336	Caskin-1	Q6P9K8;Q6P9K8-2;Q6P9K8-3;Q6P9K8-4	http://www.phosphosite.org/proteinAction.do?id=7164&showAllSites=true	150.4	TGNDRVGyFPSSLGE			VGY*FPSSLGEAIVKR	3	568.29		22530												56.63												4.525
132	130	Adaptor/scaffold	Cav1	caveolin-1	§14	Caveolin-1	P49817	http://www.phosphosite.org/proteinAction.do?id=1253&showAllSites=true	20.5	VDSEGHLyTVPIREQ	INSR		YVDSEGHLY*TVPIREQGNIYKPNNK	4	754.366					14110												35.66												1.872
133	131	Adaptor/scaffold	Cav1	caveolin-1	§15	Caveolin-1	P49817	http://www.phosphosite.org/proteinAction.do?id=1253&showAllSites=true	20.5	DSEGHLYtVPIREQG			YVDSEGHLYT*VPIREQGNIYKPNNK	4	754.366	14193		13475			14384		13837					35.84		35.34			35.86		35.61					2.669		1.966			3.461		2.002
134	132	Adaptor/scaffold	Cav1	caveolin-1	§25	Caveolin-1	P49817	http://www.phosphosite.org/proteinAction.do?id=1253&showAllSites=true	20.5	IREQGNIyKPNNKAM			YVDSEGHLYTVPIREQGNIY*KPNNK	4	754.366										13828												35.85												2.158
135	133	Adaptor/scaffold	Cbl	CBL	§673	E3 ubiquitin-protein ligase CBL	P22682	http://www.phosphosite.org/proteinAction.do?id=1436&showAllSites=true	100.5	SSANAIYsLAARPLP			IKPSSSANAIYS*LAARPLPM#PK	3	803.418		18301												45.96												1.729
136	134	Adaptor/scaffold	Cbl	CBL	§698	E3 ubiquitin-protein ligase CBL	P22682	http://www.phosphosite.org/proteinAction.do?id=1436&showAllSites=true	100.5	ESEEDTEyMTPTSRP			LPPGEQGESEEDTEY*M#TPTSRPVGVQKPEPK	4	877.901	9637	9270							9208				25.07	24.03							24.35				3.558	4.836							4.329
137	135	Adaptor/scaffold	Cblb;Cblb	Cbl-b;Cbl-b iso 2	§889;737	E3 ubiquitin-protein ligase CBL-B	Q3TTA7;Q3TTA7-2	http://www.phosphosite.org/proteinAction.do?id=5045&showAllSites=true	109	ANRASQDyDQLPSSS			ASQDY*DQLPSSSDGSQAPARPPKPRPR	4	747.854					7058												18.76												3.008
138	136	Adaptor/scaffold	Cnksr2;Cnksr2	CNKSR2;CNKSR2 iso 2	648;599	Connector enhancer of kinase suppressor of ras 2	Q80YA9;Q80YA9-2	http://www.phosphosite.org/proteinAction.do?id=6612&showAllSites=true	117.3	HPKIKSFyFAAEHLD			SFY*FAAEHLDDM#NR	3	604.575		20085				20298	20047			19772		19558		50.47				50.37	50.63			50.81		49.99		1.466				2.544	2.165			1.21
139	137	Adaptor/scaffold	Cnksr2;Cnksr2;Fam109b	CNKSR2;CNKSR2 iso 2;FAM109B	594;545;43	Connector enhancer of kinase suppressor of ras 2	Q80YA9;Q80YA9-2;Q14B98	http://www.phosphosite.org/proteinAction.do?id=6612&showAllSites=true	117.3	FSQKWKKyWFVLKDA			Y*WFVLK	2	468.225	27584	27305		27396	27544	27712	27244	26967	26861	26956	27595	26991	69.25	68.89		69.04	69.02	68.82	69.11	69.11	68.91	69.38	68.98	68.62	2.234	2.095		1.814	2.176	2.158	2.074	2.098	2.135	2.379
140	138	Adaptor/scaffold	Crk	CRK	§221	Adapter molecule crk	Q64010	http://www.phosphosite.org/proteinAction.do?id=1495&showAllSites=true	33.8	GGPEPGPyAQPSVNT	Abl	CRK	YRPASASVSALIGGNQEGSHPQPLGGPEPGPY*AQPSVNTPLPN	4	1098.03	23743												59.47												3.694
141	139	Adaptor/scaffold	Crk	CRK	§221	Adapter molecule crk	Q64010	http://www.phosphosite.org/proteinAction.do?id=1495&showAllSites=true	33.8	GGPEPGPyAQPSVNT	Abl	CRK	YRPASASVSALIGGNQEGSHPQPLGGPEPGPY*AQPSVNTPLPNLQNGPIYAR	4	1351.17	25848	25830	24919	25838	25709	26036	25604	25343		25055	25677	25339	64.81	65.13	64.03	65.11	64.43	64.63	64.89	64.91		64.41	64.1	64.46	6.102	7.018	6.227	6.982	6.782	6.469	5.867	5.908		5.59
142	140	Adaptor/scaffold	Crk	CRK	§221	Adapter molecule crk	Q64010	http://www.phosphosite.org/proteinAction.do?id=1495&showAllSites=true	33.8	GGPEPGPyAQPSVNT	Abl	CRK	YRPASASVSALIGGNQEGSHPQPLGGPEPGPY*AQPSVNTPLPNLQNGPIYAR	4	1351.17	25640	27678											64.29	69.87											5.078	2.18
143	141	Adaptor/scaffold	Crk	CRK	§221	Adapter molecule crk	Q64010	http://www.phosphosite.org/proteinAction.do?id=1495&showAllSites=true	33.8	GGPEPGPyAQPSVNT	Abl	CRK	YRPASASVSALIGGNQEGSHPQPLGGPEPGPY*AQPSVNTPLPNLQNGPIYAR	5	1081.13	25837	27656	24961	25827	25720	26035	25603	26828	26773	25064	25755	25328	64.78	69.82	64.13	65.08	64.46	64.63	64.88	68.74	68.68	64.43	64.29	64.43	7.309	4.106	7.888	7.187	7.129	7.061	7.218	5.172	5.132	7.914
144	142	Adaptor/scaffold	Crk	CRK	§221	Adapter molecule crk	Q64010	http://www.phosphosite.org/proteinAction.do?id=1495&showAllSites=true	33.8	GGPEPGPyAQPSVNT	Abl	CRK	YRPASASVSALIGGNQEGSHPQPLGGPEPGPY*AQPSVNTPLPNLQNGPIYAR	5	1081.13	28975	25819						27585	24986			25527	72.84	65.1						70.75	64.07			64.94	3.123	6.613						2.252	6.654
145	143	Adaptor/scaffold	Crk	CRK	§221	Adapter molecule crk	Q64010	http://www.phosphosite.org/proteinAction.do?id=1495&showAllSites=true	33.8	GGPEPGPyAQPSVNT	Abl	CRK	YRPASASVSALIGGNQEGSHPQPLGGPEPGPY*AQPSVNTPLPNLQNGPIYAR	5	1081.13								25328												64.88												6.476
146	144	Adaptor/scaffold	Crk	CRK	§221	Adapter molecule crk	Q64010	http://www.phosphosite.org/proteinAction.do?id=1495&showAllSites=true	33.8	GGPEPGPyAQPSVNT	Abl	CRK	YRPASASVSALIGGNQEGSHPQPLGGPEPGPY*AQPSVNTPLPNLQNGPIYAR	6	901.113	25723	25797	24923	25706	25636		25615	25459	25004	25086	25811	25417	64.5	65.05	64.04	64.77	64.25		64.91	65.21	64.11	64.48	64.42	64.65	7.058	7.134	5.778	6.912	6.817		5.819	6.39	6.817	5.65
147	145	Adaptor/scaffold	Crk	CRK	§221	Adapter molecule crk	Q64010	http://www.phosphosite.org/proteinAction.do?id=1495&showAllSites=true	33.8	GGPEPGPyAQPSVNT	Abl	CRK	YRPASASVSALIGGNQEGSHPQPLGGPEPGPY*AQPSVNTPLPNLQNGPIYAR	7	772.526	25684	25747	24965		25775	26058	25625	25449	24997	25098	25724	25361	64.4	64.91	64.13		64.59	64.68	64.94	65.18	64.1	64.51	64.21	64.51	6.248	6.639	6.75		6.093	6.378	6.444	6.285	6.618	6.617
148	146	Adaptor/scaffold	Crk	CRK	§221	Adapter molecule crk	Q64010	http://www.phosphosite.org/proteinAction.do?id=1495&showAllSites=true	33.8	GGPEPGPyAQPSVNT	Abl	CRK	YRPASASVSALIGGNQEGSHPQPLGGPEPGPY*AQPSVNTPLPNLQNGPIYAR	8	676.086	25688						25626						64.41						64.94						5.461						6.018
149	147	Adaptor/scaffold	Crk	CRK	§221	Adapter molecule crk	Q64010	http://www.phosphosite.org/proteinAction.do?id=1495&showAllSites=true	33.8	GGPEPGPyAQPSVNT	Abl	CRK	YRPASASVSALIGGNQEGSHPQPLGGPEPGPY*AQPSVNTPLPNLQNGPIYAR	9	601.077	25776												64.63												5.147
150	148	Adaptor/scaffold	Crk	CRK	§221, §239	Adapter molecule crk	Q64010	http://www.phosphosite.org/proteinAction.do?id=1495&showAllSites=true	33.8	GGPEPGPyAQPSVNT;NLQNGPIyARVIQKR	Abl	CRK	YRPASASVSALIGGNQEGSHPQPLGGPEPGPY*AQPSVNTPLPNLQNGPIY*AR	4	1371.16										25655												65.98												3.595
151	149	Adaptor/scaffold	Crk	CRK	§221, §239	Adapter molecule crk	Q64010	http://www.phosphosite.org/proteinAction.do?id=1495&showAllSites=true	33.8	GGPEPGPyAQPSVNT;NLQNGPIyARVIQKR	Abl	CRK	YRPASASVSALIGGNQEGSHPQPLGGPEPGPY*AQPSVNTPLPNLQNGPIY*AR	5	1097.13	26311	25951					26097			25634			66.02	65.39					66.18			65.93			5.593	5.576					6.805			5.413
152	150	Adaptor/scaffold	Crk	CRK	§239	Adapter molecule crk	Q64010	http://www.phosphosite.org/proteinAction.do?id=1495&showAllSites=true	33.8	NLQNGPIyARVIQKR			YRPASASVSALIGGNQEGSHPQPLGGPEPGPYAQPSVNTPLPNLQNGPIY*AR	4	1351.17	25436	25438	24506	25633	25501		25406	24938	24954	24849	25471	25134	63.76	64.1	62.98	64.57	63.92		64.37	63.84	64	63.87	63.58	63.93	5.15	4.269	5.524	5.089	6.374		5.166	4.778	6.725	5.277
153	151	Adaptor/scaffold	Crk	CRK	§239	Adapter molecule crk	Q64010	http://www.phosphosite.org/proteinAction.do?id=1495&showAllSites=true	33.8	NLQNGPIyARVIQKR			YRPASASVSALIGGNQEGSHPQPLGGPEPGPYAQPSVNTPLPNLQNGPIY*AR	4	1351.17		25633	24714	25428				25144						64.61	63.5	64.05				64.39						4.862	4.715	5.093				3.231
154	152	Adaptor/scaffold	Crk	CRK	§239	Adapter molecule crk	Q64010	http://www.phosphosite.org/proteinAction.do?id=1495&showAllSites=true	33.8	NLQNGPIyARVIQKR			YRPASASVSALIGGNQEGSHPQPLGGPEPGPYAQPSVNTPLPNLQNGPIY*AR	5	1081.13		25621	24753	25422	25507		25403	25130		24869	25345	25120		64.58	63.61	64.03	63.94		64.36	64.35		63.92	63.25	63.9		6.757	5.664	5.326	7.802		8.245	5.435		8.422
155	153	Adaptor/scaffold	Crk	CRK	§239	Adapter molecule crk	Q64010	http://www.phosphosite.org/proteinAction.do?id=1495&showAllSites=true	33.8	NLQNGPIyARVIQKR			YRPASASVSALIGGNQEGSHPQPLGGPEPGPYAQPSVNTPLPNLQNGPIY*AR	5	1081.13		25429	24550	25626				24929			25545			64.07	63.08	64.56				63.82			63.77			4.907	5.563	7.713				6.664
156	154	Adaptor/scaffold	Crk	CRK	§239	Adapter molecule crk	Q64010	http://www.phosphosite.org/proteinAction.do?id=1495&showAllSites=true	33.8	NLQNGPIyARVIQKR			YRPASASVSALIGGNQEGSHPQPLGGPEPGPYAQPSVNTPLPNLQNGPIY*AR	6	901.113	25459	25604		25512		25906	25412			24889	25458		63.82	64.54		64.26		64.31	64.39			63.97	63.55		5.983	6.218		6.063		6.716	6.406			7.143
157	155	Adaptor/scaffold	Crk	CRK	§239	Adapter molecule crk	Q64010	http://www.phosphosite.org/proteinAction.do?id=1495&showAllSites=true	33.8	NLQNGPIyARVIQKR			YRPASASVSALIGGNQEGSHPQPLGGPEPGPYAQPSVNTPLPNLQNGPIY*AR	6	901.113											25596												63.9
158	156	Adaptor/scaffold	Crk	CRK	§239	Adapter molecule crk	Q64010	http://www.phosphosite.org/proteinAction.do?id=1495&showAllSites=true	33.8	NLQNGPIyARVIQKR			YRPASASVSALIGGNQEGSHPQPLGGPEPGPYAQPSVNTPLPNLQNGPIY*AR	7	772.526	25486	25504		25486			25424	24976					63.89	64.27		64.2			64.42	63.95					7.912	5.243		6.815			7.523	6.767
159	157	Adaptor/scaffold	Crk	CRK	§239	Adapter molecule crk	Q64010	http://www.phosphosite.org/proteinAction.do?id=1495&showAllSites=true	33.8	NLQNGPIyARVIQKR			YRPASASVSALIGGNQEGSHPQPLGGPEPGPYAQPSVNTPLPNLQNGPIY*AR	8	676.086	25472						25428	24992		24910	25565		63.85						64.43	63.99		64.03	63.82		6.594						7.424	6.611		5.873
160	158	Adaptor/scaffold	Crk	CRK	§251	Adapter molecule crk	Q64010	http://www.phosphosite.org/proteinAction.do?id=1495&showAllSites=true	33.8	QKRVPNAyDKTALAL			RVPNAY*DKTALALEVGELVK	3	756.066	24333	24010	23459		24082	24363	23982	23805	23543		24242	23716	60.94	60.38	60.38		60.36	60.44	60.64	60.89	60.33		60.46	60.38	3.635	4.929	4.747		6.211	5.615	5.9	4.751	3.98
161	159	Adaptor/scaffold	Crk	CRK	§251	Adapter molecule crk	Q64010	http://www.phosphosite.org/proteinAction.do?id=1495&showAllSites=true	33.8	QKRVPNAyDKTALAL			RVPNAY*DKTALALEVGELVK	3	756.066			23575												60.68												4.402
162	160	Adaptor/scaffold	Crk	CRK	§251	Adapter molecule crk	Q64010	http://www.phosphosite.org/proteinAction.do?id=1495&showAllSites=true	33.8	QKRVPNAyDKTALAL			RVPNAY*DKTALALEVGELVK	4	567.302	24404												61.13												4.881
163	161	Adaptor/scaffold	Crk	CRK	§251	Adapter molecule crk	Q64010	http://www.phosphosite.org/proteinAction.do?id=1495&showAllSites=true	33.8	QKRVPNAyDKTALAL			VPNAY*DKTALALEVGELVK	3	704.033	27016	26644											67.82	67.15											3.927	2.836
164	162	Adaptor/scaffold	Crk;Crk	CRK;CRK iso3	§136;136	Adapter molecule crk	Q64010;Q64010-2	http://www.phosphosite.org/proteinAction.do?id=1495&showAllSites=true	33.8	LRQEEAEyVRALFDF			QGSGVILRQEEAEY*VR	3	638.642	12935	13088	12654	13172			12977	12730	12749	12756	13309	12578	32.77	33.17	33.36	33.3			32.92	32.87	33.02	33.2	33.12	32.81	2.415	2.989	2.629	2.634			2.355	2.661	2.728	3.127
165	163	Adaptor/scaffold	Crkl	CRKL	§195, §207	Crk-like protein	P47941	http://www.phosphosite.org/proteinAction.do?id=1497&showAllSites=true	33.8	GKHGNRNsNSYGIPE;IPEPAHAyAQPQTTT			HGNRNS*NSYGIPEPAHAY*AQPQTTTPLPTVASTPGAAINPLPSTQNGPVFAK	7	786.235	24345												60.98												3.194
166	164	Adaptor/scaffold	Crkl	CRKL	§197	Crk-like protein	P47941	http://www.phosphosite.org/proteinAction.do?id=1497&showAllSites=true	33.8	HGNRNSNsYGIPEPA			NSNS*YGIPEPAHAYAQPQTTTPLPTVASTPGAAINPLPSTQNGPVFAK	4	1239.11	26275												65.93												4.658
167	165	Adaptor/scaffold	Crkl	CRKL	§198	Crk-like protein	P47941	http://www.phosphosite.org/proteinAction.do?id=1497&showAllSites=true	33.8	GNRNSNSyGIPEPAH			NSNSY*GIPEPAHAYAQPQTTTPLPTVASTPGAAINPLPSTQNGPVFAK	4	1239.11			25534	26055		26427		25565		25523		25814			65.58	65.65		65.6		65.46		65.63		65.64			4.778	4.8		3.942		5.791		3.157
168	166	Adaptor/scaffold	Crkl	CRKL	§207	Crk-like protein	P47941	http://www.phosphosite.org/proteinAction.do?id=1497&showAllSites=true	33.8	IPEPAHAyAQPQTTT			GIPEPAHAY*AQPQTTTPLPTVASTPGAAINPLPSTQNGPVFAK	4	1097.8		25397												63.99												3.928
169	167	Adaptor/scaffold	Crkl	CRKL	§207	Crk-like protein	P47941	http://www.phosphosite.org/proteinAction.do?id=1497&showAllSites=true	33.8	IPEPAHAyAQPQTTT			GIPEPAHAY*AQPQTTTPLPTVASTPGAAINPLPSTQNGPVFAK	4	1097.8		25498												64.26												2.35
170	168	Adaptor/scaffold	Crkl	CRKL	§207	Crk-like protein	P47941	http://www.phosphosite.org/proteinAction.do?id=1497&showAllSites=true	33.8	IPEPAHAyAQPQTTT			NSNSYGIPEPAHAY*AQPQTTTPLPTVASTPGAAINPLPSTQNGPVFAK	5	991.488	26556		25646	26193	26283	26546		25972		25675	26394	25856	66.66		65.87	66	65.86	65.89		66.54		66.03	65.91	65.74	4.54		4.597	5.439	4.988	4.283		4.468		4.851
171	169	Adaptor/scaffold	Crkl	CRKL	§207	Crk-like protein	P47941	http://www.phosphosite.org/proteinAction.do?id=1497&showAllSites=true	33.8	IPEPAHAyAQPQTTT			NSNSYGIPEPAHAY*AQPQTTTPLPTVASTPGAAINPLPSTQNGPVFAK	6	826.408	26372	25970	25666				26162	25791	25751	25710	26404		66.18	65.43	65.92				66.34	66.07	66.05	66.13	65.94		3.706	5.108	4.433				3.629	4.852	4.118	3.912
172	170	Adaptor/scaffold	Crkl	CRKL	§207	Crk-like protein	P47941	http://www.phosphosite.org/proteinAction.do?id=1497&showAllSites=true	33.8	IPEPAHAyAQPQTTT			NSNSYGIPEPAHAY*AQPQTTTPLPTVASTPGAAINPLPSTQNGPVFAK	6	826.408	26572							25993					66.7							66.6					3.779							3.973
173	171	Adaptor/scaffold	Crkl	CRKL	§207	Crk-like protein	P47941	http://www.phosphosite.org/proteinAction.do?id=1497&showAllSites=true	33.8	IPEPAHAyAQPQTTT			NSNSYGIPEPAHAY*AQPQTTTPLPTVASTPGAAINPLPSTQNGPVFAK	7	708.493		26004	25700		26340	26624	26151	25662	25754					65.51	66.01		65.99	66.09	66.32	65.72	66.06					4.003	3.292		3.941	5.157	4.41	3.739	4.372
174	172	Adaptor/scaffold	Crkl	CRKL	§207	Crk-like protein	P47941	http://www.phosphosite.org/proteinAction.do?id=1497&showAllSites=true	33.8	IPEPAHAyAQPQTTT			NSNSYGIPEPAHAY*AQPQTTTPLPTVASTPGAAINPLPSTQNGPVFAK	7	708.493								25853												66.23												4.522
175	173	Adaptor/scaffold	Crkl	CRKL	§251	Crk-like protein	P47941	http://www.phosphosite.org/proteinAction.do?id=1497&showAllSites=true	33.8	QKRVPCAyDKTALAL			RVPCAY*DK	2	544.733							2785				2890								8.85				8.69								1.802
176	174	Adaptor/scaffold	Crkl	CRKL	§251	Crk-like protein	P47941	http://www.phosphosite.org/proteinAction.do?id=1497&showAllSites=true	33.8	QKRVPCAyDKTALAL			RVPCAY*DKTALALEVGDIVK	3	766.724	22773	22582	21980				22559	22283		22176	22815		57	56.77	56.63				57.04	56.95		56.97	56.88		5.011	2.218	3.14				4.125	4.593		3.586
177	175	Adaptor/scaffold	Crkl	CRKL	§251	Crk-like protein	P47941	http://www.phosphosite.org/proteinAction.do?id=1497&showAllSites=true	33.8	QKRVPCAyDKTALAL			RVPCAY*DKTALALEVGDIVK	3	766.724		22539												56.65												3.082
178	176	Adaptor/scaffold	Ctnnd1	CTNND1	§904	Catenin delta-1	P30999	http://www.phosphosite.org/proteinAction.do?id=3337&showAllSites=true	104.9	TKSLDNNySTLNERG			SLDNNY*STLNER	2	753.317	9120	9137	8706		9201	9450	9260	9025	8920	8987			23.8	23.73	23.7		23.78	24.01	24.02	23.86	23.63	24.08			3.044	2.641	3.272		2.456	2.981	2.856	2.889	2.472	2.374
179	177	Adaptor/scaffold	Ctnnd1	CTNND1	§904	Catenin delta-1	P30999	http://www.phosphosite.org/proteinAction.do?id=3337&showAllSites=true	104.9	TKSLDNNySTLNERG			SLDNNY*STLNERGDHNR	3	695.631				5436												14.84												1.824
180	178	Adaptor/scaffold	Ctnnd1;Ctnnd1	CTNND1 iso3;CTNND1 iso3	877;§883	Catenin delta-1	P30999-2;P30999-3	http://www.phosphosite.org/proteinAction.do?id=4247600&showAllSites=true	101.7	NQKSDNNySTLNERG			SDNNY*STLNER	2	696.775	5351	5430		5607				5137			5627		14.99	15.04		15.21				14.51			14.89		2.142	2.432		2.163				1.602
181	179	Adaptor/scaffold	Ctnnd1;Ctnnd1;Ctnnd1	CTNND1;CTNND1 iso3;CTNND1 iso3	§228;§228;§228	Catenin delta-1	P30999;P30999-2;P30999-3	http://www.phosphosite.org/proteinAction.do?id=3337&showAllSites=true	104.9	YPGGSDNyGSLSRVT	Src	CDH1	HYEDGYPGGSDNY*GSLSR	3	685.269		9773			10130	10287	9999		9722			9683		25.15			26.06	25.98	25.75		25.56			25.82		3.934			3.821	4.487	4.855		4.762
182	180	Adaptor/scaffold	Ctnnd1;Ctnnd1;Ctnnd1	CTNND1;CTNND1 iso3;CTNND1 iso3	§228;§228;§228	Catenin delta-1	P30999;P30999-2;P30999-3	http://www.phosphosite.org/proteinAction.do?id=3337&showAllSites=true	104.9	YPGGSDNyGSLSRVT	Src	CDH1	HYEDGYPGGSDNY*GSLSR	3	685.269												9607												25.62
183	181	Adaptor/scaffold	Ctnnd1;Ctnnd1;Ctnnd1	CTNND1;CTNND1 iso3;CTNND1 iso3	§96;§96;§96	Catenin delta-1	P30999;P30999-2;P30999-3	http://www.phosphosite.org/proteinAction.do?id=3337&showAllSites=true	104.9	QDHNHLLySTIPRMQ	Src		LNGPQDHNHLLY*STIPR	3	685.665	15184	15011		15060	15091	15279	15058	14756	14646	14784		14536	38.27	37.85		37.95	38.08	38.05	38.08	37.83	37.74	38.23		37.61	5.525	4.966		3.964	3.107	4.286	4.099	4.481	5.144	4.565
184	182	Adaptor/scaffold	Ctnnd1;Ctnnd1;Ctnnd1	CTNND1;CTNND1 iso3;CTNND1 iso3	§96;§96;§96	Catenin delta-1	P30999;P30999-2;P30999-3	http://www.phosphosite.org/proteinAction.do?id=3337&showAllSites=true	104.9	QDHNHLLySTIPRMQ	Src		LNGPQDHNHLLY*STIPR	3	685.665							15033												38.02												4.32
185	183	Adaptor/scaffold	Dab1;Dab1;Dab1;Dab1	DAB1;DAB1 iso3;DAB1 iso 8;DAB1 iso2	§232;232;197;§232	Disabled homolog 1	P97318;P97318-3;P97318-8;P97318-2	http://www.phosphosite.org/proteinAction.do?id=1266&showAllSites=true	63.5	SQKKEGVyDVPKSQP	Src,Fyn	NCK2	EGVY*DVPK	2	493.715		9054	8651						8851	8868	9348	8758		23.52	23.57						23.47	23.79	23.67	23.57		1.363	1.205						1.1	1.205
186	184	Adaptor/scaffold	Dab1;Dab1;Dab1;Dab1	DAB1;DAB1 iso3;DAB1 iso 8;DAB1 iso2	§232;232;197;§232	Disabled homolog 1	P97318;P97318-3;P97318-8;P97318-2	http://www.phosphosite.org/proteinAction.do?id=1266&showAllSites=true	63.5	SQKKEGVyDVPKSQP	Src,Fyn	NCK2	KEGVY*DVPK	2	557.763		5251			5282	5505		5027						14.6			14.55	14.74		14.27						2.006			2.506	2.084		3.001
187	185	Adaptor/scaffold	Dlg1;Dlg1;Dlg1	DLG1;DLG1 iso2;DLG1 iso3	§399;366;399	Disks large homolog 1	Q811D0;Q811D0-2;Q811D0-3	http://www.phosphosite.org/proteinAction.do?id=5282&showAllSites=true	100.1	KNTSDFVyLKVAKPT			LLAVNSVCLEEVTHEEAVTALKNTSDFVY*LK	4	893.945	33287	32997		33124	33191		32915		32532			32920	84.24	84.02		84	83.7		84.25		84			84.1	2.758	4.765		5.196	5.94		2.544		3.48
188	186	Adaptor/scaffold	Dlg1;Dlg1;Dlg1	DLG1;DLG1 iso2;DLG1 iso3	§399;366;399	Disks large homolog 1	Q811D0;Q811D0-2;Q811D0-3	http://www.phosphosite.org/proteinAction.do?id=5282&showAllSites=true	100.1	KNTSDFVyLKVAKPT			LQIGDKLLAVNSVCLEEVTHEEAVTALKNTSDFVY*LK	4	1057.54	33969			33676		34093	33501		33190	33228	33928	33446	86.08			85.46		85.43	85.83		85.77	86.13	85.65	85.48	6.897			4.56		1.533	4.457		2.069	2.474
189	187	Adaptor/scaffold	Dlg1;Dlg1;Dlg1	DLG1;DLG1 iso2;DLG1 iso3	§399;366;399	Disks large homolog 1	Q811D0;Q811D0-2;Q811D0-3	http://www.phosphosite.org/proteinAction.do?id=5282&showAllSites=true	100.1	KNTSDFVyLKVAKPT			LQIGDKLLAVNSVCLEEVTHEEAVTALKNTSDFVY*LK	4	1057.54										33249												86.19												2.988
190	188	Adaptor/scaffold	Dlg1;Dlg1;Dlg1	DLG1;DLG1 iso2;DLG1 iso3	§399;366;399	Disks large homolog 1	Q811D0;Q811D0-2;Q811D0-3	http://www.phosphosite.org/proteinAction.do?id=5282&showAllSites=true	100.1	KNTSDFVyLKVAKPT			NTSDFVY*LK	2	583.76			17647	18234	18143						18343	17700			45.74	45.87	45.6						45.63	45.44			2.181	2.128	2.251
191	189	Adaptor/scaffold	Dlg1;Dlg1;Dlg1	DLG1;DLG1 iso2;DLG1 iso3	§761;749;783	Disks large homolog 1	Q811D0;Q811D0-2;Q811D0-3	http://www.phosphosite.org/proteinAction.do?id=5282&showAllSites=true	100.1	YEVDGRDyHFVTSRE			DYEVDGRDY*HFVTSR	3	646.939		13030	12604	13095	13049	13228			12684	12696	13242	12502		33.04	33.24	33.1	33.07	33.04			32.86	33.06	32.96	32.63		3.565	4.25	3.499	4.146	3.638			3.822	4.095
192	190	Adaptor/scaffold	Dlg1;Dlg1;Dlg1	DLG1;DLG1 iso2;DLG1 iso3	§761;749;783	Disks large homolog 1	Q811D0;Q811D0-2;Q811D0-3	http://www.phosphosite.org/proteinAction.do?id=5282&showAllSites=true	100.1	YEVDGRDyHFVTSRE			RDYEVDGRDY*HFVTSR	4	524.481		10498	10194	10742	10495	10817	10495	10039	10207	10245	10758	10036		26.96	27.33	27.41	26.91	27.23	26.94	26.27	26.74	27.06	26.99	26.65		3.609	2.956	3.172	3.932	3.352	4.004	2.877	3.69	3.796
193	191	Adaptor/scaffold	Dlg1;Dlg1;Dlg1	DLG1;DLG1 iso2;DLG1 iso3	790;778;812	Disks large homolog 1	Q811D0;Q811D0-2;Q811D0-3	http://www.phosphosite.org/proteinAction.do?id=5282&showAllSites=true	100.1	GQYNNHLyGTSVQSV			FIEAGQYNNHLY*GTSVQSVR	3	788.365		15966		16091	16027	16262	16010				16219			40.2		40.51	40.37	40.46	40.47				40.31			2.838		3.867	3.3	4.053	3.426
194	192	Adaptor/scaffold	Dlg1;Dlg1;Dlg1	DLG1;DLG1 iso2;DLG1 iso3	790;778;812	Disks large homolog 1	Q811D0;Q811D0-2;Q811D0-3	http://www.phosphosite.org/proteinAction.do?id=5282&showAllSites=true	100.1	GQYNNHLyGTSVQSV			FIEAGQYNNHLY*GTSVQSVR	3	788.365		15989												40.26												2.687
195	193	Adaptor/scaffold	Dlg1;Dlg2;Dlg2;Dlg2;Dlg2;Dlg2;Dlg2;Dlg2;Dlg4;Dlg1;Dlg1;Dlg4;Dlg4;Dlg2	DLG1;PSD-93;PSD-93 iso2;PSD-93 iso2;PSD-93 iso2;PSD-93 iso2;PSD-93 iso2;PSD-93 iso2;PSD-95;DLG1 iso2;DLG1 iso3;PSD-95 iso 2;PSD-95 iso 3;PSD-93 iso2	349;223;230;162;258;181;347;223;190;316;349;233;187;258	Disks large homolog 1	Q811D0;Q91XM9;Q91XM9-2;Q91XM9-3;Q91XM9-4;Q91XM9-6;Q91XM9-7;Q91XM9-8;Q62108;Q811D0-2;Q811D0-3;Q62108-2;Q62108-3;Q91XM9-5	http://www.phosphosite.org/proteinAction.do?id=5282&showAllSites=true	100.1	IPGDNSIyVTKIIEG			GLGFSIAGGVGNQHIPGDNSIY*VTK	3	861.086	24090	23851	23332	23928	23922		23894	23611		23595	24124	23620	60.32	59.98	60.06	60.21	59.96		60.45	60.4		60.61	60.18	60.13	5.613	4.205	4.316	4.014	4.226		5.901	4.399		3.145
196	194	Adaptor/scaffold	Dlg1;Dlg2;Dlg2;Dlg2;Dlg2;Dlg2;Dlg2;Dlg2;Dlg4;Dlg1;Dlg1;Dlg4;Dlg4;Dlg2	DLG1;PSD-93;PSD-93 iso2;PSD-93 iso2;PSD-93 iso2;PSD-93 iso2;PSD-93 iso2;PSD-93 iso2;PSD-95;DLG1 iso2;DLG1 iso3;PSD-95 iso 2;PSD-95 iso 3;PSD-93 iso2	349;223;230;162;258;181;347;223;190;316;349;233;187;258	Disks large homolog 1	Q811D0;Q91XM9;Q91XM9-2;Q91XM9-3;Q91XM9-4;Q91XM9-6;Q91XM9-7;Q91XM9-8;Q62108;Q811D0-2;Q811D0-3;Q62108-2;Q62108-3;Q91XM9-5	http://www.phosphosite.org/proteinAction.do?id=5282&showAllSites=true	100.1	IPGDNSIyVTKIIEG			GLGFSIAGGVGNQHIPGDNSIY*VTK	3	861.086										23392												60.08												4.502
197	195	Adaptor/scaffold	Dlg1;Dlg4;Dlg1;Dlg1;Dlg4;Dlg4	DLG1;PSD-95;DLG1 iso2;DLG1 iso3;PSD-95 iso 2;PSD-95 iso 3	592;439;559;592;§482;436	Disks large homolog 1	Q811D0;Q62108;Q811D0-2;Q811D0-3;Q62108-2;Q62108-3	http://www.phosphosite.org/proteinAction.do?id=5282&showAllSites=true	100.1	YVRALFDyDKTKDSG			ALFDY*DKTK	2	590.768										10438		10290										27.53		27.28										1.183
198	196	Adaptor/scaffold	Dlg2;Dlg2;Dlg2;Dlg2	PSD-93;PSD-93 iso2;PSD-93 iso2;PSD-93 iso2	§58, §65;65, 72;200, 207;58, 65	Disks large homolog 2	Q91XM9;Q91XM9-2;Q91XM9-7;Q91XM9-8	http://www.phosphosite.org/proteinAction.do?id=4513&showAllSites=true	94.8	QIENVHGyVLQSHIS;YVLQSHIsPLKASPA			NLSQIENVHGY*VLQSHIS*PLK	3	846.071	22002	21651	21502	21881	21888	22121	21742	21631	21540	21510		21502	55.05	54.35	55.47	55	54.88	54.88	54.94	55.28	55.2	55.25		54.82	3.87	3.078	1.985	4.351	3.397	2.937	4.104	3.408	3.865	3.447
199	197	Adaptor/scaffold	Dlg2;Dlg2;Dlg2;Dlg2	PSD-93;PSD-93 iso2;PSD-93 iso2;PSD-93 iso2	§58, §65;65, 72;200, 207;58, 65	Disks large homolog 2	Q91XM9;Q91XM9-2;Q91XM9-7;Q91XM9-8	http://www.phosphosite.org/proteinAction.do?id=4513&showAllSites=true	94.8	QIENVHGyVLQSHIS;YVLQSHIsPLKASPA			NLSQIENVHGY*VLQSHIS*PLK	3	846.071			21300												54.94												2.968
200	198	Adaptor/scaffold	Dlg2;Dlg2;Dlg2;Dlg2	PSD-93;PSD-93 iso2;PSD-93 iso2;PSD-93 iso2	§58, §65;65, 72;200, 207;58, 65	Disks large homolog 2	Q91XM9;Q91XM9-2;Q91XM9-7;Q91XM9-8	http://www.phosphosite.org/proteinAction.do?id=4513&showAllSites=true	94.8	QIENVHGyVLQSHIS;YVLQSHIsPLKASPA			NLSQIENVHGY*VLQSHIS*PLK	4	634.805	22024	21718			21966	22157		21664	21569	21558	22149		55.09	54.52			55.08	54.97		55.36	55.28	55.38	55.19		3.643	2.667			2.657	3.442		3.44	2.735	3.15
201	199	Adaptor/scaffold	Dlg2;Dlg2;Dlg2;Dlg2	PSD-93;PSD-93 iso2;PSD-93 iso2;PSD-93 iso2	§58, 62;65, 69;200, 204;58, 62	Disks large homolog 2	Q91XM9;Q91XM9-2;Q91XM9-7;Q91XM9-8	http://www.phosphosite.org/proteinAction.do?id=4513&showAllSites=true	94.8	QIENVHGyVLQSHIS;VHGYVLQsHISPLKA			NLSQIENVHGY*VLQS*HISPLK	4	634.805			21348												55.06												2.062
202	200	Adaptor/scaffold	Dlg2;Dlg2;Dlg2;Dlg2	PSD-93;PSD-93 iso2;PSD-93 iso2;PSD-93 iso2	§58;65;200;58	Disks large homolog 2	Q91XM9;Q91XM9-2;Q91XM9-7;Q91XM9-8	http://www.phosphosite.org/proteinAction.do?id=4513&showAllSites=true	94.8	QIENVHGyVLQSHIS			NLSQIENVHGY*VLQSHISPLK	3	819.416	20093	20514	19875	20473	20464	20682	20360	20101	20057	20048	20575	20058	50.23	51.57	51.34	51.48	51.36	51.32	51.41	51.35	51.4	51.51	51.2	51.26	5.181	4.906	3.112	4.201	4.606	4.528	4.587	5.249	3.978	4.791
203	201	Adaptor/scaffold	Dlg2;Dlg2;Dlg2;Dlg2	PSD-93;PSD-93 iso2;PSD-93 iso2;PSD-93 iso2	§58;65;200;58	Disks large homolog 2	Q91XM9;Q91XM9-2;Q91XM9-7;Q91XM9-8	http://www.phosphosite.org/proteinAction.do?id=4513&showAllSites=true	94.8	QIENVHGyVLQSHIS			NLSQIENVHGY*VLQSHISPLK	3	819.416	20308						20557						50.78						51.93						3.833						5.223
204	202	Adaptor/scaffold	Dlg2;Dlg2;Dlg2;Dlg2	PSD-93;PSD-93 iso2;PSD-93 iso2;PSD-93 iso2	§58;65;200;58	Disks large homolog 2	Q91XM9;Q91XM9-2;Q91XM9-7;Q91XM9-8	http://www.phosphosite.org/proteinAction.do?id=4513&showAllSites=true	94.8	QIENVHGyVLQSHIS			NLSQIENVHGY*VLQSHISPLK	4	614.814	20109	20522	19918	20479	20475	20700	20548	20092	20096	20056	20603		50.27	51.59	51.45	51.5	51.39	51.36	51.91	51.32	51.5	51.53	51.28		4.634	5.707	4.039	3.737	5.985	4.507	5.549	5.115	5.102	5.173
205	203	Adaptor/scaffold	Dlg2;Dlg2;Dlg2;Dlg2	PSD-93;PSD-93 iso2;PSD-93 iso2;PSD-93 iso2	§58;65;200;58	Disks large homolog 2	Q91XM9;Q91XM9-2;Q91XM9-7;Q91XM9-8	http://www.phosphosite.org/proteinAction.do?id=4513&showAllSites=true	94.8	QIENVHGyVLQSHIS			NLSQIENVHGY*VLQSHISPLK	4	614.814							20352				20611								51.39				51.3								4.014
206	204	Adaptor/scaffold	Dlg2;Dlg2;Dlg2;Dlg2	PSD-93;PSD-93 iso2;PSD-93 iso2;PSD-93 iso2	16, §28;23, 35;158, 170;16, 28	Disks large homolog 2	Q91XM9;Q91XM9-2;Q91XM9-7;Q91XM9-8	http://www.phosphosite.org/proteinAction.do?id=4513&showAllSites=true	94.8	LRTNVKKyRYQDEDG;EDGPHDHsLPRLTHE			Y*RYQDEDGPHDHS*LPR	3	715.612					6742												17.96												1.936
207	205	Adaptor/scaffold	Dlg2;Dlg2;Dlg2;Dlg2;Dlg2;Dlg2	PSD-93;PSD-93 iso2;PSD-93 iso2;PSD-93 iso2;PSD-93 iso2;PSD-93 iso2	§505;512;444;540;463;629	Disks large homolog 2	Q91XM9;Q91XM9-2;Q91XM9-3;Q91XM9-4;Q91XM9-6;Q91XM9-7	http://www.phosphosite.org/proteinAction.do?id=4513&showAllSites=true	94.8	AQYQPEDyARFEAKI			GAGQTVTIIAQYQPEDY*ARFEAK	3	879.418	22041	21851											55.13	54.87											4.383	1.51
208	206	Adaptor/scaffold	Dlg2;Dlg2;Dlg2;Dlg2;Dlg2;Dlg2;Dlg2	PSD-93;PSD-93 iso2;PSD-93 iso2;PSD-93 iso2;PSD-93 iso2;PSD-93 iso2;PSD-93 iso2	§360, §364, §365;367, 371, 372;299, 303, 304;395, 399, 400;318, 322, 323;484, 488, 489;360, 364, 365	Disks large homolog 2	Q91XM9;Q91XM9-2;Q91XM9-3;Q91XM9-4;Q91XM9-6;Q91XM9-7;Q91XM9-8	http://www.phosphosite.org/proteinAction.do?id=4513&showAllSites=true	94.8	KLCDKPAsPRHYSPV;KPASPRHySPVECDK;PASPRHYsPVECDKS			LCDKPAS*PRHY*S*PVECDKSFLLSTPYPHYHLGLLPDSDM#TSHSQHSTATR	6	999.606		21286								20812				53.53								53.48				3.245								2.83
209	207	Adaptor/scaffold	Dlg2;Dlg2;Dlg2;Dlg2;Dlg2;Dlg2;Dlg2	PSD-93;PSD-93 iso2;PSD-93 iso2;PSD-93 iso2;PSD-93 iso2;PSD-93 iso2;PSD-93 iso2	§364, §365, 372;371, 372, 379;303, 304, 311;399, 400, 407;322, 323, 330;488, 489, 496;364, 365, 372	Disks large homolog 2	Q91XM9;Q91XM9-2;Q91XM9-3;Q91XM9-4;Q91XM9-6;Q91XM9-7;Q91XM9-8	http://www.phosphosite.org/proteinAction.do?id=4513&showAllSites=true	94.8	KPASPRHySPVECDK;PASPRHYsPVECDKS;SPVECDKsFLLSTPY			LCDKPASPRHY*S*PVECDKS*FLLSTPYPHYHLGLLPDSDM#TSHSQHSTATR	6	999.606						21475												53.31												2.521
210	208	Adaptor/scaffold	Dlg2;Dlg2;Dlg2;Dlg2;Dlg2;Dlg2;Dlg2	PSD-93;PSD-93 iso2;PSD-93 iso2;PSD-93 iso2;PSD-93 iso2;PSD-93 iso2;PSD-93 iso2	§364, §365;371, 372;303, 304;399, 400;322, 323;488, 489;364, 365	Disks large homolog 2	Q91XM9;Q91XM9-2;Q91XM9-3;Q91XM9-4;Q91XM9-6;Q91XM9-7;Q91XM9-8	http://www.phosphosite.org/proteinAction.do?id=4513&showAllSites=true	94.8	KPASPRHySPVECDK;PASPRHYsPVECDKS			HY*S*PVECDKSFLLSTPYPHYHLGLLPDSDM#TSHSQHSTATR	5	978.43	22403				22288	22464							56.06				55.91	55.75							3.912				3.484	3.146
211	209	Adaptor/scaffold	Dlg2;Dlg2;Dlg2;Dlg2;Dlg2;Dlg2;Dlg2	PSD-93;PSD-93 iso2;PSD-93 iso2;PSD-93 iso2;PSD-93 iso2;PSD-93 iso2;PSD-93 iso2	§364, §365;371, 372;303, 304;399, 400;322, 323;488, 489;364, 365	Disks large homolog 2	Q91XM9;Q91XM9-2;Q91XM9-3;Q91XM9-4;Q91XM9-6;Q91XM9-7;Q91XM9-8	http://www.phosphosite.org/proteinAction.do?id=4513&showAllSites=true	94.8	KPASPRHySPVECDK;PASPRHYsPVECDKS			HY*S*PVECDKSFLLSTPYPHYHLGLLPDSDM#TSHSQHSTATR	6	815.526							21920												55.37												2.414
212	210	Adaptor/scaffold	Dlg2;Dlg2;Dlg2;Dlg2;Dlg2;Dlg2;Dlg2	PSD-93;PSD-93 iso2;PSD-93 iso2;PSD-93 iso2;PSD-93 iso2;PSD-93 iso2;PSD-93 iso2	§364, 382;371, 389;303, 321;399, 417;322, 340;488, 506;364, 382	Disks large homolog 2	Q91XM9;Q91XM9-2;Q91XM9-3;Q91XM9-4;Q91XM9-6;Q91XM9-7;Q91XM9-8	http://www.phosphosite.org/proteinAction.do?id=4513&showAllSites=true	94.8	KPASPRHySPVECDK;LSTPYPHyHLGLLPD			HY*SPVECDKSFLLSTPYPHY*HLGLLPDSDM#TSHSQHSTATR	5	978.43							21492												54.34												3.076
213	211	Adaptor/scaffold	Dlg2;Dlg2;Dlg2;Dlg2;Dlg2;Dlg2;Dlg2	PSD-93;PSD-93 iso2;PSD-93 iso2;PSD-93 iso2;PSD-93 iso2;PSD-93 iso2;PSD-93 iso2	§365, 382;372, 389;304, 321;400, 417;323, 340;489, 506;365, 382	Disks large homolog 2	Q91XM9;Q91XM9-2;Q91XM9-3;Q91XM9-4;Q91XM9-6;Q91XM9-7;Q91XM9-8	http://www.phosphosite.org/proteinAction.do?id=4513&showAllSites=true	94.8	PASPRHYsPVECDKS;LSTPYPHyHLGLLPD			HYS*PVECDKSFLLSTPYPHY*HLGLLPDSDM#TSHSQHSTATR	5	978.43	21579						21526						54						54.43						3.255						3.573
214	212	Adaptor/scaffold	Dlg2;Dlg2;Dlg2;Dlg2;Dlg2;Dlg2;Dlg2	PSD-93;PSD-93 iso2;PSD-93 iso2;PSD-93 iso2;PSD-93 iso2;PSD-93 iso2;PSD-93 iso2	§636;643;575;671;594;760;636	Disks large homolog 2	Q91XM9;Q91XM9-2;Q91XM9-3;Q91XM9-4;Q91XM9-6;Q91XM9-7;Q91XM9-8	http://www.phosphosite.org/proteinAction.do?id=4513&showAllSites=true	94.8	PGLGDDGyGTKTLRG			FNAKPGVIDSKGDIPGLGDDGY*GTK	3	867.746	17527	17370	16907	17514	17445	17624	17249	17185			17643	16951	44.02	43.63	43.89	44.04	43.86	43.78	43.51	43.95			43.86	43.55	4.349	4.775	3.481	4.304	3.485	5.334	3.487	3.9
215	213	Adaptor/scaffold	Dlg2;Dlg2;Dlg2;Dlg2;Dlg2;Dlg2;Dlg2	PSD-93;PSD-93 iso2;PSD-93 iso2;PSD-93 iso2;PSD-93 iso2;PSD-93 iso2;PSD-93 iso2	§636;643;575;671;594;760;636	Disks large homolog 2	Q91XM9;Q91XM9-2;Q91XM9-3;Q91XM9-4;Q91XM9-6;Q91XM9-7;Q91XM9-8	http://www.phosphosite.org/proteinAction.do?id=4513&showAllSites=true	94.8	PGLGDDGyGTKTLRG			FNAKPGVIDSKGDIPGLGDDGY*GTK	3	867.746							17281												43.59												4.879
216	214	Adaptor/scaffold	Dlg2;Dlg2;Dlg2;Dlg2;Dlg2;Dlg2;Dlg2	PSD-93;PSD-93 iso2;PSD-93 iso2;PSD-93 iso2;PSD-93 iso2;PSD-93 iso2;PSD-93 iso2	§636;643;575;671;594;760;636	Disks large homolog 2	Q91XM9;Q91XM9-2;Q91XM9-3;Q91XM9-4;Q91XM9-6;Q91XM9-7;Q91XM9-8	http://www.phosphosite.org/proteinAction.do?id=4513&showAllSites=true	94.8	PGLGDDGyGTKTLRG			FNAKPGVIDSKGDIPGLGDDGY*GTK	4	651.061	17552	17408			17484		17296		17059		17719	17038	44.08	43.72			43.96		43.63		43.78		44.06	43.77	4.45	4.662			3.616		2.759		4.109
217	215	Adaptor/scaffold	Dlg2;Dlg2;Dlg2;Dlg2;Dlg2;Dlg2;Dlg2	PSD-93;PSD-93 iso2;PSD-93 iso2;PSD-93 iso2;PSD-93 iso2;PSD-93 iso2;PSD-93 iso2	§636;643;575;671;594;760;636	Disks large homolog 2	Q91XM9;Q91XM9-2;Q91XM9-3;Q91XM9-4;Q91XM9-6;Q91XM9-7;Q91XM9-8	http://www.phosphosite.org/proteinAction.do?id=4513&showAllSites=true	94.8	PGLGDDGyGTKTLRG			GDIPGLGDDGY*GTK	2	722.803	15634	15605	15242	15747	15687	15841	15733	15392	15244	15377	15892	15269	39.33	39.34	39.75	39.65	39.54	39.41	39.77	39.46	39.24	39.72	39.5	39.44	3.008	2.807	2.259	2.894	2.779	2.891	2.492	2.459	2.747	2.782
218	216	Adaptor/scaffold	Dlg2;Dlg2;Dlg2;Dlg2;Dlg2;Dlg2;Dlg2	PSD-93;PSD-93 iso2;PSD-93 iso2;PSD-93 iso2;PSD-93 iso2;PSD-93 iso2;PSD-93 iso2	§636;643;575;671;594;760;636	Disks large homolog 2	Q91XM9;Q91XM9-2;Q91XM9-3;Q91XM9-4;Q91XM9-6;Q91XM9-7;Q91XM9-8	http://www.phosphosite.org/proteinAction.do?id=4513&showAllSites=true	94.8	PGLGDDGyGTKTLRG			GDIPGLGDDGY*GTK	2	722.803	15431		15042				15539	15188					38.81		39.22				39.26	38.93					2.055		2.534				2.515	1.215
219	217	Adaptor/scaffold	Dlg2;Dlg2;Dlg2;Dlg2;Dlg2;Dlg2;Dlg2	PSD-93;PSD-93 iso2;PSD-93 iso2;PSD-93 iso2;PSD-93 iso2;PSD-93 iso2;PSD-93 iso2	§636;643;575;671;594;760;636	Disks large homolog 2	Q91XM9;Q91XM9-2;Q91XM9-3;Q91XM9-4;Q91XM9-6;Q91XM9-7;Q91XM9-8	http://www.phosphosite.org/proteinAction.do?id=4513&showAllSites=true	94.8	PGLGDDGyGTKTLRG			GDIPGLGDDGY*GTKTLR	3	605.615			15823					16181							41.16					41.45							3.017					2.452
220	218	Adaptor/scaffold	Dlg2;Dlg2;Dlg2;Dlg2;Dlg2;Dlg2;Dlg2	PSD-93;PSD-93 iso2;PSD-93 iso2;PSD-93 iso2;PSD-93 iso2;PSD-93 iso2;PSD-93 iso2	§708;715;647;743;666;832;708	Disks large homolog 2	Q91XM9;Q91XM9-2;Q91XM9-3;Q91XM9-4;Q91XM9-6;Q91XM9-7;Q91XM9-8	http://www.phosphosite.org/proteinAction.do?id=4513&showAllSites=true	94.8	YEVDGRDyHFVISRE			DYEVDGRDY*HFVISR	3	650.951	16217	16257	15630	16370	16237	16516	16231	15896	15773	15918	16433	15832	40.77	40.92	40.67	41.21	40.88	41.1	41.02	40.71	40.57	41.07	40.84	40.84	4.247	4.467	4.367	4.226	4.383	4.322	4.328	3.764	4.145	3.548
221	219	Adaptor/scaffold	Dlg2;Dlg2;Dlg2;Dlg2;Dlg2;Dlg2;Dlg2	PSD-93;PSD-93 iso2;PSD-93 iso2;PSD-93 iso2;PSD-93 iso2;PSD-93 iso2;PSD-93 iso2	§708;715;647;743;666;832;708	Disks large homolog 2	Q91XM9;Q91XM9-2;Q91XM9-3;Q91XM9-4;Q91XM9-6;Q91XM9-7;Q91XM9-8	http://www.phosphosite.org/proteinAction.do?id=4513&showAllSites=true	94.8	YEVDGRDyHFVISRE			DYEVDGRDY*HFVISR	3	650.951								16095												41.23												1.853
222	220	Adaptor/scaffold	Dlg2;Dlg2;Dlg2;Dlg2;Dlg2;Dlg2;Dlg2	PSD-93;PSD-93 iso2;PSD-93 iso2;PSD-93 iso2;PSD-93 iso2;PSD-93 iso2;PSD-93 iso2	§708;715;647;743;666;832;708	Disks large homolog 2	Q91XM9;Q91XM9-2;Q91XM9-3;Q91XM9-4;Q91XM9-6;Q91XM9-7;Q91XM9-8	http://www.phosphosite.org/proteinAction.do?id=4513&showAllSites=true	94.8	YEVDGRDyHFVISRE			DYEVDGRDY*HFVISR	4	488.465	16263							15933					40.88							40.81					2.463							1.684
223	221	Adaptor/scaffold	Dlg2;Dlg2;Dlg2;Dlg2;Dlg2;Dlg2;Dlg2	PSD-93;PSD-93 iso2;PSD-93 iso2;PSD-93 iso2;PSD-93 iso2;PSD-93 iso2;PSD-93 iso2	§708;715;647;743;666;832;708	Disks large homolog 2	Q91XM9;Q91XM9-2;Q91XM9-3;Q91XM9-4;Q91XM9-6;Q91XM9-7;Q91XM9-8	http://www.phosphosite.org/proteinAction.do?id=4513&showAllSites=true	94.8	YEVDGRDyHFVISRE			RDYEVDGRDY*HFVISR	3	702.985		13465	12881	13677	13425	13580	13583	13166	13138	13244	13721	12976		34.08	33.89	34.58	33.98	33.87	34.46	33.96	33.99	34.43	34.18	33.8		3.137	2.14	4.711	3.077	3.133	3.709	4.381	2.889	3.986
224	222	Adaptor/scaffold	Dlg2;Dlg2;Dlg2;Dlg2;Dlg2;Dlg2;Dlg2	PSD-93;PSD-93 iso2;PSD-93 iso2;PSD-93 iso2;PSD-93 iso2;PSD-93 iso2;PSD-93 iso2	§708;715;647;743;666;832;708	Disks large homolog 2	Q91XM9;Q91XM9-2;Q91XM9-3;Q91XM9-4;Q91XM9-6;Q91XM9-7;Q91XM9-8	http://www.phosphosite.org/proteinAction.do?id=4513&showAllSites=true	94.8	YEVDGRDyHFVISRE			RDYEVDGRDY*HFVISR	4	527.49	13453	13482	12886	13659	13431	13586	13598	13167	13142	13228	13739	12988	34.03	34.13	33.9	34.53	34	33.89	34.49	33.96	34	34.39	34.22	33.83	3.826	3.722	3.446	3.709	3.446	4.035	3.788	4.06	4.101	3.927
225	223	Adaptor/scaffold	Dlg2;Dlg2;Dlg2;Dlg2;Dlg2;Dlg2;Dlg2	PSD-93;PSD-93 iso2;PSD-93 iso2;PSD-93 iso2;PSD-93 iso2;PSD-93 iso2;PSD-93 iso2	§732;739;671;767;690;856;732	Disks large homolog 2	Q91XM9;Q91XM9-2;Q91XM9-3;Q91XM9-4;Q91XM9-6;Q91XM9-7;Q91XM9-8	http://www.phosphosite.org/proteinAction.do?id=4513&showAllSites=true	94.8	KFIEAGQyNDNLYGT			FIEAGQY*NDNLYGTSVQSVR	2	1171.03				19978												50.25												2.084
226	224	Adaptor/scaffold	Dlg2;Dlg2;Dlg2;Dlg2;Dlg2;Dlg2;Dlg2	PSD-93;PSD-93 iso2;PSD-93 iso2;PSD-93 iso2;PSD-93 iso2;PSD-93 iso2;PSD-93 iso2	§732;739;671;767;690;856;732	Disks large homolog 2	Q91XM9;Q91XM9-2;Q91XM9-3;Q91XM9-4;Q91XM9-6;Q91XM9-7;Q91XM9-8	http://www.phosphosite.org/proteinAction.do?id=4513&showAllSites=true	94.8	KFIEAGQyNDNLYGT			FIEAGQY*NDNLYGTSVQSVR	3	781.021		19843	19226	19933	19935	20137	19772		19516		20156	19422		49.86	49.69	50.13	50.06	49.97	49.93		50.02		50.19	49.64		3.994	2.861	3.401	4.293	5.107	4.018		3.54
227	225	Adaptor/scaffold	Dlg2;Dlg2;Dlg2;Dlg2;Dlg2;Dlg2;Dlg2	PSD-93;PSD-93 iso2;PSD-93 iso2;PSD-93 iso2;PSD-93 iso2;PSD-93 iso2;PSD-93 iso2	§732;739;671;767;690;856;732	Disks large homolog 2	Q91XM9;Q91XM9-2;Q91XM9-3;Q91XM9-4;Q91XM9-6;Q91XM9-7;Q91XM9-8	http://www.phosphosite.org/proteinAction.do?id=4513&showAllSites=true	94.8	KFIEAGQyNDNLYGT			FIEAGQY*NDNLYGTSVQSVR	3	781.021									19446			19402									49.83			49.59									3.378
228	226	Adaptor/scaffold	Dlg2;Dlg2;Dlg2;Dlg2;Dlg2;Dlg2;Dlg2	PSD-93;PSD-93 iso2;PSD-93 iso2;PSD-93 iso2;PSD-93 iso2;PSD-93 iso2;PSD-93 iso2	§737;744;676;772;695;861;737	Disks large homolog 2	Q91XM9;Q91XM9-2;Q91XM9-3;Q91XM9-4;Q91XM9-6;Q91XM9-7;Q91XM9-8	http://www.phosphosite.org/proteinAction.do?id=4513&showAllSites=true	94.8	GQYNDNLyGTSVQSV			FIEAGQYNDNLY*GTSVQSVR	2	1171.03		19086						18811		18696				47.96						48.11		48.06				3.934						2.905		1.824
229	227	Adaptor/scaffold	Dlg2;Dlg2;Dlg2;Dlg2;Dlg2;Dlg2;Dlg2	PSD-93;PSD-93 iso2;PSD-93 iso2;PSD-93 iso2;PSD-93 iso2;PSD-93 iso2;PSD-93 iso2	§737;744;676;772;695;861;737	Disks large homolog 2	Q91XM9;Q91XM9-2;Q91XM9-3;Q91XM9-4;Q91XM9-6;Q91XM9-7;Q91XM9-8	http://www.phosphosite.org/proteinAction.do?id=4513&showAllSites=true	94.8	GQYNDNLyGTSVQSV			FIEAGQYNDNLY*GTSVQSVR	3	781.021		19074	18486	19138	19100	19331	19057	18733	18607	18708				47.93	47.83	48.13	47.99	48.01	48.16	47.91	47.69	48.1				4.719	4.738	4.786	4.537	3.309	4.792	3.769	4.311	3.609
230	228	Adaptor/scaffold	Dlg2;Dlg2;Dlg2;Dlg2;Dlg2;Dlg2;Dlg2	PSD-93;PSD-93 iso2;PSD-93 iso2;PSD-93 iso2;PSD-93 iso2;PSD-93 iso2;PSD-93 iso2	638;645;577;673;596;762;638	Disks large homolog 2	Q91XM9;Q91XM9-2;Q91XM9-3;Q91XM9-4;Q91XM9-6;Q91XM9-7;Q91XM9-8	http://www.phosphosite.org/proteinAction.do?id=4513&showAllSites=true	94.8	LGDDGYGtKTLRGQE			GDIPGLGDDGYGT*KTLR	3	605.615	16437												41.32												2.441
231	229	Adaptor/scaffold	Dlg2;Dlg2;Dlg2;Dlg2;Dlg2;Dlg2;Dlg2	PSD-93;PSD-93 iso2;PSD-93 iso2;PSD-93 iso2;PSD-93 iso2;PSD-93 iso2;PSD-93 iso2	86;93;25;121;44;86;121	Disks large homolog 2	Q91XM9;Q91XM9-2;Q91XM9-3;Q91XM9-4;Q91XM9-6;Q91XM9-8;Q91XM9-5	http://www.phosphosite.org/proteinAction.do?id=4513&showAllSites=true	94.8	DTLDTIPyVNGTEIE			ASPAPIIVNTDTLDTIPY*VNGTEIEYEFEEITLER	3	1344.98	38874	38654			39029	39325			38196	38092		38626	99.33	99.34			99.28	99.44			99.32	99.29		99.4	4.451	4.722			5.175	5.193			4.232	4.684
232	230	Adaptor/scaffold	Dlg2;Dlg2;Dlg2;Dlg2;Dlg2;Dlg2;Dlg2;Dlg2	PSD-93;PSD-93 iso2;PSD-93 iso2;PSD-93 iso2;PSD-93 iso2;PSD-93 iso2;PSD-93 iso2;PSD-93 iso2	§340, §348;347, 355;279, 287;375, 383;298, 306;464, 472;340, 348;375, 383	Disks large homolog 2	Q91XM9;Q91XM9-2;Q91XM9-3;Q91XM9-4;Q91XM9-6;Q91XM9-7;Q91XM9-8;Q91XM9-5	http://www.phosphosite.org/proteinAction.do?id=4513&showAllSites=true	94.8	HMLGEDDyTRPPEPV;TRPPEPVySTVNKLC	Fyn	CSK	HM#LGEDDY*TRPPEPVY*STVNK	3	875.364		13436	13019	13671			13553		13237	12974				34.01	34.25	34.57			34.38		34.24	33.73				5.058	2.197	4.223			3.191		2.65	3.273
233	231	Adaptor/scaffold	Dlg2;Dlg2;Dlg2;Dlg2;Dlg2;Dlg2;Dlg2;Dlg2	PSD-93;PSD-93 iso2;PSD-93 iso2;PSD-93 iso2;PSD-93 iso2;PSD-93 iso2;PSD-93 iso2;PSD-93 iso2	§340, §348;347, 355;279, 287;375, 383;298, 306;464, 472;340, 348;375, 383	Disks large homolog 2	Q91XM9;Q91XM9-2;Q91XM9-3;Q91XM9-4;Q91XM9-6;Q91XM9-7;Q91XM9-8;Q91XM9-5	http://www.phosphosite.org/proteinAction.do?id=4513&showAllSites=true	94.8	HMLGEDDyTRPPEPV;TRPPEPVySTVNKLC	Fyn	CSK	HM#LGEDDY*TRPPEPVY*STVNK	3	875.364							13244												33.6												2.488
234	232	Adaptor/scaffold	Dlg2;Dlg2;Dlg2;Dlg2;Dlg2;Dlg2;Dlg2;Dlg2	PSD-93;PSD-93 iso2;PSD-93 iso2;PSD-93 iso2;PSD-93 iso2;PSD-93 iso2;PSD-93 iso2;PSD-93 iso2	§340, §348;347, 355;279, 287;375, 383;298, 306;464, 472;340, 348;375, 383	Disks large homolog 2	Q91XM9;Q91XM9-2;Q91XM9-3;Q91XM9-4;Q91XM9-6;Q91XM9-7;Q91XM9-8;Q91XM9-5	http://www.phosphosite.org/proteinAction.do?id=4513&showAllSites=true	94.8	HMLGEDDyTRPPEPV;TRPPEPVySTVNKLC	Fyn	CSK	HM#LGEDDY*TRPPEPVY*STVNK	3	875.364							13349												33.87												3.733
235	233	Adaptor/scaffold	Dlg2;Dlg2;Dlg2;Dlg2;Dlg2;Dlg2;Dlg2;Dlg2	PSD-93;PSD-93 iso2;PSD-93 iso2;PSD-93 iso2;PSD-93 iso2;PSD-93 iso2;PSD-93 iso2;PSD-93 iso2	§340, §348;347, 355;279, 287;375, 383;298, 306;464, 472;340, 348;375, 383	Disks large homolog 2	Q91XM9;Q91XM9-2;Q91XM9-3;Q91XM9-4;Q91XM9-6;Q91XM9-7;Q91XM9-8;Q91XM9-5	http://www.phosphosite.org/proteinAction.do?id=4513&showAllSites=true	94.8	HMLGEDDyTRPPEPV;TRPPEPVySTVNKLC	Fyn	CSK	HMLGEDDY*TRPPEPVY*STVNK	3	870.032					15499	15649		15164									39.06	38.95		38.87									3.88	2.47		1.063
236	234	Adaptor/scaffold	Dlg2;Dlg2;Dlg2;Dlg2;Dlg2;Dlg2;Dlg2;Dlg2	PSD-93;PSD-93 iso2;PSD-93 iso2;PSD-93 iso2;PSD-93 iso2;PSD-93 iso2;PSD-93 iso2;PSD-93 iso2	§340, §349;347, 356;279, 288;375, 384;298, 307;464, 473;340, 349;375, 384	Disks large homolog 2	Q91XM9;Q91XM9-2;Q91XM9-3;Q91XM9-4;Q91XM9-6;Q91XM9-7;Q91XM9-8;Q91XM9-5	http://www.phosphosite.org/proteinAction.do?id=4513&showAllSites=true	94.8	HMLGEDDyTRPPEPV;RPPEPVYsTVNKLCD			HM#LGEDDY*TRPPEPVYS*TVNK	3	875.364						13739												34.26												2.267
237	235	Adaptor/scaffold	Dlg2;Dlg2;Dlg2;Dlg2;Dlg2;Dlg2;Dlg2;Dlg2	PSD-93;PSD-93 iso2;PSD-93 iso2;PSD-93 iso2;PSD-93 iso2;PSD-93 iso2;PSD-93 iso2;PSD-93 iso2	§340, §350;347, 357;279, 289;375, 385;298, 308;464, 474;340, 350;375, 385	Disks large homolog 2	Q91XM9;Q91XM9-2;Q91XM9-3;Q91XM9-4;Q91XM9-6;Q91XM9-7;Q91XM9-8;Q91XM9-5	http://www.phosphosite.org/proteinAction.do?id=4513&showAllSites=true	94.8	HMLGEDDyTRPPEPV;PPEPVYStVNKLCDK			HM#LGEDDY*TRPPEPVYST*VNK	3	875.364											13529												33.68
238	236	Adaptor/scaffold	Dlg2;Dlg2;Dlg2;Dlg2;Dlg2;Dlg2;Dlg2;Dlg2	PSD-93;PSD-93 iso2;PSD-93 iso2;PSD-93 iso2;PSD-93 iso2;PSD-93 iso2;PSD-93 iso2;PSD-93 iso2	§340;347;279;375;298;464;340;375	Disks large homolog 2	Q91XM9;Q91XM9-2;Q91XM9-3;Q91XM9-4;Q91XM9-6;Q91XM9-7;Q91XM9-8;Q91XM9-5	http://www.phosphosite.org/proteinAction.do?id=4513&showAllSites=true	94.8	HMLGEDDyTRPPEPV			HM#LGEDDY*TRPPEPVYSTVNK	3	848.709			12639	13074	13022				12664			12436			33.32	33.05	33.01				32.82			32.47			5.193	3.116	4.075				2.567
239	237	Adaptor/scaffold	Dlg2;Dlg2;Dlg2;Dlg2;Dlg2;Dlg2;Dlg2;Dlg2	PSD-93;PSD-93 iso2;PSD-93 iso2;PSD-93 iso2;PSD-93 iso2;PSD-93 iso2;PSD-93 iso2;PSD-93 iso2	§340;347;279;375;298;464;340;375	Disks large homolog 2	Q91XM9;Q91XM9-2;Q91XM9-3;Q91XM9-4;Q91XM9-6;Q91XM9-7;Q91XM9-8;Q91XM9-5	http://www.phosphosite.org/proteinAction.do?id=4513&showAllSites=true	94.8	HMLGEDDyTRPPEPV			HM#LGEDDY*TRPPEPVYSTVNK	3	848.709												12490												32.6
240	238	Adaptor/scaffold	Dlg2;Dlg2;Dlg2;Dlg2;Dlg2;Dlg2;Dlg2;Dlg2	PSD-93;PSD-93 iso2;PSD-93 iso2;PSD-93 iso2;PSD-93 iso2;PSD-93 iso2;PSD-93 iso2;PSD-93 iso2	§340;347;279;375;298;464;340;375	Disks large homolog 2	Q91XM9;Q91XM9-2;Q91XM9-3;Q91XM9-4;Q91XM9-6;Q91XM9-7;Q91XM9-8;Q91XM9-5	http://www.phosphosite.org/proteinAction.do?id=4513&showAllSites=true	94.8	HMLGEDDyTRPPEPV			HM#LGEDDY*TRPPEPVYSTVNK	4	636.783							12923												32.79												3.644
241	239	Adaptor/scaffold	Dlg2;Dlg2;Dlg2;Dlg2;Dlg2;Dlg2;Dlg2;Dlg2	PSD-93;PSD-93 iso2;PSD-93 iso2;PSD-93 iso2;PSD-93 iso2;PSD-93 iso2;PSD-93 iso2;PSD-93 iso2	§340;347;279;375;298;464;340;375	Disks large homolog 2	Q91XM9;Q91XM9-2;Q91XM9-3;Q91XM9-4;Q91XM9-6;Q91XM9-7;Q91XM9-8;Q91XM9-5	http://www.phosphosite.org/proteinAction.do?id=4513&showAllSites=true	94.8	HMLGEDDyTRPPEPV			HMLGEDDY*TRPPEPVYSTVNK	3	843.377			14377						14541						37.59						37.49						2.109						3.803
242	240	Adaptor/scaffold	Dlg2;Dlg2;Dlg2;Dlg2;Dlg2;Dlg2;Dlg2;Dlg2	PSD-93;PSD-93 iso2;PSD-93 iso2;PSD-93 iso2;PSD-93 iso2;PSD-93 iso2;PSD-93 iso2;PSD-93 iso2	§341, §348;348, 355;280, 287;376, 383;299, 306;465, 472;341, 348;376, 383	Disks large homolog 2	Q91XM9;Q91XM9-2;Q91XM9-3;Q91XM9-4;Q91XM9-6;Q91XM9-7;Q91XM9-8;Q91XM9-5	http://www.phosphosite.org/proteinAction.do?id=4513&showAllSites=true	94.8	MLGEDDYtRPPEPVY;TRPPEPVySTVNKLC	Fyn	CSK	HM#LGEDDYT*RPPEPVY*STVNK	3	875.364	13420	13687	12800	13447	13204	13524	13120	12916	13019	13178	13735	12968	33.95	34.64	33.69	33.99	33.43	33.74	33.28	33.33	33.69	34.26	34.21	33.78	4.007	3.123	3.537	3.112	2.867	4.052	1.304	1.874	3.42	3.188
243	241	Adaptor/scaffold	Dlg2;Dlg2;Dlg2;Dlg2;Dlg2;Dlg2;Dlg2;Dlg2	PSD-93;PSD-93 iso2;PSD-93 iso2;PSD-93 iso2;PSD-93 iso2;PSD-93 iso2;PSD-93 iso2;PSD-93 iso2	§341, §348;348, 355;280, 287;376, 383;299, 306;465, 472;341, 348;376, 383	Disks large homolog 2	Q91XM9;Q91XM9-2;Q91XM9-3;Q91XM9-4;Q91XM9-6;Q91XM9-7;Q91XM9-8;Q91XM9-5	http://www.phosphosite.org/proteinAction.do?id=4513&showAllSites=true	94.8	MLGEDDYtRPPEPVY;TRPPEPVySTVNKLC	Fyn	CSK	HM#LGEDDYT*RPPEPVY*STVNK	3	875.364	13203	13226			13409			13122					33.44	33.5			33.94			33.85					4.066	2.328			4.069			3.659
244	242	Adaptor/scaffold	Dlg2;Dlg2;Dlg2;Dlg2;Dlg2;Dlg2;Dlg2;Dlg2	PSD-93;PSD-93 iso2;PSD-93 iso2;PSD-93 iso2;PSD-93 iso2;PSD-93 iso2;PSD-93 iso2;PSD-93 iso2	§341, §348;348, 355;280, 287;376, 383;299, 306;465, 472;341, 348;376, 383	Disks large homolog 2	Q91XM9;Q91XM9-2;Q91XM9-3;Q91XM9-4;Q91XM9-6;Q91XM9-7;Q91XM9-8;Q91XM9-5	http://www.phosphosite.org/proteinAction.do?id=4513&showAllSites=true	94.8	MLGEDDYtRPPEPVY;TRPPEPVySTVNKLC	Fyn	CSK	HM#LGEDDYT*RPPEPVY*STVNK	3	875.364	12995												32.92												2.658
245	243	Adaptor/scaffold	Dlg2;Dlg2;Dlg2;Dlg2;Dlg2;Dlg2;Dlg2;Dlg2	PSD-93;PSD-93 iso2;PSD-93 iso2;PSD-93 iso2;PSD-93 iso2;PSD-93 iso2;PSD-93 iso2;PSD-93 iso2	§341, §348;348, 355;280, 287;376, 383;299, 306;465, 472;341, 348;376, 383	Disks large homolog 2	Q91XM9;Q91XM9-2;Q91XM9-3;Q91XM9-4;Q91XM9-6;Q91XM9-7;Q91XM9-8;Q91XM9-5	http://www.phosphosite.org/proteinAction.do?id=4513&showAllSites=true	94.8	MLGEDDYtRPPEPVY;TRPPEPVySTVNKLC	Fyn	CSK	HMLGEDDYT*RPPEPVY*STVNK	3	870.032			14829							15043					38.68							38.88					2.994							1.373
246	244	Adaptor/scaffold	Dlg2;Dlg2;Dlg2;Dlg2;Dlg2;Dlg2;Dlg2;Dlg2	PSD-93;PSD-93 iso2;PSD-93 iso2;PSD-93 iso2;PSD-93 iso2;PSD-93 iso2;PSD-93 iso2;PSD-93 iso2	§341, §349;348, 356;280, 288;376, 384;299, 307;465, 473;341, 349;376, 384	Disks large homolog 2	Q91XM9;Q91XM9-2;Q91XM9-3;Q91XM9-4;Q91XM9-6;Q91XM9-7;Q91XM9-8;Q91XM9-5	http://www.phosphosite.org/proteinAction.do?id=4513&showAllSites=true	94.8	MLGEDDYtRPPEPVY;RPPEPVYsTVNKLCD			HMLGEDDYT*RPPEPVYS*TVNK	3	870.032				15587	15551											39.29	39.19											2.301	1.986
247	245	Adaptor/scaffold	Dlg2;Dlg2;Dlg2;Dlg2;Dlg2;Dlg2;Dlg2;Dlg2	PSD-93;PSD-93 iso2;PSD-93 iso2;PSD-93 iso2;PSD-93 iso2;PSD-93 iso2;PSD-93 iso2;PSD-93 iso2	§341, §350;348, 357;280, 289;376, 385;299, 308;465, 474;341, 350;376, 385	Disks large homolog 2	Q91XM9;Q91XM9-2;Q91XM9-3;Q91XM9-4;Q91XM9-6;Q91XM9-7;Q91XM9-8;Q91XM9-5	http://www.phosphosite.org/proteinAction.do?id=4513&showAllSites=true	94.8	MLGEDDYtRPPEPVY;PPEPVYStVNKLCDK			HMLGEDDYT*RPPEPVYST*VNK	3	870.032								14911												38.21												1.515
248	246	Adaptor/scaffold	Dlg2;Dlg2;Dlg2;Dlg2;Dlg2;Dlg2;Dlg2;Dlg2	PSD-93;PSD-93 iso2;PSD-93 iso2;PSD-93 iso2;PSD-93 iso2;PSD-93 iso2;PSD-93 iso2;PSD-93 iso2	§341;348;280;376;299;465;341;376	Disks large homolog 2	Q91XM9;Q91XM9-2;Q91XM9-3;Q91XM9-4;Q91XM9-6;Q91XM9-7;Q91XM9-8;Q91XM9-5	http://www.phosphosite.org/proteinAction.do?id=4513&showAllSites=true	94.8	MLGEDDYtRPPEPVY			HM#LGEDDYT*RPPEPVYSTVNK	3	848.709	12848	12968		13271		13134	13100	12631	12651	12677	13259	12701	32.58	32.88		33.56		32.8	33.23	32.63	32.78	33.01	33	33.13	3.463	2.655		3.128		2.575	2.663	4.725	1.975	4.988
249	247	Adaptor/scaffold	Dlg2;Dlg2;Dlg2;Dlg2;Dlg2;Dlg2;Dlg2;Dlg2	PSD-93;PSD-93 iso2;PSD-93 iso2;PSD-93 iso2;PSD-93 iso2;PSD-93 iso2;PSD-93 iso2;PSD-93 iso2	§341;348;280;376;299;465;341;376	Disks large homolog 2	Q91XM9;Q91XM9-2;Q91XM9-3;Q91XM9-4;Q91XM9-6;Q91XM9-7;Q91XM9-8;Q91XM9-5	http://www.phosphosite.org/proteinAction.do?id=4513&showAllSites=true	94.8	MLGEDDYtRPPEPVY			HM#LGEDDYT*RPPEPVYSTVNK	3	848.709						13208	12859					12705						32.99	32.65					33.14						3.857	4.075
250	248	Adaptor/scaffold	Dlg2;Dlg2;Dlg2;Dlg2;Dlg2;Dlg2;Dlg2;Dlg2	PSD-93;PSD-93 iso2;PSD-93 iso2;PSD-93 iso2;PSD-93 iso2;PSD-93 iso2;PSD-93 iso2;PSD-93 iso2	§341;348;280;376;299;465;341;376	Disks large homolog 2	Q91XM9;Q91XM9-2;Q91XM9-3;Q91XM9-4;Q91XM9-6;Q91XM9-7;Q91XM9-8;Q91XM9-5	http://www.phosphosite.org/proteinAction.do?id=4513&showAllSites=true	94.8	MLGEDDYtRPPEPVY			HM#LGEDDYT*RPPEPVYSTVNK	3	848.709						13420												33.51												3.371
251	249	Adaptor/scaffold	Dlg2;Dlg2;Dlg2;Dlg2;Dlg2;Dlg2;Dlg2;Dlg2	PSD-93;PSD-93 iso2;PSD-93 iso2;PSD-93 iso2;PSD-93 iso2;PSD-93 iso2;PSD-93 iso2;PSD-93 iso2	§341;348;280;376;299;465;341;376	Disks large homolog 2	Q91XM9;Q91XM9-2;Q91XM9-3;Q91XM9-4;Q91XM9-6;Q91XM9-7;Q91XM9-8;Q91XM9-5	http://www.phosphosite.org/proteinAction.do?id=4513&showAllSites=true	94.8	MLGEDDYtRPPEPVY			HM#LGEDDYT*RPPEPVYSTVNK	4	636.783		13043												33.07												3.85
252	250	Adaptor/scaffold	Dlg2;Dlg2;Dlg2;Dlg2;Dlg2;Dlg2;Dlg2;Dlg2	PSD-93;PSD-93 iso2;PSD-93 iso2;PSD-93 iso2;PSD-93 iso2;PSD-93 iso2;PSD-93 iso2;PSD-93 iso2	§341;348;280;376;299;465;341;376	Disks large homolog 2	Q91XM9;Q91XM9-2;Q91XM9-3;Q91XM9-4;Q91XM9-6;Q91XM9-7;Q91XM9-8;Q91XM9-5	http://www.phosphosite.org/proteinAction.do?id=4513&showAllSites=true	94.8	MLGEDDYtRPPEPVY			HM#LGEDDYT*RPPEPVYSTVNKLCDKPASPR	4	892.911		17714												44.51												1.565
253	251	Adaptor/scaffold	Dlg2;Dlg2;Dlg2;Dlg2;Dlg2;Dlg2;Dlg2;Dlg2	PSD-93;PSD-93 iso2;PSD-93 iso2;PSD-93 iso2;PSD-93 iso2;PSD-93 iso2;PSD-93 iso2;PSD-93 iso2	§341;348;280;376;299;465;341;376	Disks large homolog 2	Q91XM9;Q91XM9-2;Q91XM9-3;Q91XM9-4;Q91XM9-6;Q91XM9-7;Q91XM9-8;Q91XM9-5	http://www.phosphosite.org/proteinAction.do?id=4513&showAllSites=true	94.8	MLGEDDYtRPPEPVY			HMLGEDDYT*RPPEPVYSTVNK	3	843.377	14909	14856		14947	14938	15253	14888			14629	15163	14382	37.59	37.46		37.67	37.7	37.98	37.65			37.86	37.72	37.22	2.816	2.622		3.329	2.688	2.018	2.829			3.849
254	252	Adaptor/scaffold	Dlg2;Dlg2;Dlg2;Dlg2;Dlg2;Dlg2;Dlg2;Dlg2	PSD-93;PSD-93 iso2;PSD-93 iso2;PSD-93 iso2;PSD-93 iso2;PSD-93 iso2;PSD-93 iso2;PSD-93 iso2	§341;348;280;376;299;465;341;376	Disks large homolog 2	Q91XM9;Q91XM9-2;Q91XM9-3;Q91XM9-4;Q91XM9-6;Q91XM9-7;Q91XM9-8;Q91XM9-5	http://www.phosphosite.org/proteinAction.do?id=4513&showAllSites=true	94.8	MLGEDDYtRPPEPVY			HMLGEDDYT*RPPEPVYSTVNK	3	843.377	15110	14875				15022							38.1	37.51				37.39							3.712	3.196				1.313
255	253	Adaptor/scaffold	Dlg2;Dlg2;Dlg2;Dlg2;Dlg2;Dlg2;Dlg2;Dlg2	PSD-93;PSD-93 iso2;PSD-93 iso2;PSD-93 iso2;PSD-93 iso2;PSD-93 iso2;PSD-93 iso2;PSD-93 iso2	§348, §360;355, 367;287, 299;383, 395;306, 318;472, 484;348, 360;383, 395	Disks large homolog 2	Q91XM9;Q91XM9-2;Q91XM9-3;Q91XM9-4;Q91XM9-6;Q91XM9-7;Q91XM9-8;Q91XM9-5	http://www.phosphosite.org/proteinAction.do?id=4513&showAllSites=true	94.8	TRPPEPVySTVNKLC;KLCDKPAsPRHYSPV	Fyn	CSK	HM#LGEDDYTRPPEPVY*STVNKLCDKPAS*PR	4	912.903	18140	18514	18108	18690	18302	18469	19049	18849	18223	18846	18516	18713	45.48	46.51	46.87	47.02	45.99	45.87	48.14	48.21	46.75	48.46	46.06	47.97	1.679	4.154	1.841	2.794	2.77	1.922	2.966	2.351	2.098	2.235
256	254	Adaptor/scaffold	Dlg2;Dlg2;Dlg2;Dlg2;Dlg2;Dlg2;Dlg2;Dlg2	PSD-93;PSD-93 iso2;PSD-93 iso2;PSD-93 iso2;PSD-93 iso2;PSD-93 iso2;PSD-93 iso2;PSD-93 iso2	§348, §360;355, 367;287, 299;383, 395;306, 318;472, 484;348, 360;383, 395	Disks large homolog 2	Q91XM9;Q91XM9-2;Q91XM9-3;Q91XM9-4;Q91XM9-6;Q91XM9-7;Q91XM9-8;Q91XM9-5	http://www.phosphosite.org/proteinAction.do?id=4513&showAllSites=true	94.8	TRPPEPVySTVNKLC;KLCDKPAsPRHYSPV	Fyn	CSK	HM#LGEDDYTRPPEPVY*STVNKLCDKPAS*PR	4	912.903	18047	18312	18306	18892	18312	19102	18236	18646	17806	18169	19143		45.23	45.98	47.39	47.53	46.02	47.46	46.06	47.68	45.68	46.76	47.63		1.276	3.098	2.151	3.684	3.046	4.325	2.559	3.328	1.834	2.555
257	255	Adaptor/scaffold	Dlg2;Dlg2;Dlg2;Dlg2;Dlg2;Dlg2;Dlg2;Dlg2	PSD-93;PSD-93 iso2;PSD-93 iso2;PSD-93 iso2;PSD-93 iso2;PSD-93 iso2;PSD-93 iso2;PSD-93 iso2	§348, §360;355, 367;287, 299;383, 395;306, 318;472, 484;348, 360;383, 395	Disks large homolog 2	Q91XM9;Q91XM9-2;Q91XM9-3;Q91XM9-4;Q91XM9-6;Q91XM9-7;Q91XM9-8;Q91XM9-5	http://www.phosphosite.org/proteinAction.do?id=4513&showAllSites=true	94.8	TRPPEPVySTVNKLC;KLCDKPAsPRHYSPV	Fyn	CSK	HM#LGEDDYTRPPEPVY*STVNKLCDKPAS*PR	4	912.903	19418		17901	18482	19133	18894	18846	18034		17965			48.67		46.34	46.49	48.08	46.93	47.62	46.11		46.24			2.991		2.633	2.196	2.964	4.134	2.906	3.306		3.476
258	256	Adaptor/scaffold	Dlg2;Dlg2;Dlg2;Dlg2;Dlg2;Dlg2;Dlg2;Dlg2	PSD-93;PSD-93 iso2;PSD-93 iso2;PSD-93 iso2;PSD-93 iso2;PSD-93 iso2;PSD-93 iso2;PSD-93 iso2	§348, §360;355, 367;287, 299;383, 395;306, 318;472, 484;348, 360;383, 395	Disks large homolog 2	Q91XM9;Q91XM9-2;Q91XM9-3;Q91XM9-4;Q91XM9-6;Q91XM9-7;Q91XM9-8;Q91XM9-5	http://www.phosphosite.org/proteinAction.do?id=4513&showAllSites=true	94.8	TRPPEPVySTVNKLC;KLCDKPAsPRHYSPV	Fyn	CSK	HM#LGEDDYTRPPEPVY*STVNKLCDKPAS*PR	4	912.903	19204		17658			18688		18444					48.13		45.77			46.4		47.16					4.123		1.389			3.891		3.186
259	257	Adaptor/scaffold	Dlg2;Dlg2;Dlg2;Dlg2;Dlg2;Dlg2;Dlg2;Dlg2	PSD-93;PSD-93 iso2;PSD-93 iso2;PSD-93 iso2;PSD-93 iso2;PSD-93 iso2;PSD-93 iso2;PSD-93 iso2	§348, §360;355, 367;287, 299;383, 395;306, 318;472, 484;348, 360;383, 395	Disks large homolog 2	Q91XM9;Q91XM9-2;Q91XM9-3;Q91XM9-4;Q91XM9-6;Q91XM9-7;Q91XM9-8;Q91XM9-5	http://www.phosphosite.org/proteinAction.do?id=4513&showAllSites=true	94.8	TRPPEPVySTVNKLC;KLCDKPAsPRHYSPV	Fyn	CSK	HM#LGEDDYTRPPEPVY*STVNKLCDKPAS*PR	4	912.903								17826												45.59												1.585
260	258	Adaptor/scaffold	Dlg2;Dlg2;Dlg2;Dlg2;Dlg2;Dlg2;Dlg2;Dlg2	PSD-93;PSD-93 iso2;PSD-93 iso2;PSD-93 iso2;PSD-93 iso2;PSD-93 iso2;PSD-93 iso2;PSD-93 iso2	§348, §360;355, 367;287, 299;383, 395;306, 318;472, 484;348, 360;383, 395	Disks large homolog 2	Q91XM9;Q91XM9-2;Q91XM9-3;Q91XM9-4;Q91XM9-6;Q91XM9-7;Q91XM9-8;Q91XM9-5	http://www.phosphosite.org/proteinAction.do?id=4513&showAllSites=true	94.8	TRPPEPVySTVNKLC;KLCDKPAsPRHYSPV	Fyn	CSK	HM#LGEDDYTRPPEPVY*STVNKLCDKPAS*PR	5	730.524	18660	18573				18960	18616	18042	18059			18175	46.77	46.66				47.1	47.02	46.13	46.33			46.62	3.562	2.817				2.528	2.971	2.783	2.026
261	259	Adaptor/scaffold	Dlg2;Dlg2;Dlg2;Dlg2;Dlg2;Dlg2;Dlg2;Dlg2	PSD-93;PSD-93 iso2;PSD-93 iso2;PSD-93 iso2;PSD-93 iso2;PSD-93 iso2;PSD-93 iso2;PSD-93 iso2	§348, §360;355, 367;287, 299;383, 395;306, 318;472, 484;348, 360;383, 395	Disks large homolog 2	Q91XM9;Q91XM9-2;Q91XM9-3;Q91XM9-4;Q91XM9-6;Q91XM9-7;Q91XM9-8;Q91XM9-5	http://www.phosphosite.org/proteinAction.do?id=4513&showAllSites=true	94.8	TRPPEPVySTVNKLC;KLCDKPAsPRHYSPV	Fyn	CSK	HM#LGEDDYTRPPEPVY*STVNKLCDKPAS*PR	5	730.524	18419	18366				18742	18412						46.19	46.13				46.54	46.49						3.535	2.276				3.157	2.35
262	260	Adaptor/scaffold	Dlg2;Dlg2;Dlg2;Dlg2;Dlg2;Dlg2;Dlg2;Dlg2	PSD-93;PSD-93 iso2;PSD-93 iso2;PSD-93 iso2;PSD-93 iso2;PSD-93 iso2;PSD-93 iso2;PSD-93 iso2	§348, §360;355, 367;287, 299;383, 395;306, 318;472, 484;348, 360;383, 395	Disks large homolog 2	Q91XM9;Q91XM9-2;Q91XM9-3;Q91XM9-4;Q91XM9-6;Q91XM9-7;Q91XM9-8;Q91XM9-5	http://www.phosphosite.org/proteinAction.do?id=4513&showAllSites=true	94.8	TRPPEPVySTVNKLC;KLCDKPAsPRHYSPV	Fyn	CSK	HM#LGEDDYTRPPEPVY*STVNKLCDKPAS*PR	5	730.524	18187												45.6												2.627
263	261	Adaptor/scaffold	Dlg2;Dlg2;Dlg2;Dlg2;Dlg2;Dlg2;Dlg2;Dlg2	PSD-93;PSD-93 iso2;PSD-93 iso2;PSD-93 iso2;PSD-93 iso2;PSD-93 iso2;PSD-93 iso2;PSD-93 iso2	§348, §360;355, 367;287, 299;383, 395;306, 318;472, 484;348, 360;383, 395	Disks large homolog 2	Q91XM9;Q91XM9-2;Q91XM9-3;Q91XM9-4;Q91XM9-6;Q91XM9-7;Q91XM9-8;Q91XM9-5	http://www.phosphosite.org/proteinAction.do?id=4513&showAllSites=true	94.8	TRPPEPVySTVNKLC;KLCDKPAsPRHYSPV	Fyn	CSK	HMLGEDDYTRPPEPVY*STVNKLCDKPAS*PR	4	908.904			19235			20484									49.72			50.84									1.693			1.974
264	262	Adaptor/scaffold	Dlg2;Dlg2;Dlg2;Dlg2;Dlg2;Dlg2;Dlg2;Dlg2	PSD-93;PSD-93 iso2;PSD-93 iso2;PSD-93 iso2;PSD-93 iso2;PSD-93 iso2;PSD-93 iso2;PSD-93 iso2	§348;355;287;383;306;472;348;383	Disks large homolog 2	Q91XM9;Q91XM9-2;Q91XM9-3;Q91XM9-4;Q91XM9-6;Q91XM9-7;Q91XM9-8;Q91XM9-5	http://www.phosphosite.org/proteinAction.do?id=4513&showAllSites=true	94.8	TRPPEPVySTVNKLC	Fyn	CSK	HM#LGEDDYTRPPEPVY*STVNK	3	848.709	13495	14043	13305	13479	14816	13639	14004	14317	12873	13435	13513	12978	34.14	35.52	34.94	34.07	37.39	34.02	35.45	36.84	33.32	34.88	33.64	33.81	3.611	4.714	4.682	1.428	1.347	3.505	1.731	4.363	2.19	3.988
265	263	Adaptor/scaffold	Dlg2;Dlg2;Dlg2;Dlg2;Dlg2;Dlg2;Dlg2;Dlg2	PSD-93;PSD-93 iso2;PSD-93 iso2;PSD-93 iso2;PSD-93 iso2;PSD-93 iso2;PSD-93 iso2;PSD-93 iso2	§348;355;287;383;306;472;348;383	Disks large homolog 2	Q91XM9;Q91XM9-2;Q91XM9-3;Q91XM9-4;Q91XM9-6;Q91XM9-7;Q91XM9-8;Q91XM9-5	http://www.phosphosite.org/proteinAction.do?id=4513&showAllSites=true	94.8	TRPPEPVySTVNKLC	Fyn	CSK	HM#LGEDDYTRPPEPVY*STVNK	3	848.709	14137	14831	13085	13684	14107	14267	13739	13483	13083	13789	13714	13406	35.7	37.4	34.41	34.6	35.65	35.57	34.85	34.76	33.85	35.75	34.16	34.84	2.934	2.483	3.332	3.634	2.712	3.49	4.146	3.975	2.786	1.886
266	264	Adaptor/scaffold	Dlg2;Dlg2;Dlg2;Dlg2;Dlg2;Dlg2;Dlg2;Dlg2	PSD-93;PSD-93 iso2;PSD-93 iso2;PSD-93 iso2;PSD-93 iso2;PSD-93 iso2;PSD-93 iso2;PSD-93 iso2	§348;355;287;383;306;472;348;383	Disks large homolog 2	Q91XM9;Q91XM9-2;Q91XM9-3;Q91XM9-4;Q91XM9-6;Q91XM9-7;Q91XM9-8;Q91XM9-5	http://www.phosphosite.org/proteinAction.do?id=4513&showAllSites=true	94.8	TRPPEPVySTVNKLC	Fyn	CSK	HM#LGEDDYTRPPEPVY*STVNK	3	848.709	13704	13197	12877	13917	14366	13850	14458	13707	13711	14252	13933	13681	34.65	33.43	33.88	35.12	36.29	34.54	36.59	35.29	35.42	36.91	34.69	35.54	3.494	3.914	3.183	3.4	3.31	3.719	2.672	4.072	4.65	2.973
267	265	Adaptor/scaffold	Dlg2;Dlg2;Dlg2;Dlg2;Dlg2;Dlg2;Dlg2;Dlg2	PSD-93;PSD-93 iso2;PSD-93 iso2;PSD-93 iso2;PSD-93 iso2;PSD-93 iso2;PSD-93 iso2;PSD-93 iso2	§348;355;287;383;306;472;348;383	Disks large homolog 2	Q91XM9;Q91XM9-2;Q91XM9-3;Q91XM9-4;Q91XM9-6;Q91XM9-7;Q91XM9-8;Q91XM9-5	http://www.phosphosite.org/proteinAction.do?id=4513&showAllSites=true	94.8	TRPPEPVySTVNKLC	Fyn	CSK	HM#LGEDDYTRPPEPVY*STVNK	3	848.709	13276	13832			13890	14548	13530	13070	13284	13215		13186	33.62	34.99			35.12	36.24	34.33	33.71	34.37	34.36		34.33	3.255	4.984			3.491	4.741	3.645	2.782	3.278	3.601
268	266	Adaptor/scaffold	Dlg2;Dlg2;Dlg2;Dlg2;Dlg2;Dlg2;Dlg2;Dlg2	PSD-93;PSD-93 iso2;PSD-93 iso2;PSD-93 iso2;PSD-93 iso2;PSD-93 iso2;PSD-93 iso2;PSD-93 iso2	§348;355;287;383;306;472;348;383	Disks large homolog 2	Q91XM9;Q91XM9-2;Q91XM9-3;Q91XM9-4;Q91XM9-6;Q91XM9-7;Q91XM9-8;Q91XM9-5	http://www.phosphosite.org/proteinAction.do?id=4513&showAllSites=true	94.8	TRPPEPVySTVNKLC	Fyn	CSK	HM#LGEDDYTRPPEPVY*STVNK	3	848.709	13071	13623			13670	14060		13286	13492				33.11	34.48			34.59	35.05		34.24	34.9				2.596	3.52			4.568	4.353		3.068	4.259
269	267	Adaptor/scaffold	Dlg2;Dlg2;Dlg2;Dlg2;Dlg2;Dlg2;Dlg2;Dlg2	PSD-93;PSD-93 iso2;PSD-93 iso2;PSD-93 iso2;PSD-93 iso2;PSD-93 iso2;PSD-93 iso2;PSD-93 iso2	§348;355;287;383;306;472;348;383	Disks large homolog 2	Q91XM9;Q91XM9-2;Q91XM9-3;Q91XM9-4;Q91XM9-6;Q91XM9-7;Q91XM9-8;Q91XM9-5	http://www.phosphosite.org/proteinAction.do?id=4513&showAllSites=true	94.8	TRPPEPVySTVNKLC	Fyn	CSK	HM#LGEDDYTRPPEPVY*STVNK	3	848.709		13414			13462			14604						33.95			34.07			37.51						3.99			4.321			3.807
270	268	Adaptor/scaffold	Dlg2;Dlg2;Dlg2;Dlg2;Dlg2;Dlg2;Dlg2;Dlg2	PSD-93;PSD-93 iso2;PSD-93 iso2;PSD-93 iso2;PSD-93 iso2;PSD-93 iso2;PSD-93 iso2;PSD-93 iso2	§348;355;287;383;306;472;348;383	Disks large homolog 2	Q91XM9;Q91XM9-2;Q91XM9-3;Q91XM9-4;Q91XM9-6;Q91XM9-7;Q91XM9-8;Q91XM9-5	http://www.phosphosite.org/proteinAction.do?id=4513&showAllSites=true	94.8	TRPPEPVySTVNKLC	Fyn	CSK	HM#LGEDDYTRPPEPVY*STVNK	3	848.709					13252			13923									33.55			35.83									2.645			2.301
271	269	Adaptor/scaffold	Dlg2;Dlg2;Dlg2;Dlg2;Dlg2;Dlg2;Dlg2;Dlg2	PSD-93;PSD-93 iso2;PSD-93 iso2;PSD-93 iso2;PSD-93 iso2;PSD-93 iso2;PSD-93 iso2;PSD-93 iso2	§348;355;287;383;306;472;348;383	Disks large homolog 2	Q91XM9;Q91XM9-2;Q91XM9-3;Q91XM9-4;Q91XM9-6;Q91XM9-7;Q91XM9-8;Q91XM9-5	http://www.phosphosite.org/proteinAction.do?id=4513&showAllSites=true	94.8	TRPPEPVySTVNKLC	Fyn	CSK	HM#LGEDDYTRPPEPVY*STVNK	3	848.709								12865												33.2												2.604
272	270	Adaptor/scaffold	Dlg2;Dlg2;Dlg2;Dlg2;Dlg2;Dlg2;Dlg2;Dlg2	PSD-93;PSD-93 iso2;PSD-93 iso2;PSD-93 iso2;PSD-93 iso2;PSD-93 iso2;PSD-93 iso2;PSD-93 iso2	§348;355;287;383;306;472;348;383	Disks large homolog 2	Q91XM9;Q91XM9-2;Q91XM9-3;Q91XM9-4;Q91XM9-6;Q91XM9-7;Q91XM9-8;Q91XM9-5	http://www.phosphosite.org/proteinAction.do?id=4513&showAllSites=true	94.8	TRPPEPVySTVNKLC	Fyn	CSK	HM#LGEDDYTRPPEPVY*STVNK	4	636.783	13445	13634			13649	13844	13593	13173	13535			13191	34.01	34.51			34.53	34.52	34.48	33.97	35.01			34.34	3.302	4.577			5.302	3.561	3.6	3.628	3.504
273	271	Adaptor/scaffold	Dlg2;Dlg2;Dlg2;Dlg2;Dlg2;Dlg2;Dlg2;Dlg2	PSD-93;PSD-93 iso2;PSD-93 iso2;PSD-93 iso2;PSD-93 iso2;PSD-93 iso2;PSD-93 iso2;PSD-93 iso2	§348;355;287;383;306;472;348;383	Disks large homolog 2	Q91XM9;Q91XM9-2;Q91XM9-3;Q91XM9-4;Q91XM9-6;Q91XM9-7;Q91XM9-8;Q91XM9-5	http://www.phosphosite.org/proteinAction.do?id=4513&showAllSites=true	94.8	TRPPEPVySTVNKLC	Fyn	CSK	HM#LGEDDYTRPPEPVY*STVNK	4	636.783	13649	13433			13435	13618		13380	13333				34.52	34			34	33.96		34.49	34.49				4.795	3.738			2.949	3.219		4.219	4.483
274	272	Adaptor/scaffold	Dlg2;Dlg2;Dlg2;Dlg2;Dlg2;Dlg2;Dlg2;Dlg2	PSD-93;PSD-93 iso2;PSD-93 iso2;PSD-93 iso2;PSD-93 iso2;PSD-93 iso2;PSD-93 iso2;PSD-93 iso2	§348;355;287;383;306;472;348;383	Disks large homolog 2	Q91XM9;Q91XM9-2;Q91XM9-3;Q91XM9-4;Q91XM9-6;Q91XM9-7;Q91XM9-8;Q91XM9-5	http://www.phosphosite.org/proteinAction.do?id=4513&showAllSites=true	94.8	TRPPEPVySTVNKLC	Fyn	CSK	HM#LGEDDYTRPPEPVY*STVNK	4	636.783					13955												35.27												2.087
275	273	Adaptor/scaffold	Dlg2;Dlg2;Dlg2;Dlg2;Dlg2;Dlg2;Dlg2;Dlg2	PSD-93;PSD-93 iso2;PSD-93 iso2;PSD-93 iso2;PSD-93 iso2;PSD-93 iso2;PSD-93 iso2;PSD-93 iso2	§348;355;287;383;306;472;348;383	Disks large homolog 2	Q91XM9;Q91XM9-2;Q91XM9-3;Q91XM9-4;Q91XM9-6;Q91XM9-7;Q91XM9-8;Q91XM9-5	http://www.phosphosite.org/proteinAction.do?id=4513&showAllSites=true	94.8	TRPPEPVySTVNKLC	Fyn	CSK	HM#LGEDDYTRPPEPVY*STVNKLCDKPASPR	4	892.911	17554						17450						44.09						44.02						4.084						1.574
276	274	Adaptor/scaffold	Dlg2;Dlg2;Dlg2;Dlg2;Dlg2;Dlg2;Dlg2;Dlg2	PSD-93;PSD-93 iso2;PSD-93 iso2;PSD-93 iso2;PSD-93 iso2;PSD-93 iso2;PSD-93 iso2;PSD-93 iso2	§348;355;287;383;306;472;348;383	Disks large homolog 2	Q91XM9;Q91XM9-2;Q91XM9-3;Q91XM9-4;Q91XM9-6;Q91XM9-7;Q91XM9-8;Q91XM9-5	http://www.phosphosite.org/proteinAction.do?id=4513&showAllSites=true	94.8	TRPPEPVySTVNKLC	Fyn	CSK	HM#LGEDDYTRPPEPVY*STVNKLCDKPASPR	5	714.531	17683	17388	17113		17778	17765	17512			17343	18003	17131	44.38	43.68	44.44		44.7	44.12	44.18			44.65	44.8	44.01	4.005	4.286	3.77		5.835	5.98	3.862			3.593
277	275	Adaptor/scaffold	Dlg2;Dlg2;Dlg2;Dlg2;Dlg2;Dlg2;Dlg2;Dlg2	PSD-93;PSD-93 iso2;PSD-93 iso2;PSD-93 iso2;PSD-93 iso2;PSD-93 iso2;PSD-93 iso2;PSD-93 iso2	§348;355;287;383;306;472;348;383	Disks large homolog 2	Q91XM9;Q91XM9-2;Q91XM9-3;Q91XM9-4;Q91XM9-6;Q91XM9-7;Q91XM9-8;Q91XM9-5	http://www.phosphosite.org/proteinAction.do?id=4513&showAllSites=true	94.8	TRPPEPVySTVNKLC	Fyn	CSK	HM#LGEDDYTRPPEPVY*STVNKLCDKPASPR	5	714.531	18394	17795			17344							16929	46.12	44.72			43.61							43.49	3.079	3.426			4.184
278	276	Adaptor/scaffold	Dlg2;Dlg2;Dlg2;Dlg2;Dlg2;Dlg2;Dlg2;Dlg2	PSD-93;PSD-93 iso2;PSD-93 iso2;PSD-93 iso2;PSD-93 iso2;PSD-93 iso2;PSD-93 iso2;PSD-93 iso2	§348;355;287;383;306;472;348;383	Disks large homolog 2	Q91XM9;Q91XM9-2;Q91XM9-3;Q91XM9-4;Q91XM9-6;Q91XM9-7;Q91XM9-8;Q91XM9-5	http://www.phosphosite.org/proteinAction.do?id=4513&showAllSites=true	94.8	TRPPEPVySTVNKLC	Fyn	CSK	HM#LGEDDYTRPPEPVY*STVNKLCDKPASPR	5	714.531		17597												44.2												4.619
279	277	Adaptor/scaffold	Dlg2;Dlg2;Dlg2;Dlg2;Dlg2;Dlg2;Dlg2;Dlg2	PSD-93;PSD-93 iso2;PSD-93 iso2;PSD-93 iso2;PSD-93 iso2;PSD-93 iso2;PSD-93 iso2;PSD-93 iso2	§348;355;287;383;306;472;348;383	Disks large homolog 2	Q91XM9;Q91XM9-2;Q91XM9-3;Q91XM9-4;Q91XM9-6;Q91XM9-7;Q91XM9-8;Q91XM9-5	http://www.phosphosite.org/proteinAction.do?id=4513&showAllSites=true	94.8	TRPPEPVySTVNKLC	Fyn	CSK	HMLGEDDYTRPPEPVY*STVNK	3	843.377	15294	15276	15045	15482	15599	15675	15298	15258	14883	15315	15657	15008	38.49	38.51	39.23	39.03	39.31	39.01	38.69	39.11	38.34	39.56	38.95	38.79	5.255	1.773	2.96	4.295	5.185	4.954	3.846	1.888	2.666	4.248
280	278	Adaptor/scaffold	Dlg2;Dlg2;Dlg2;Dlg2;Dlg2;Dlg2;Dlg2;Dlg2	PSD-93;PSD-93 iso2;PSD-93 iso2;PSD-93 iso2;PSD-93 iso2;PSD-93 iso2;PSD-93 iso2;PSD-93 iso2	§348;355;287;383;306;472;348;383	Disks large homolog 2	Q91XM9;Q91XM9-2;Q91XM9-3;Q91XM9-4;Q91XM9-6;Q91XM9-7;Q91XM9-8;Q91XM9-5	http://www.phosphosite.org/proteinAction.do?id=4513&showAllSites=true	94.8	TRPPEPVySTVNKLC	Fyn	CSK	HMLGEDDYTRPPEPVY*STVNK	3	843.377	15522	15441	14844	15691	15380	15465	15336	15226	15087	14923		15217	39.04	38.94	38.72	39.54	38.79	38.49	38.78	39.02	38.85	38.58		39.31	3.518	3.149	4.324	4.151	4.86	3.898	4.819	2.962	5.142	4.351
281	279	Adaptor/scaffold	Dlg2;Dlg2;Dlg2;Dlg2;Dlg2;Dlg2;Dlg2;Dlg2	PSD-93;PSD-93 iso2;PSD-93 iso2;PSD-93 iso2;PSD-93 iso2;PSD-93 iso2;PSD-93 iso2;PSD-93 iso2	§348;355;287;383;306;472;348;383	Disks large homolog 2	Q91XM9;Q91XM9-2;Q91XM9-3;Q91XM9-4;Q91XM9-6;Q91XM9-7;Q91XM9-8;Q91XM9-5	http://www.phosphosite.org/proteinAction.do?id=4513&showAllSites=true	94.8	TRPPEPVySTVNKLC	Fyn	CSK	HMLGEDDYTRPPEPVY*STVNK	3	843.377	15513	15658	14635			15897		15020		15109			39.02	39.46	38.21			39.55		38.5		39.05			3.488	5.655	4.597			2.782		2.32		3.726
282	280	Adaptor/scaffold	Dlg2;Dlg2;Dlg2;Dlg2;Dlg2;Dlg2;Dlg2;Dlg2	PSD-93;PSD-93 iso2;PSD-93 iso2;PSD-93 iso2;PSD-93 iso2;PSD-93 iso2;PSD-93 iso2;PSD-93 iso2	§348;355;287;383;306;472;348;383	Disks large homolog 2	Q91XM9;Q91XM9-2;Q91XM9-3;Q91XM9-4;Q91XM9-6;Q91XM9-7;Q91XM9-8;Q91XM9-5	http://www.phosphosite.org/proteinAction.do?id=4513&showAllSites=true	94.8	TRPPEPVySTVNKLC	Fyn	CSK	HMLGEDDYTRPPEPVY*STVNK	3	843.377								14802												37.93												4.817
283	281	Adaptor/scaffold	Dlg2;Dlg2;Dlg2;Dlg2;Dlg2;Dlg2;Dlg2;Dlg2	PSD-93;PSD-93 iso2;PSD-93 iso2;PSD-93 iso2;PSD-93 iso2;PSD-93 iso2;PSD-93 iso2;PSD-93 iso2	§348;355;287;383;306;472;348;383	Disks large homolog 2	Q91XM9;Q91XM9-2;Q91XM9-3;Q91XM9-4;Q91XM9-6;Q91XM9-7;Q91XM9-8;Q91XM9-5	http://www.phosphosite.org/proteinAction.do?id=4513&showAllSites=true	94.8	TRPPEPVySTVNKLC	Fyn	CSK	HMLGEDDYTRPPEPVY*STVNKLCDKPASPR	5	711.332					18911												47.52												2.049
284	282	Adaptor/scaffold	Dlg2;Dlg2;Dlg2;Dlg2;Dlg2;Dlg2;Dlg2;Dlg2	PSD-93;PSD-93 iso2;PSD-93 iso2;PSD-93 iso2;PSD-93 iso2;PSD-93 iso2;PSD-93 iso2;PSD-93 iso2	§349, §360;356, 367;288, 299;384, 395;307, 318;473, 484;349, 360;384, 395	Disks large homolog 2	Q91XM9;Q91XM9-2;Q91XM9-3;Q91XM9-4;Q91XM9-6;Q91XM9-7;Q91XM9-8;Q91XM9-5	http://www.phosphosite.org/proteinAction.do?id=4513&showAllSites=true	94.8	RPPEPVYsTVNKLCD;KLCDKPAsPRHYSPV			HM#LGEDDYTRPPEPVYS*TVNKLCDKPAS*PR	4	912.903	18983	19129			18932		18440	18238	18014	18366		18100	47.59	48.07			47.57		46.57	46.64	46.22	47.28		46.43	3.045	2.828			3.385		3.592	2.593	3.443	3.455
285	283	Adaptor/scaffold	Dlg2;Dlg2;Dlg2;Dlg2;Dlg2;Dlg2;Dlg2;Dlg2	PSD-93;PSD-93 iso2;PSD-93 iso2;PSD-93 iso2;PSD-93 iso2;PSD-93 iso2;PSD-93 iso2;PSD-93 iso2	§349, §360;356, 367;288, 299;384, 395;307, 318;473, 484;349, 360;384, 395	Disks large homolog 2	Q91XM9;Q91XM9-2;Q91XM9-3;Q91XM9-4;Q91XM9-6;Q91XM9-7;Q91XM9-8;Q91XM9-5	http://www.phosphosite.org/proteinAction.do?id=4513&showAllSites=true	94.8	RPPEPVYsTVNKLCD;KLCDKPAsPRHYSPV			HM#LGEDDYTRPPEPVYS*TVNKLCDKPAS*PR	5	730.524		18767												47.17												2.754
286	284	Adaptor/scaffold	Dlg2;Dlg2;Dlg2;Dlg2;Dlg2;Dlg2;Dlg2;Dlg2	PSD-93;PSD-93 iso2;PSD-93 iso2;PSD-93 iso2;PSD-93 iso2;PSD-93 iso2;PSD-93 iso2;PSD-93 iso2	§349;356;288;384;307;473;349;384	Disks large homolog 2	Q91XM9;Q91XM9-2;Q91XM9-3;Q91XM9-4;Q91XM9-6;Q91XM9-7;Q91XM9-8;Q91XM9-5	http://www.phosphosite.org/proteinAction.do?id=4513&showAllSites=true	94.8	RPPEPVYsTVNKLCD			HM#LGEDDYTRPPEPVYS*TVNK	3	848.709	13942									13647			35.18									35.39			1.389									1.946
287	285	Adaptor/scaffold	Dlg2;Dlg2;Dlg2;Dlg2;Dlg2;Dlg2;Dlg2;Dlg2	PSD-93;PSD-93 iso2;PSD-93 iso2;PSD-93 iso2;PSD-93 iso2;PSD-93 iso2;PSD-93 iso2;PSD-93 iso2	§349;356;288;384;307;473;349;384	Disks large homolog 2	Q91XM9;Q91XM9-2;Q91XM9-3;Q91XM9-4;Q91XM9-6;Q91XM9-7;Q91XM9-8;Q91XM9-5	http://www.phosphosite.org/proteinAction.do?id=4513&showAllSites=true	94.8	RPPEPVYsTVNKLCD			HM#LGEDDYTRPPEPVYS*TVNK	4	636.783		13852												35.04												4.223
288	286	Adaptor/scaffold	Dlg2;Dlg2;Dlg2;Dlg2;Dlg2;Dlg2;Dlg2;Dlg2	PSD-93;PSD-93 iso2;PSD-93 iso2;PSD-93 iso2;PSD-93 iso2;PSD-93 iso2;PSD-93 iso2;PSD-93 iso2	§349;356;288;384;307;473;349;384	Disks large homolog 2	Q91XM9;Q91XM9-2;Q91XM9-3;Q91XM9-4;Q91XM9-6;Q91XM9-7;Q91XM9-8;Q91XM9-5	http://www.phosphosite.org/proteinAction.do?id=4513&showAllSites=true	94.8	RPPEPVYsTVNKLCD			HM#LGEDDYTRPPEPVYS*TVNKLCDKPASPR	4	892.911		17477				17690								43.9				43.94								4.121				4.379
289	287	Adaptor/scaffold	Dlg2;Dlg2;Dlg2;Dlg2;Dlg2;Dlg2;Dlg2;Dlg2	PSD-93;PSD-93 iso2;PSD-93 iso2;PSD-93 iso2;PSD-93 iso2;PSD-93 iso2;PSD-93 iso2;PSD-93 iso2	§349;356;288;384;307;473;349;384	Disks large homolog 2	Q91XM9;Q91XM9-2;Q91XM9-3;Q91XM9-4;Q91XM9-6;Q91XM9-7;Q91XM9-8;Q91XM9-5	http://www.phosphosite.org/proteinAction.do?id=4513&showAllSites=true	94.8	RPPEPVYsTVNKLCD			HM#LGEDDYTRPPEPVYS*TVNKLCDKPASPR	5	714.531	18138												45.47												2.565
290	288	Adaptor/scaffold	Dlg2;Dlg2;Dlg2;Dlg2;Dlg2;Dlg2;Dlg2;Dlg2	PSD-93;PSD-93 iso2;PSD-93 iso2;PSD-93 iso2;PSD-93 iso2;PSD-93 iso2;PSD-93 iso2;PSD-93 iso2	§349;356;288;384;307;473;349;384	Disks large homolog 2	Q91XM9;Q91XM9-2;Q91XM9-3;Q91XM9-4;Q91XM9-6;Q91XM9-7;Q91XM9-8;Q91XM9-5	http://www.phosphosite.org/proteinAction.do?id=4513&showAllSites=true	94.8	RPPEPVYsTVNKLCD			HMLGEDDYTRPPEPVYS*TVNK	3	843.377				15256												38.46												1.478
291	289	Adaptor/scaffold	Dlg2;Dlg2;Dlg2;Dlg2;Dlg2;Dlg2;Dlg2;Dlg2	PSD-93;PSD-93 iso2;PSD-93 iso2;PSD-93 iso2;PSD-93 iso2;PSD-93 iso2;PSD-93 iso2;PSD-93 iso2	§349;356;288;384;307;473;349;384	Disks large homolog 2	Q91XM9;Q91XM9-2;Q91XM9-3;Q91XM9-4;Q91XM9-6;Q91XM9-7;Q91XM9-8;Q91XM9-5	http://www.phosphosite.org/proteinAction.do?id=4513&showAllSites=true	94.8	RPPEPVYsTVNKLCD			HMLGEDDYTRPPEPVYS*TVNK	3	843.377				15279												38.52												1.795
292	290	Adaptor/scaffold	Dlg2;Dlg2;Dlg2;Dlg2;Dlg2;Dlg2;Dlg2;Dlg2	PSD-93;PSD-93 iso2;PSD-93 iso2;PSD-93 iso2;PSD-93 iso2;PSD-93 iso2;PSD-93 iso2;PSD-93 iso2	§350, §360;357, 367;289, 299;385, 395;308, 318;474, 484;350, 360;385, 395	Disks large homolog 2	Q91XM9;Q91XM9-2;Q91XM9-3;Q91XM9-4;Q91XM9-6;Q91XM9-7;Q91XM9-8;Q91XM9-5	http://www.phosphosite.org/proteinAction.do?id=4513&showAllSites=true	94.8	PPEPVYStVNKLCDK;KLCDKPAsPRHYSPV			HM#LGEDDYTRPPEPVYST*VNKLCDKPAS*PR	4	912.903	18550	18712			18724	19312	18638		18427		18725	17898	46.51	47.03			47.05	47.97	47.08		47.27		46.59	45.91	4.53	4.237			4.054	3.956	3.538		4.11
293	291	Adaptor/scaffold	Dlg2;Dlg2;Dlg2;Dlg2;Dlg2;Dlg2;Dlg2;Dlg2	PSD-93;PSD-93 iso2;PSD-93 iso2;PSD-93 iso2;PSD-93 iso2;PSD-93 iso2;PSD-93 iso2;PSD-93 iso2	§350, §360;357, 367;289, 299;385, 395;308, 318;474, 484;350, 360;385, 395	Disks large homolog 2	Q91XM9;Q91XM9-2;Q91XM9-3;Q91XM9-4;Q91XM9-6;Q91XM9-7;Q91XM9-8;Q91XM9-5	http://www.phosphosite.org/proteinAction.do?id=4513&showAllSites=true	94.8	PPEPVYStVNKLCDK;KLCDKPAsPRHYSPV			HM#LGEDDYTRPPEPVYST*VNKLCDKPAS*PR	4	912.903	18342	18920			18514						18934	18311	46	47.55			46.52						47.1	46.96	3.342	3.178			3.939
294	292	Adaptor/scaffold	Dlg2;Dlg2;Dlg2;Dlg2;Dlg2;Dlg2;Dlg2;Dlg2	PSD-93;PSD-93 iso2;PSD-93 iso2;PSD-93 iso2;PSD-93 iso2;PSD-93 iso2;PSD-93 iso2;PSD-93 iso2	§350, §360;357, 367;289, 299;385, 395;308, 318;474, 484;350, 360;385, 395	Disks large homolog 2	Q91XM9;Q91XM9-2;Q91XM9-3;Q91XM9-4;Q91XM9-6;Q91XM9-7;Q91XM9-8;Q91XM9-5	http://www.phosphosite.org/proteinAction.do?id=4513&showAllSites=true	94.8	PPEPVYStVNKLCDK;KLCDKPAsPRHYSPV			HM#LGEDDYTRPPEPVYST*VNKLCDKPAS*PR	4	912.903	18777	18071											47.05	45.43											4.171	2.908
295	293	Adaptor/scaffold	Dlg2;Dlg2;Dlg2;Dlg2;Dlg2;Dlg2;Dlg2;Dlg2	PSD-93;PSD-93 iso2;PSD-93 iso2;PSD-93 iso2;PSD-93 iso2;PSD-93 iso2;PSD-93 iso2;PSD-93 iso2	§350, §360;357, 367;289, 299;385, 395;308, 318;474, 484;350, 360;385, 395	Disks large homolog 2	Q91XM9;Q91XM9-2;Q91XM9-3;Q91XM9-4;Q91XM9-6;Q91XM9-7;Q91XM9-8;Q91XM9-5	http://www.phosphosite.org/proteinAction.do?id=4513&showAllSites=true	94.8	PPEPVYStVNKLCDK;KLCDKPAsPRHYSPV			HMLGEDDYTRPPEPVYST*VNKLCDKPAS*PR	4	908.904						20049												49.76												2.155
296	294	Adaptor/scaffold	Dlg2;Dlg2;Dlg2;Dlg2;Dlg2;Dlg2;Dlg2;Dlg2	PSD-93;PSD-93 iso2;PSD-93 iso2;PSD-93 iso2;PSD-93 iso2;PSD-93 iso2;PSD-93 iso2;PSD-93 iso2	§350;357;289;385;308;474;350;385	Disks large homolog 2	Q91XM9;Q91XM9-2;Q91XM9-3;Q91XM9-4;Q91XM9-6;Q91XM9-7;Q91XM9-8;Q91XM9-5	http://www.phosphosite.org/proteinAction.do?id=4513&showAllSites=true	94.8	PPEPVYStVNKLCDK			HM#LGEDDYTRPPEPVYST*VNK	3	848.709	14960	15442		14134	14970		13327		14427	13862	14154		37.72	38.94		35.68	37.77		33.81		37.22	35.93	35.21		2.24	2.059		2.846	1.988		2.136		1.842	2.477
297	295	Adaptor/scaffold	Dlg2;Dlg2;Dlg2;Dlg2;Dlg2;Dlg2;Dlg2;Dlg2	PSD-93;PSD-93 iso2;PSD-93 iso2;PSD-93 iso2;PSD-93 iso2;PSD-93 iso2;PSD-93 iso2;PSD-93 iso2	§350;357;289;385;308;474;350;385	Disks large homolog 2	Q91XM9;Q91XM9-2;Q91XM9-3;Q91XM9-4;Q91XM9-6;Q91XM9-7;Q91XM9-8;Q91XM9-5	http://www.phosphosite.org/proteinAction.do?id=4513&showAllSites=true	94.8	PPEPVYStVNKLCDK			HM#LGEDDYTRPPEPVYST*VNK	3	848.709										13015												33.84												2.384
298	296	Adaptor/scaffold	Dlg2;Dlg2;Dlg2;Dlg2;Dlg2;Dlg2;Dlg2;Dlg2	PSD-93;PSD-93 iso2;PSD-93 iso2;PSD-93 iso2;PSD-93 iso2;PSD-93 iso2;PSD-93 iso2;PSD-93 iso2	§350;357;289;385;308;474;350;385	Disks large homolog 2	Q91XM9;Q91XM9-2;Q91XM9-3;Q91XM9-4;Q91XM9-6;Q91XM9-7;Q91XM9-8;Q91XM9-5	http://www.phosphosite.org/proteinAction.do?id=4513&showAllSites=true	94.8	PPEPVYStVNKLCDK			HM#LGEDDYTRPPEPVYST*VNKLCDKPASPR	4	892.911		17260		17646	17533									43.37		44.39	44.08									2.11		1.218	2.511
299	297	Adaptor/scaffold	Dlg2;Dlg2;Dlg2;Dlg2;Dlg2;Dlg2;Dlg2;Dlg2	PSD-93;PSD-93 iso2;PSD-93 iso2;PSD-93 iso2;PSD-93 iso2;PSD-93 iso2;PSD-93 iso2;PSD-93 iso2	§350;357;289;385;308;474;350;385	Disks large homolog 2	Q91XM9;Q91XM9-2;Q91XM9-3;Q91XM9-4;Q91XM9-6;Q91XM9-7;Q91XM9-8;Q91XM9-5	http://www.phosphosite.org/proteinAction.do?id=4513&showAllSites=true	94.8	PPEPVYStVNKLCDK			HM#LGEDDYTRPPEPVYST*VNKLCDKPASPR	5	714.531									17569												45.09												2.318
300	298	Adaptor/scaffold	Dlg2;Dlg2;Dlg2;Dlg2;Dlg2;Dlg2;Dlg2;Dlg2	PSD-93;PSD-93 iso2;PSD-93 iso2;PSD-93 iso2;PSD-93 iso2;PSD-93 iso2;PSD-93 iso2;PSD-93 iso2	§350;357;289;385;308;474;350;385	Disks large homolog 2	Q91XM9;Q91XM9-2;Q91XM9-3;Q91XM9-4;Q91XM9-6;Q91XM9-7;Q91XM9-8;Q91XM9-5	http://www.phosphosite.org/proteinAction.do?id=4513&showAllSites=true	94.8	PPEPVYStVNKLCDK			HMLGEDDYTRPPEPVYST*VNK	3	843.377								15013												38.48												2.039
301	299	Adaptor/scaffold	Dlg2;Dlg2;Dlg2;Dlg2;Dlg2;Dlg2;Dlg2;Dlg2	PSD-93;PSD-93 iso2;PSD-93 iso2;PSD-93 iso2;PSD-93 iso2;PSD-93 iso2;PSD-93 iso2;PSD-93 iso2	283;290;222;318;241;407;283;318	Disks large homolog 2	Q91XM9;Q91XM9-2;Q91XM9-3;Q91XM9-4;Q91XM9-6;Q91XM9-7;Q91XM9-8;Q91XM9-5	http://www.phosphosite.org/proteinAction.do?id=4513&showAllSites=true	94.8	VGKPTTIyMTDPYGP			VGKPTTIY*M#TDPYGPPDITHSYSPPM#ENHLLSGNNGTLEYK	5	930.228					20496					20022							51.44					51.44							3.6					2.946
302	300	Adaptor/scaffold	Dlg3	DLG3	§324	Disks large homolog 3	P70175	http://www.phosphosite.org/proteinAction.do?id=5269&showAllSites=true	93.4	KNTSDMVyLKVAKPG			HEEAVASLKNTSDMVY*LK	3	705.666			15711		16309		16352	16071	15875		16473				40.88		41.05		41.33	41.17	40.82		40.94				4.599		4.314		2.749	2.262	3.108
303	301	Adaptor/scaffold	Dlg3	DLG3	§324	Disks large homolog 3	P70175	http://www.phosphosite.org/proteinAction.do?id=5269&showAllSites=true	93.4	KNTSDMVyLKVAKPG			LLAVNNTNLQDVRHEEAVASLKNTSDM#VY*LK	4	896.197											20230												50.38
304	302	Adaptor/scaffold	Dlg3	DLG3	§324	Disks large homolog 3	P70175	http://www.phosphosite.org/proteinAction.do?id=5269&showAllSites=true	93.4	KNTSDMVyLKVAKPG			NTSDM#VY*LK	2	583.744			8971		9298	9504	9421		9062	9196		8942			24.35		24.02	24.14	24.38		23.99	24.57		24.02			1.812		1.765	1.836	1.729		1.251	1.729
305	303	Adaptor/scaffold	Dlg3	DLG3	§324	Disks large homolog 3	P70175	http://www.phosphosite.org/proteinAction.do?id=5269&showAllSites=true	93.4	KNTSDMVyLKVAKPG			NTSDMVY*LK	2	575.746			13940			14679			14093	14201					36.47			36.53			36.35	36.79					2.293			1.661			1.89	2.336
306	304	Adaptor/scaffold	Dlg3	DLG3	§705	Disks large homolog 3	P70175	http://www.phosphosite.org/proteinAction.do?id=5269&showAllSites=true	93.4	NEVDGQDyHFVVSRE			RDNEVDGQDY*HFVVSR	3	672.625	11062	11253	10766	11410	11279	11502	11297	11049	10902	10948	11472	10832	28.27	28.75	28.67	28.99	28.76	28.86	28.88	28.77	28.4	28.76	28.67	28.54	4.309	4.578	4.225	4.548	4.575	4.418	4.216	4.409	4.602	4.275
307	305	Adaptor/scaffold	Dlg3	DLG3	14	Disks large homolog 3	P70175	http://www.phosphosite.org/proteinAction.do?id=5269&showAllSites=true	93.4	CCKCPECyEVTRLAA			CPECY*EVTR	2	647.236			5913								6546				16.84								16.99				2.137
308	306	Adaptor/scaffold	Dlg3	DLG3	344	Disks large homolog 3	P70175	http://www.phosphosite.org/proteinAction.do?id=5269&showAllSites=true	93.4	DMYAPPDyASTFTAL			VAKPGSIHLNDM#YAPPDY*ASTFTALADNHISHNSSLGYLGAVESK	5	971.86	24764	24398			24552	24701	24291	24117		24163			62.07	61.39			61.53	61.28	61.45	61.7		62.11			5.997	4.219			4.16	4.532	4.101	4.402		5.912
309	307	Adaptor/scaffold	Dlg3	DLG3	344	Disks large homolog 3	P70175	http://www.phosphosite.org/proteinAction.do?id=5269&showAllSites=true	93.4	DMYAPPDyASTFTAL			VAKPGSIHLNDM#YAPPDY*ASTFTALADNHISHNSSLGYLGAVESK	6	810.051		24442												61.5												5.736
310	308	Adaptor/scaffold	Dlg3	DLG3	618	Disks large homolog 3	P70175	http://www.phosphosite.org/proteinAction.do?id=5269&showAllSites=true	93.4	FPGLSDDyYGAKNLK			TGM#IESNRDFPGLSDDY*YGAK	3	811.342	18261	18224		18375		18517	18202	17889					45.79	45.76		46.23		45.99	45.97	45.75					5.28	5.888		4.199		3.962	4.351	4.941
311	309	Adaptor/scaffold	Dlg3	DLG3	618	Disks large homolog 3	P70175	http://www.phosphosite.org/proteinAction.do?id=5269&showAllSites=true	93.4	FPGLSDDyYGAKNLK			TGM#IESNRDFPGLSDDY*YGAK	3	811.342						18427												45.76												3.529
312	310	Adaptor/scaffold	Dlg3	DLG3	619	Disks large homolog 3	P70175	http://www.phosphosite.org/proteinAction.do?id=5269&showAllSites=true	93.4	PGLSDDYyGAKNLKG			TGM#IESNRDFPGLSDDYY*GAK	3	811.342	17924	17947					17868						44.91	45.11					45.11						3.941	2.958					1.753
313	311	Adaptor/scaffold	Dlg3	DLG3	840	Disks large homolog 3	P70175	http://www.phosphosite.org/proteinAction.do?id=5269&showAllSites=true	93.4	IEDQSGHyIWVPSPE			QIIEDQSGHY*IWVPSPEKL	3	773.707	25353	25266	24711			25563	25126	24859	24756		25331		63.55	63.64	63.5			63.44	63.64	63.64	63.5		63.21		3.402	3.492	2.219			3.381	2.653	2.847	3.039
314	312	Adaptor/scaffold	Dlg4;Dlg4;Dlg4	PSD-95;PSD-95 iso 2;PSD-95 iso 3	§236;279;233	Disks large homolog 4	Q62108;Q62108-2;Q62108-3	http://www.phosphosite.org/proteinAction.do?id=7101&showAllSites=true	80.4	VAALKNTyDVVYLKV			ILAVNSVGLEDVMHEDAVAALKNTY*DVVYLK	3	1157.25	34816												88.35												2.436
315	313	Adaptor/scaffold	Dlg4;Dlg4;Dlg4	PSD-95;PSD-95 iso 2;PSD-95 iso 3	§236;279;233	Disks large homolog 4	Q62108;Q62108-2;Q62108-3	http://www.phosphosite.org/proteinAction.do?id=7101&showAllSites=true	80.4	VAALKNTyDVVYLKV			ILAVNSVGLEDVMHEDAVAALKNTY*DVVYLK	4	868.189		34733					34618		34064	34077				88.72					88.86		88.14	88.43				3.342					4.07		4.417	2.223
316	314	Adaptor/scaffold	Dlg4;Dlg4;Dlg4	PSD-95;PSD-95 iso 2;PSD-95 iso 3	§236;279;233	Disks large homolog 4	Q62108;Q62108-2;Q62108-3	http://www.phosphosite.org/proteinAction.do?id=7101&showAllSites=true	80.4	VAALKNTyDVVYLKV			LQIGDKILAVNSVGLEDVMHEDAVAALKNTY*DVVYLK	4	1031.78			34396			35304				34306					88.7			88.66				89.05					5.285			3.019				1.855
317	315	Adaptor/scaffold	Dlg4;Dlg4;Dlg4	PSD-95;PSD-95 iso 2;PSD-95 iso 3	§240;283;237	Disks large homolog 4	Q62108;Q62108-2;Q62108-3	http://www.phosphosite.org/proteinAction.do?id=7101&showAllSites=true	80.4	KNTYDVVyLKVAKPS			ILAVNSVGLEDVM#HEDAVAALKNTYDVVY*LK	3	1162.58	31675	29883	29173	29665	29805	30163	29387	28974	29115	29119	29865	29216	79.98	75.72	74.93	74.92	74.86	75.15	74.81	74.44	74.88	75.13	74.91	74.35	2.766	3.089	4.645	4.841	4.352	3.001	6.004	5.881	5.356	5.408
318	316	Adaptor/scaffold	Dlg4;Dlg4;Dlg4	PSD-95;PSD-95 iso 2;PSD-95 iso 3	§240;283;237	Disks large homolog 4	Q62108;Q62108-2;Q62108-3	http://www.phosphosite.org/proteinAction.do?id=7101&showAllSites=true	80.4	KNTYDVVyLKVAKPS			ILAVNSVGLEDVM#HEDAVAALKNTYDVVY*LK	3	1162.58	29508	29640				30038			29352				74.23	75.07				74.82			75.5				6.228	4.939				4.613			1.479
319	317	Adaptor/scaffold	Dlg4;Dlg4;Dlg4	PSD-95;PSD-95 iso 2;PSD-95 iso 3	§240;283;237	Disks large homolog 4	Q62108;Q62108-2;Q62108-3	http://www.phosphosite.org/proteinAction.do?id=7101&showAllSites=true	80.4	KNTYDVVyLKVAKPS			ILAVNSVGLEDVM#HEDAVAALKNTYDVVY*LK	3	1162.58		31737												80.64												1.316
320	318	Adaptor/scaffold	Dlg4;Dlg4;Dlg4	PSD-95;PSD-95 iso 2;PSD-95 iso 3	§240;283;237	Disks large homolog 4	Q62108;Q62108-2;Q62108-3	http://www.phosphosite.org/proteinAction.do?id=7101&showAllSites=true	80.4	KNTYDVVyLKVAKPS			ILAVNSVGLEDVM#HEDAVAALKNTYDVVY*LK	4	872.187	31664	29632	29166	29865	29788	30024	29710	28954	29329	30387	29860	29194	79.95	75.05	74.91	75.45	74.81	74.78	75.69	74.39	75.44	78.52	74.9	74.29	5.154	5.405	6.138	5.372	5.246	5.666	2.613	6.141	4.539	5.082
321	319	Adaptor/scaffold	Dlg4;Dlg4;Dlg4	PSD-95;PSD-95 iso 2;PSD-95 iso 3	§240;283;237	Disks large homolog 4	Q62108;Q62108-2;Q62108-3	http://www.phosphosite.org/proteinAction.do?id=7101&showAllSites=true	80.4	KNTYDVVyLKVAKPS			ILAVNSVGLEDVM#HEDAVAALKNTYDVVY*LK	4	872.187	29500	31716		29660			31011	29145	30406	29108			74.21	80.58		74.91			79.15	74.9	78.32	75.1			6.82	2.946		5.137			1.725	3.268	4.952	5.186
322	320	Adaptor/scaffold	Dlg4;Dlg4;Dlg4	PSD-95;PSD-95 iso 2;PSD-95 iso 3	§240;283;237	Disks large homolog 4	Q62108;Q62108-2;Q62108-3	http://www.phosphosite.org/proteinAction.do?id=7101&showAllSites=true	80.4	KNTYDVVyLKVAKPS			ILAVNSVGLEDVM#HEDAVAALKNTYDVVY*LK	4	872.187	32123	30455											81.12	77.25											2.745	6.635
323	321	Adaptor/scaffold	Dlg4;Dlg4;Dlg4	PSD-95;PSD-95 iso 2;PSD-95 iso 3	§240;283;237	Disks large homolog 4	Q62108;Q62108-2;Q62108-3	http://www.phosphosite.org/proteinAction.do?id=7101&showAllSites=true	80.4	KNTYDVVyLKVAKPS			ILAVNSVGLEDVM#HEDAVAALKNTYDVVY*LK	4	872.187		29830												75.58												6.749
324	322	Adaptor/scaffold	Dlg4;Dlg4;Dlg4	PSD-95;PSD-95 iso 2;PSD-95 iso 3	§240;283;237	Disks large homolog 4	Q62108;Q62108-2;Q62108-3	http://www.phosphosite.org/proteinAction.do?id=7101&showAllSites=true	80.4	KNTYDVVyLKVAKPS			ILAVNSVGLEDVM#HEDAVAALKNTYDVVY*LK	5	697.951		29727					29461							75.31					75.01							3.074					2.871
325	323	Adaptor/scaffold	Dlg4;Dlg4;Dlg4	PSD-95;PSD-95 iso 2;PSD-95 iso 3	§240;283;237	Disks large homolog 4	Q62108;Q62108-2;Q62108-3	http://www.phosphosite.org/proteinAction.do?id=7101&showAllSites=true	80.4	KNTYDVVyLKVAKPS			ILAVNSVGLEDVMHEDAVAALKNTYDVVY*LK	3	1157.25	35109	35035	34515	35116	35074	35437	34922	34507	34321	34377	35142	34815	89.14	89.53	89.01	89.33	88.71	89.02	89.68	89.37	88.83	89.24	88.92	89.17	1.599	4.314	5.173	3.634	4.755	3.812	2.303	3.06	4.554	4.097
326	324	Adaptor/scaffold	Dlg4;Dlg4;Dlg4	PSD-95;PSD-95 iso 2;PSD-95 iso 3	§240;283;237	Disks large homolog 4	Q62108;Q62108-2;Q62108-3	http://www.phosphosite.org/proteinAction.do?id=7101&showAllSites=true	80.4	KNTYDVVyLKVAKPS			ILAVNSVGLEDVMHEDAVAALKNTYDVVY*LK	3	1157.25	35304												89.67												6.153
327	325	Adaptor/scaffold	Dlg4;Dlg4;Dlg4	PSD-95;PSD-95 iso 2;PSD-95 iso 3	§240;283;237	Disks large homolog 4	Q62108;Q62108-2;Q62108-3	http://www.phosphosite.org/proteinAction.do?id=7101&showAllSites=true	80.4	KNTYDVVyLKVAKPS			ILAVNSVGLEDVMHEDAVAALKNTYDVVY*LK	4	868.189	35521	35026	34496	35102	35083	35627	35103	34506	34319	34370	35143	34819	90.25	89.51	88.96	89.29	88.73	89.53	90.17	89.37	88.83	89.22	88.92	89.18	2.468	4.82	5.379	4.242	5.67	5.516	2.958	5.792	5.617	5.283
328	326	Adaptor/scaffold	Dlg4;Dlg4;Dlg4	PSD-95;PSD-95 iso 2;PSD-95 iso 3	§240;283;237	Disks large homolog 4	Q62108;Q62108-2;Q62108-3	http://www.phosphosite.org/proteinAction.do?id=7101&showAllSites=true	80.4	KNTYDVVyLKVAKPS			ILAVNSVGLEDVMHEDAVAALKNTYDVVY*LK	4	868.189	35119	35377	34689			35431	34915		34515	34566			89.17	90.45	89.48			89	89.66		89.36	89.75			4.462	2.229	5.39			5.513	4.528		2.172	2.748
329	327	Adaptor/scaffold	Dlg4;Dlg4;Dlg4	PSD-95;PSD-95 iso 2;PSD-95 iso 3	§240;283;237	Disks large homolog 4	Q62108;Q62108-2;Q62108-3	http://www.phosphosite.org/proteinAction.do?id=7101&showAllSites=true	80.4	KNTYDVVyLKVAKPS			ILAVNSVGLEDVMHEDAVAALKNTYDVVY*LK	4	868.189	35315												89.7												6.593
330	328	Adaptor/scaffold	Dlg4;Dlg4;Dlg4	PSD-95;PSD-95 iso 2;PSD-95 iso 3	§240;283;237	Disks large homolog 4	Q62108;Q62108-2;Q62108-3	http://www.phosphosite.org/proteinAction.do?id=7101&showAllSites=true	80.4	KNTYDVVyLKVAKPS			ILAVNSVGLEDVMHEDAVAALKNTYDVVY*LK	5	694.752	35285	35078		35167			35008			34464			89.62	89.65		89.47			89.92			89.47			3.875	3.838		4.817			2.799			2.571
331	329	Adaptor/scaffold	Dlg4;Dlg4;Dlg4	PSD-95;PSD-95 iso 2;PSD-95 iso 3	§240;283;237	Disks large homolog 4	Q62108;Q62108-2;Q62108-3	http://www.phosphosite.org/proteinAction.do?id=7101&showAllSites=true	80.4	KNTYDVVyLKVAKPS			LQIGDKILAVNSVGLEDVM#HEDAVAALKNTYDVVY*LK	4	1035.78	30439	30460	30036	31185	30562	31058	30449	30038	30411	29969	30662	30338	76.69	77.26	77.19	78.89	76.81	77.5	77.65	77.3	78.34	77.4	77	77.31	6.827	9.82	10.66	4.571	6.797	6.812	6.89	9.061	8.059	7.624
332	330	Adaptor/scaffold	Dlg4;Dlg4;Dlg4	PSD-95;PSD-95 iso 2;PSD-95 iso 3	§240;283;237	Disks large homolog 4	Q62108;Q62108-2;Q62108-3	http://www.phosphosite.org/proteinAction.do?id=7101&showAllSites=true	80.4	KNTYDVVyLKVAKPS			LQIGDKILAVNSVGLEDVM#HEDAVAALKNTYDVVY*LK	4	1035.78	31697			30687	30764		31975		30609	30162	30855	30552	80.04			77.58	77.35		81.72		78.86	77.92	77.52	77.87	4.739			6.056	8.27		4.555		5.409	2.819
333	331	Adaptor/scaffold	Dlg4;Dlg4;Dlg4	PSD-95;PSD-95 iso 2;PSD-95 iso 3	§240;283;237	Disks large homolog 4	Q62108;Q62108-2;Q62108-3	http://www.phosphosite.org/proteinAction.do?id=7101&showAllSites=true	80.4	KNTYDVVyLKVAKPS			LQIGDKILAVNSVGLEDVM#HEDAVAALKNTYDVVY*LK	4	1035.78	30820			30487					30020				77.71			77.06					77.28				9.311			9.385					5.166
334	332	Adaptor/scaffold	Dlg4;Dlg4;Dlg4	PSD-95;PSD-95 iso 2;PSD-95 iso 3	§240;283;237	Disks large homolog 4	Q62108;Q62108-2;Q62108-3	http://www.phosphosite.org/proteinAction.do?id=7101&showAllSites=true	80.4	KNTYDVVyLKVAKPS			LQIGDKILAVNSVGLEDVM#HEDAVAALKNTYDVVY*LK	4	1035.78	30633								30213				77.21								77.8				4.697								7.731
335	333	Adaptor/scaffold	Dlg4;Dlg4;Dlg4	PSD-95;PSD-95 iso 2;PSD-95 iso 3	§240;283;237	Disks large homolog 4	Q62108;Q62108-2;Q62108-3	http://www.phosphosite.org/proteinAction.do?id=7101&showAllSites=true	80.4	KNTYDVVyLKVAKPS			LQIGDKILAVNSVGLEDVM#HEDAVAALKNTYDVVY*LK	5	828.825	30484	30470	30043	30556	30600		30458	30053	30274	29995	30688		76.81	77.28	77.21	77.24	76.91		77.68	77.34	77.97	77.47	77.07		4.797	7.029	8.489	6.871	5.478		7.668	6.995	4.381	5.413
336	334	Adaptor/scaffold	Dlg4;Dlg4;Dlg4	PSD-95;PSD-95 iso 2;PSD-95 iso 3	§240;283;237	Disks large homolog 4	Q62108;Q62108-2;Q62108-3	http://www.phosphosite.org/proteinAction.do?id=7101&showAllSites=true	80.4	KNTYDVVyLKVAKPS			LQIGDKILAVNSVGLEDVM#HEDAVAALKNTYDVVY*LK	5	828.825	30985								30076				78.15								77.44				4.9								6.508
337	335	Adaptor/scaffold	Dlg4;Dlg4;Dlg4	PSD-95;PSD-95 iso 2;PSD-95 iso 3	§240;283;237	Disks large homolog 4	Q62108;Q62108-2;Q62108-3	http://www.phosphosite.org/proteinAction.do?id=7101&showAllSites=true	80.4	KNTYDVVyLKVAKPS			LQIGDKILAVNSVGLEDVM#HEDAVAALKNTYDVVY*LK	5	828.825	30770												77.58												4.22
338	336	Adaptor/scaffold	Dlg4;Dlg4;Dlg4	PSD-95;PSD-95 iso 2;PSD-95 iso 3	§240;283;237	Disks large homolog 4	Q62108;Q62108-2;Q62108-3	http://www.phosphosite.org/proteinAction.do?id=7101&showAllSites=true	80.4	KNTYDVVyLKVAKPS			LQIGDKILAVNSVGLEDVMHEDAVAALKNTYDVVY*LK	4	1031.78	35342	35176	34603	35245	35345	35620	35110	34662	34453	35414	35329	35015	89.77	89.91	89.25	89.68	89.43	89.51	90.19	89.79	89.19	92.04	89.42	89.7	4.255	5.967	7.57	9.179	6.523	7.398	2.047	1.542	3.456	1.734
339	337	Adaptor/scaffold	Dlg4;Dlg4;Dlg4	PSD-95;PSD-95 iso 2;PSD-95 iso 3	§240;283;237	Disks large homolog 4	Q62108;Q62108-2;Q62108-3	http://www.phosphosite.org/proteinAction.do?id=7101&showAllSites=true	80.4	KNTYDVVyLKVAKPS			LQIGDKILAVNSVGLEDVMHEDAVAALKNTYDVVY*LK	4	1031.78	35535		34806	35502	35151	35814			34837	34505			90.29		89.79	90.36	88.91	90.03			90.23	89.59			4.362		3.66	2.154	6.077	5.738			4.292	3.557
340	338	Adaptor/scaffold	Dlg4;Dlg4;Dlg4	PSD-95;PSD-95 iso 2;PSD-95 iso 3	§240;283;237	Disks large homolog 4	Q62108;Q62108-2;Q62108-3	http://www.phosphosite.org/proteinAction.do?id=7101&showAllSites=true	80.4	KNTYDVVyLKVAKPS			LQIGDKILAVNSVGLEDVMHEDAVAALKNTYDVVY*LK	4	1031.78									34648												89.71												8.175
341	339	Adaptor/scaffold	Dlg4;Dlg4;Dlg4	PSD-95;PSD-95 iso 2;PSD-95 iso 3	§240;283;237	Disks large homolog 4	Q62108;Q62108-2;Q62108-3	http://www.phosphosite.org/proteinAction.do?id=7101&showAllSites=true	80.4	KNTYDVVyLKVAKPS			LQIGDKILAVNSVGLEDVMHEDAVAALKNTYDVVY*LK	5	825.626	35352		34616		35167	35635	35148		34563	34523	35309		89.8		89.28		88.96	89.55	90.29		89.48	89.63	89.37		4.492		5.033		4.285	6.876	3.531		2.936	3.625
342	340	Adaptor/scaffold	Dlg4;Dlg4;Dlg4	PSD-95;PSD-95 iso 2;PSD-95 iso 3	§240;283;237	Disks large homolog 4	Q62108;Q62108-2;Q62108-3	http://www.phosphosite.org/proteinAction.do?id=7101&showAllSites=true	80.4	KNTYDVVyLKVAKPS			NTYDVVY*LK	2	597.776		18548	17949		18549	18763	18408		18082	18203	18760	18126		46.6	46.46		46.61	46.59	46.48		46.38	46.85	46.68	46.5		2.678	2.485		2.624	2.485	2.577		2.723	2.576
343	341	Adaptor/scaffold	Dlg4;Dlg4;Dlg4	PSD-95;PSD-95 iso 2;PSD-95 iso 3	§398;441;395	Disks large homolog 4	Q62108;Q62108-2;Q62108-3	http://www.phosphosite.org/proteinAction.do?id=7101&showAllSites=true	80.4	QYKPEEYsRFEAKIH			NAGQTVTIIAQYKPEEYS*R	3	750.026			17116									17181			44.45									44.13			4.018
344	342	Adaptor/scaffold	Dlg4;Dlg4;Dlg4	PSD-95;PSD-95 iso 2;PSD-95 iso 3	§398;441;395	Disks large homolog 4	Q62108;Q62108-2;Q62108-3	http://www.phosphosite.org/proteinAction.do?id=7101&showAllSites=true	80.4	QYKPEEYsRFEAKIH			NAGQTVTIIAQYKPEEYS*RFEAK	3	908.441					18842												47.34												4.072
345	343	Adaptor/scaffold	Dlg4;Dlg4;Dlg4	PSD-95;PSD-95 iso 2;PSD-95 iso 3	§398;441;395	Disks large homolog 4	Q62108;Q62108-2;Q62108-3	http://www.phosphosite.org/proteinAction.do?id=7101&showAllSites=true	80.4	QYKPEEYsRFEAKIH			NAGQTVTIIAQYKPEEYS*RFEAK	4	681.582		18892												47.48												6.654
346	344	Adaptor/scaffold	Dlg4;Dlg4;Dlg4	PSD-95;PSD-95 iso 2;PSD-95 iso 3	§432;475;429	Disks large homolog 4	Q62108;Q62108-2;Q62108-3	http://www.phosphosite.org/proteinAction.do?id=7101&showAllSites=true	80.4	SNPKRGFyIRALFDY			RGFY*IR	2	446.216				11078		11087										28.21		27.88										1.442		1.826
347	345	Adaptor/scaffold	Dlg4;Dlg4;Dlg4	PSD-95;PSD-95 iso 2;PSD-95 iso 3	§580;623;577	Disks large homolog 4	Q62108;Q62108-2;Q62108-3	http://www.phosphosite.org/proteinAction.do?id=7101&showAllSites=true	80.4	YEIDGRDyHFVSSRE			DY*HFVSSR	2	545.721	6322			6537	6416	6701		6276		6164			17.23			17.36	17.18	17.5		17.32		17.27			1.48			1.866	2.184	2.155		2.162		2.078
348	346	Adaptor/scaffold	Dlg4;Dlg4;Dlg4	PSD-95;PSD-95 iso 2;PSD-95 iso 3	§580;623;577	Disks large homolog 4	Q62108;Q62108-2;Q62108-3	http://www.phosphosite.org/proteinAction.do?id=7101&showAllSites=true	80.4	YEIDGRDyHFVSSRE			EYEIDGRDY*HFVSSR	2	976.912		13348												33.8												1.137
349	347	Adaptor/scaffold	Dlg4;Dlg4;Dlg4	PSD-95;PSD-95 iso 2;PSD-95 iso 3	§580;623;577	Disks large homolog 4	Q62108;Q62108-2;Q62108-3	http://www.phosphosite.org/proteinAction.do?id=7101&showAllSites=true	80.4	YEIDGRDyHFVSSRE			EYEIDGRDY*HFVSSR	3	651.611	13211	13339	12744	13449	13233	13498	13379	13007	12942	13023	13569		33.46	33.78	33.56	33.99	33.5	33.69	33.95	33.56	33.5	33.86	33.79		3.515	3.702	4.219	3.713	3.736	3.677	3.566	3.89	4.172	3.981
350	348	Adaptor/scaffold	Dlg4;Dlg4;Dlg4	PSD-95;PSD-95 iso 2;PSD-95 iso 3	§580;623;577	Disks large homolog 4	Q62108;Q62108-2;Q62108-3	http://www.phosphosite.org/proteinAction.do?id=7101&showAllSites=true	80.4	YEIDGRDyHFVSSRE			EYEIDGRDY*HFVSSR	4	488.96		13393					13434	13080						33.91					34.08	33.74						2.848					2.16	2.598
351	349	Adaptor/scaffold	Dlg4;Dlg4;Dlg4	PSD-95;PSD-95 iso 2;PSD-95 iso 3	§580;623;577	Disks large homolog 4	Q62108;Q62108-2;Q62108-3	http://www.phosphosite.org/proteinAction.do?id=7101&showAllSites=true	80.4	YEIDGRDyHFVSSRE			REYEIDGRDY*HFVSSR	3	703.644	10873	10989	10667	11328	11075	11379	11138	10900	10757	10824	11396	10681	27.83	28.08	28.44	28.81	28.25	28.57	28.49	28.41	28.06	28.46	28.49	28.18	3.896	1.631	3.753	3.123	1.821	3.687	3.023	2.61	2.675	2.096
352	350	Adaptor/scaffold	Dlg4;Dlg4;Dlg4	PSD-95;PSD-95 iso 2;PSD-95 iso 3	§580;623;577	Disks large homolog 4	Q62108;Q62108-2;Q62108-3	http://www.phosphosite.org/proteinAction.do?id=7101&showAllSites=true	80.4	YEIDGRDyHFVSSRE			REYEIDGRDY*HFVSSR	3	703.644		11201										10660		28.62										28.13		4.049
353	351	Adaptor/scaffold	Dlg4;Dlg4;Dlg4	PSD-95;PSD-95 iso 2;PSD-95 iso 3	§580;623;577	Disks large homolog 4	Q62108;Q62108-2;Q62108-3	http://www.phosphosite.org/proteinAction.do?id=7101&showAllSites=true	80.4	YEIDGRDyHFVSSRE			REYEIDGRDY*HFVSSR	4	527.985		11065	10685	11315	11060	11369	11187	10945	10800	10822	11380	10679		28.28	28.48	28.78	28.22	28.54	28.61	28.52	28.16	28.45	28.45	28.18		3.764	3.468	3.661	4.033	3.957	3.459	4.757	3.057	3.557
354	352	Adaptor/scaffold	Dlg4;Dlg4;Dlg4	PSD-95;PSD-95 iso 2;PSD-95 iso 3	§604;647;601	Disks large homolog 4	Q62108;Q62108-2;Q62108-3	http://www.phosphosite.org/proteinAction.do?id=7101&showAllSites=true	80.4	KFIEAGQyNSHLYGT			FIEAGQY*NSHLYGTSVQSVR	2	1168.54		16176												40.72												2.486
355	353	Adaptor/scaffold	Dlg4;Dlg4;Dlg4	PSD-95;PSD-95 iso 2;PSD-95 iso 3	§604;647;601	Disks large homolog 4	Q62108;Q62108-2;Q62108-3	http://www.phosphosite.org/proteinAction.do?id=7101&showAllSites=true	80.4	KFIEAGQyNSHLYGT			FIEAGQY*NSHLYGTSVQSVR	3	779.362	16024	16108	15519	16162	16076	16357	16117	15672	15674	15697	16302		40.28	40.56	40.4	40.69	40.48	40.7	40.74	40.14	40.33	40.5	40.52		4.928	4.182	4.748	4.619	4.087	3.995	4.648	4.823	4.815	4.717
356	354	Adaptor/scaffold	Dlg4;Dlg4;Dlg4	PSD-95;PSD-95 iso 2;PSD-95 iso 3	§606;649;603	Disks large homolog 4	Q62108;Q62108-2;Q62108-3	http://www.phosphosite.org/proteinAction.do?id=7101&showAllSites=true	80.4	IEAGQYNsHLYGTSV			FIEAGQYNS*HLYGTSVQSVR	3	779.362												15684												40.47
357	355	Adaptor/scaffold	Dlg4;Dlg4;Dlg4	PSD-95;PSD-95 iso 2;PSD-95 iso 3	§715;758;712	Disks large homolog 4	Q62108;Q62108-2;Q62108-3	http://www.phosphosite.org/proteinAction.do?id=7101&showAllSites=true	80.4	IEDLSGPyIWVPARE			VIEDLSGPY*IWVPAR	2	897.945		27598					27414							69.66					69.56							2.807					2.798
358	356	Adaptor/scaffold	Dlg4;Dlg4;Dlg4	PSD-95;PSD-95 iso 2;PSD-95 iso 3	235;278;232	Disks large homolog 4	Q62108;Q62108-2;Q62108-3	http://www.phosphosite.org/proteinAction.do?id=7101&showAllSites=true	80.4	AVAALKNtYDVVYLK			ILAVNSVGLEDVMHEDAVAALKNT*YDVVYLK	4	868.189			34282		34848	35182									88.39		88.1	88.34									3.615		3.958	4.157
359	357	Adaptor/scaffold	Dlg4;Dlg4;Dlg4	PSD-95;PSD-95 iso 2;PSD-95 iso 3	235;278;232	Disks large homolog 4	Q62108;Q62108-2;Q62108-3	http://www.phosphosite.org/proteinAction.do?id=7101&showAllSites=true	80.4	AVAALKNtYDVVYLK			LQIGDKILAVNSVGLEDVMHEDAVAALKNT*YDVVYLK	4	1031.78	34905												88.59												2.268
360	358	Adaptor/scaffold	Dlg4;Dlg4;Dlg4	PSD-95;PSD-95 iso 2;PSD-95 iso 3	255;298;252	Disks large homolog 4	Q62108;Q62108-2;Q62108-3	http://www.phosphosite.org/proteinAction.do?id=7101&showAllSites=true	80.4	NAYLSDSyAPPDITT			VAKPSNAYLSDSY*APPDITTSYSQHLDNEISHSSYLGTDYPTAM#TPTSPR	5	1109.3	23946	23694	23030		23660	23929	23709	23460	23271		23920		59.98	59.59	59.3		59.31	59.41	60.01	60	59.65		59.67		5.085	4.511	4.122		4.705	5.74	5.703	3.923	4.143
361	359	Adaptor/scaffold	Dlg4;Dlg4;Dlg4	PSD-95;PSD-95 iso 2;PSD-95 iso 3	255;298;252	Disks large homolog 4	Q62108;Q62108-2;Q62108-3	http://www.phosphosite.org/proteinAction.do?id=7101&showAllSites=true	80.4	NAYLSDSyAPPDITT			VAKPSNAYLSDSY*APPDITTSYSQHLDNEISHSSYLGTDYPTAM#TPTSPR	5	1109.3								23453	23074											59.98	59.13											4.653	4.195
362	360	Adaptor/scaffold	Dlg4;Dlg4;Dlg4	PSD-95;PSD-95 iso 2;PSD-95 iso 3	255;298;252	Disks large homolog 4	Q62108;Q62108-2;Q62108-3	http://www.phosphosite.org/proteinAction.do?id=7101&showAllSites=true	80.4	NAYLSDSyAPPDITT			VAKPSNAYLSDSY*APPDITTSYSQHLDNEISHSSYLGTDYPTAM#TPTSPR	6	924.588							23777												60.18												3.336
363	361	Adaptor/scaffold	Dlg4;Dlg4;Dlg4	PSD-95;PSD-95 iso 2;PSD-95 iso 3	397;440;394	Disks large homolog 4	Q62108;Q62108-2;Q62108-3	http://www.phosphosite.org/proteinAction.do?id=7101&showAllSites=true	80.4	AQYKPEEySRFEAKI			NAGQTVTIIAQYKPEEY*SR	3	750.026	17744	17547		17712	17657	17799	17500	17254	17177	17264	17871		44.52	44.07		44.56	44.39	44.2	44.15	44.12	44.07	44.45	44.45		6.039	6.188		4.914	5.793	4.939	3.937	4.183	5.764	5.132
364	362	Adaptor/scaffold	Dlg4;Dlg4;Dlg4	PSD-95;PSD-95 iso 2;PSD-95 iso 3	397;440;394	Disks large homolog 4	Q62108;Q62108-2;Q62108-3	http://www.phosphosite.org/proteinAction.do?id=7101&showAllSites=true	80.4	AQYKPEEySRFEAKI			NAGQTVTIIAQYKPEEY*SR	3	750.026		17752												44.61												3.265
365	363	Adaptor/scaffold	Dlg4;Dlg4;Dlg4	PSD-95;PSD-95 iso 2;PSD-95 iso 3	397;440;394	Disks large homolog 4	Q62108;Q62108-2;Q62108-3	http://www.phosphosite.org/proteinAction.do?id=7101&showAllSites=true	80.4	AQYKPEEySRFEAKI			NAGQTVTIIAQYKPEEY*SRFEAK	3	908.441	18848	18898	18120	18954		19170	18890	18606	18399	18481	19008	18626	47.23	47.5	46.9	47.68		47.63	47.73	47.58	47.2	47.56	47.28	47.75	3.715	5.056	2.372	4.785		4.8	3.275	4.552	4.982	5.117
366	364	Adaptor/scaffold	Dlg4;Dlg4;Dlg4	PSD-95;PSD-95 iso 2;PSD-95 iso 3	397;440;394	Disks large homolog 4	Q62108;Q62108-2;Q62108-3	http://www.phosphosite.org/proteinAction.do?id=7101&showAllSites=true	80.4	AQYKPEEySRFEAKI			NAGQTVTIIAQYKPEEY*SRFEAK	3	908.441	19056		18290									18426	47.77		47.35									47.23	4.857		3.974
367	365	Adaptor/scaffold	Dlg4;Dlg4;Dlg4	PSD-95;PSD-95 iso 2;PSD-95 iso 3	397;440;394	Disks large homolog 4	Q62108;Q62108-2;Q62108-3	http://www.phosphosite.org/proteinAction.do?id=7101&showAllSites=true	80.4	AQYKPEEySRFEAKI			NAGQTVTIIAQYKPEEY*SRFEAK	4	681.582	18852		18170	18950	18853	19165	18877	18583	18390	18490	19013	18615	47.24		47.03	47.67	47.37	47.61	47.7	47.52	47.18	47.58	47.29	47.72	4.16		3.78	7.068	5.908	5.331	3.818	4.515	5.108	6.664
368	366	Adaptor/scaffold	Dlg4;Dlg4;Dlg4	PSD-95;PSD-95 iso 2;PSD-95 iso 3	397;440;394	Disks large homolog 4	Q62108;Q62108-2;Q62108-3	http://www.phosphosite.org/proteinAction.do?id=7101&showAllSites=true	80.4	AQYKPEEySRFEAKI			NAGQTVTIIAQYKPEEY*SRFEAK	4	681.582	19055											18405	47.77											47.18	5.783
369	367	Adaptor/scaffold	Dlg4;Dlg4;Dlg4	PSD-95;PSD-95 iso 2;PSD-95 iso 3	573;616;570	Disks large homolog 4	Q62108;Q62108-2;Q62108-3	http://www.phosphosite.org/proteinAction.do?id=7101&showAllSites=true	80.4	TTRPKREyEIDGRDY			REY*EIDGR	2	559.237	4017	3874	3653					3884	3750			3547	12.02	11.42	11.48					11.7	11.49			11.06	2.071	1.853	1.882					1.619	1.625
370	368	Adaptor/scaffold	Dlg4;Dlg4;Dlg4	PSD-95;PSD-95 iso 2;PSD-95 iso 3	609;652;§606	Disks large homolog 4	Q62108;Q62108-2;Q62108-3	http://www.phosphosite.org/proteinAction.do?id=7101&showAllSites=true	80.4	GQYNSHLyGTSVQSV			FIEAGQYNSHLY*GTSVQSVR	3	779.362	16571	16357		16498	16371	16650	16402	16090	15955	16082	16550	16006	41.68	41.16		41.53	41.21	41.42	41.46	41.22	41.03	41.49	41.13	41.27	5.202	4.767		5.584	5.341	4.936	4.946	5.275	4.751	5.052
371	369	Adaptor/scaffold	Dlg4;Dlg4;Dlg4	PSD-95;PSD-95 iso 2;PSD-95 iso 3	609;652;§606	Disks large homolog 4	Q62108;Q62108-2;Q62108-3	http://www.phosphosite.org/proteinAction.do?id=7101&showAllSites=true	80.4	GQYNSHLyGTSVQSV			FIEAGQYNSHLY*GTSVQSVR	3	779.362	16372							16080					41.15							41.19					4.901							4.285
372	370	Adaptor/scaffold	Dlgap3	SAPAP3	§363	Disks large-associated protein 3	Q6PFD5	http://www.phosphosite.org/proteinAction.do?id=8278&showAllSites=true	105.8	TKAKARTyHYLQVPQ			ARTY*HYLQVPQDDWGGYPTGGK	3	863.723	18606						18580						46.64						46.93						5.918						3.559
373	371	Adaptor/scaffold	Dlgap3	SAPAP3	§363	Disks large-associated protein 3	Q6PFD5	http://www.phosphosite.org/proteinAction.do?id=8278&showAllSites=true	105.8	TKAKARTyHYLQVPQ			ARTY*HYLQVPQDDWGGYPTGGK	4	648.044		18575			18610		18558			18264				46.67			46.76		46.88			47.01				5.342			4.525		2.765			3.428
374	372	Adaptor/scaffold	Dlgap3	SAPAP3	§363	Disks large-associated protein 3	Q6PFD5	http://www.phosphosite.org/proteinAction.do?id=8278&showAllSites=true	105.8	TKAKARTyHYLQVPQ			ARTY*HYLQVPQDDWGGYPTGGKDGEIPCR	4	854.884	18517												46.43												5.455
375	373	Adaptor/scaffold	Dlgap3	SAPAP3	§363	Disks large-associated protein 3	Q6PFD5	http://www.phosphosite.org/proteinAction.do?id=8278&showAllSites=true	105.8	TKAKARTyHYLQVPQ			ARTY*HYLQVPQDDWGGYPTGGKDGEIPCRR	4	893.91		16615		16779				16382		16387				41.81		42.24				41.96		42.26				4.484		3.323				5.089		2.685
376	374	Adaptor/scaffold	Dlgap3	SAPAP3	§363	Disks large-associated protein 3	Q6PFD5	http://www.phosphosite.org/proteinAction.do?id=8278&showAllSites=true	105.8	TKAKARTyHYLQVPQ			ARTY*HYLQVPQDDWGGYPTGGKDGEIPCRR	5	715.329	16715	16600		16841	16788	16861	16705	16368	16286	16470	16869	16365	42.03	41.77		42.4	42.24	41.94	42.24	41.93	41.87	42.47	41.94	42.15	6.415	7.135		5.352	7.348	6.541	7.432	7.147	6.286	7.054
377	375	Adaptor/scaffold	Dlgap3	SAPAP3	§363	Disks large-associated protein 3	Q6PFD5	http://www.phosphosite.org/proteinAction.do?id=8278&showAllSites=true	105.8	TKAKARTyHYLQVPQ			TY*HYLQVPQDDWGGYPTGGKDGEIPCRR	4	837.125	18293				18262								45.87				45.89								4.825				5.17
378	376	Adaptor/scaffold	Dlgap3	SAPAP3	§712, 722	Disks large-associated protein 3	Q6PFD5	http://www.phosphosite.org/proteinAction.do?id=8278&showAllSites=true	105.8	RSFQRHAsEPQPGPR;QPGPRAPtYSVFRTV			HAS*EPQPGPRAPT*YSVFR	3	719.649				14387		14525				14048						36.29		36.19				36.4						1.556		2.269				1.666
379	377	Adaptor/scaffold	Dlgap3	SAPAP3	142	Disks large-associated protein 3	Q6PFD5	http://www.phosphosite.org/proteinAction.do?id=8278&showAllSites=true	105.8	DGFHTLPyQRGPAGP			QLPVQQDGFHTLPY*QR	3	669.654	17159	17042	16530	17147	17136	17303	17013	16828	16710	16821	17304	16615	43.09	42.84	42.93	43.14	43.1	43	42.93	43.07	42.92	43.36	43.02	42.72	3.33	3.003	3.026	3.189	3.561	3.569	2.932	2.596	2.402	3.412
380	378	Adaptor/scaffold	Dlgap3	SAPAP3	142	Disks large-associated protein 3	Q6PFD5	http://www.phosphosite.org/proteinAction.do?id=8278&showAllSites=true	105.8	DGFHTLPyQRGPAGP			QLPVQQDGFHTLPY*QR	3	669.654	17357												43.61												2.245
381	379	Adaptor/scaffold	Dlgap3	SAPAP3	362	Disks large-associated protein 3	Q6PFD5	http://www.phosphosite.org/proteinAction.do?id=8278&showAllSites=true	105.8	ETKAKARtYHYLQVP			ART*YHYLQVPQDDWGGYPTGGK	3	863.723		18524						18306		18199				46.53						46.82		46.84				5.554						5.126		3.899
382	380	Adaptor/scaffold	Dlgap3	SAPAP3	362	Disks large-associated protein 3	Q6PFD5	http://www.phosphosite.org/proteinAction.do?id=8278&showAllSites=true	105.8	ETKAKARtYHYLQVP			ART*YHYLQVPQDDWGGYPTGGKDGEIPCR	4	854.884					18523	18746											46.55	46.55											4.641	4.52
383	381	Adaptor/scaffold	Dlgap3	SAPAP3	362	Disks large-associated protein 3	Q6PFD5	http://www.phosphosite.org/proteinAction.do?id=8278&showAllSites=true	105.8	ETKAKARtYHYLQVP			ART*YHYLQVPQDDWGGYPTGGKDGEIPCRR	4	893.91	16727		15997		16719				16311		17035		42.06		41.58		42.09				41.93		42.36		5.423		2.546		4.02				3.004
384	382	Adaptor/scaffold	Dlgap3	SAPAP3	362	Disks large-associated protein 3	Q6PFD5	http://www.phosphosite.org/proteinAction.do?id=8278&showAllSites=true	105.8	ETKAKARtYHYLQVP			ART*YHYLQVPQDDWGGYPTGGKDGEIPCRR	5	715.329			15925												41.41												6.409
385	383	Adaptor/scaffold	Dlgap3	SAPAP3	362	Disks large-associated protein 3	Q6PFD5	http://www.phosphosite.org/proteinAction.do?id=8278&showAllSites=true	105.8	ETKAKARtYHYLQVP			T*YHYLQVPQDDWGGYPTGGKDGEIPCRR	4	837.125		18176		18369		18438	18220	17877	17743	17911		17803		45.66		46.22		45.79	46.02	45.72	45.53	46.11		45.69		5.325		5.34		4.019	4.677	5.255	4.895	5.1
386	384	Adaptor/scaffold	Dlgap3	SAPAP3	365	Disks large-associated protein 3	Q6PFD5	http://www.phosphosite.org/proteinAction.do?id=8278&showAllSites=true	105.8	AKARTYHyLQVPQDD			TYHY*LQVPQDDWGGYPTGGK	3	788.011	20954												52.39												3.884
387	385	Adaptor/scaffold	Dlgap3	SAPAP3	365	Disks large-associated protein 3	Q6PFD5	http://www.phosphosite.org/proteinAction.do?id=8278&showAllSites=true	105.8	AKARTYHyLQVPQDD			TYHY*LQVPQDDWGGYPTGGKDGEIPCRR	4	837.125	18495		17701										46.38		45.88										4.742		3.548
388	386	Adaptor/scaffold	Dlgap3	SAPAP3	723	Disks large-associated protein 3	Q6PFD5	http://www.phosphosite.org/proteinAction.do?id=8278&showAllSites=true	105.8	PGPRAPTySVFRTVH			APTY*SVFR	2	510.731	12637	12825	12378	12758	12687	12845	12642	12441	12381	12395	12949	12209	32.09	32.52	32.69	32.28	32.21	32.09	32.13	32.19	32.13	32.34	32.27	31.91	1.912	1.711	1.728	1.816	1.761	1.724	1.725	1.944	1.703	1.581
389	387	Adaptor/scaffold	Dlgap3	SAPAP3	723	Disks large-associated protein 3	Q6PFD5	http://www.phosphosite.org/proteinAction.do?id=8278&showAllSites=true	105.8	PGPRAPTySVFRTVH			APTY*SVFR	2	510.731		12617	12166											32.01	32.16											1.776	1.907
390	388	Adaptor/scaffold	Dlgap3	SAPAP3	723	Disks large-associated protein 3	Q6PFD5	http://www.phosphosite.org/proteinAction.do?id=8278&showAllSites=true	105.8	PGPRAPTySVFRTVH			TY*SVFR	2	426.686	10936	10859	10564	11159	10993	11172		10810	10647	10713			27.97	27.75	28.2	28.41	28.05	28.08		28.19	27.79	28.2			1.766	1.658	1.703	1.716	1.777	1.794		1.677	2.037	1.619
391	389	Adaptor/scaffold	Dlgap3	SAPAP3	724	Disks large-associated protein 3	Q6PFD5	http://www.phosphosite.org/proteinAction.do?id=8278&showAllSites=true	105.8	GPRAPTYsVFRTVHT			HASEPQPGPRAPTYS*VFR	3	692.993					11978												30.42												2.889
392	390	Adaptor/scaffold	Dlgap3;Xpo4	SAPAP3;Exportin-4	453;599	Disks large-associated protein 3	Q6PFD5;Q9ESJ0	http://www.phosphosite.org/proteinAction.do?id=8278&showAllSites=true	105.8	RSSIPGYsRSLTTGQ			SSIPGYS*R	2	473.705		5696												15.63												1.262
393	391	Adaptor/scaffold	Dlgap4;Dlgap4	SAPAP4;SAPAP4 iso2	285;285	Disks large-associated protein 4	B1AZP2;B1AZP2-2	http://www.phosphosite.org/proteinAction.do?id=6708&showAllSites=true	108	SLGVGTDtNYVKRGS			NTTTELTAPPPPPAPPATCPSLGVGTDT*NYVKR	3	1167.56					19152												48.13												1.453
394	392	Adaptor/scaffold	Dlgap4;Dlgap4	SAPAP4;SAPAP4 iso2	285;285	Disks large-associated protein 4	B1AZP2;B1AZP2-2	http://www.phosphosite.org/proteinAction.do?id=6708&showAllSites=true	108	SLGVGTDtNYVKRGS			NTTTELTAPPPPPAPPATCPSLGVGTDT*NYVKR	4	875.925								18850	18650	18648										48.21	47.8	47.94										3.703	3.207	3.538
395	393	Adaptor/scaffold	Dlgap4;Dlgap4	SAPAP4;SAPAP4 iso2	287;287	Disks large-associated protein 4	B1AZP2;B1AZP2-2	http://www.phosphosite.org/proteinAction.do?id=6708&showAllSites=true	108	GVGTDTNyVKRGSWS			NTTTELTAPPPPPAPPATCPSLGVGTDTNY*VKR	3	1167.56	19192	19082	18526										48.1	47.95	47.93										2.761	2.546	1.914
396	394	Adaptor/scaffold	Dlgap4;Dlgap4	SAPAP4;SAPAP4 iso2	287;287	Disks large-associated protein 4	B1AZP2;B1AZP2-2	http://www.phosphosite.org/proteinAction.do?id=6708&showAllSites=true	108	GVGTDTNyVKRGSWS			NTTTELTAPPPPPAPPATCPSLGVGTDTNY*VKR	4	875.925	19154	19064	18522	19145							19353		48.01	47.91	47.92	48.14							48.16		6.234	5.229	4.712	5.601
397	395	Adaptor/scaffold	Dmxl2;Dmxl2;Dmxl2	RC3 iso4;RC3;RC3 iso4	721;§721;721	DmX-like protein 2	Q8BPN8-2;Q8BPN8;Q8BPN8-3	http://www.phosphosite.org/proteinAction.do?id=7157707&showAllSites=true	336.8	FHDPNAIySELILWR			TFHDPNAIY*SELILWR	3	685.663		29228	28861				29178		28791	28888				73.96	74.1				74.25		74	74.51				4.77	4.616				3.957		3.83	4.995
398	396	Adaptor/scaffold	Dok4	DOK4	165	Docking protein 4	Q99KE3	http://www.phosphosite.org/proteinAction.do?id=10747&showAllSites=true	37	QITHENIyLWDIHNP			LQITHENIY*LWDIHNPR	3	748.032	22928	22819	22318	22840	22816			22450	22318	22409	22981	22343	57.38	57.36	57.52	57.43	57.21			57.38	57.2	57.57	57.29	56.92	6.229	7.42	5.393	7.093	6.167			5.796	5.986	6.175
399	397	Adaptor/scaffold	Efs	EFS	§121, §128	Embryonal Fyn-associated substrate	Q64355	http://www.phosphosite.org/proteinAction.do?id=5225&showAllSites=true	58.9	GLPARSCsPSSDSIY;SPSSDSIyKVPRGNG			SCS*PSSDSIY*KVPR	3	581.567					10771	11056											27.5	27.8											3.093	2.696
400	398	Adaptor/scaffold	Efs	EFS	§128	Embryonal Fyn-associated substrate	Q64355	http://www.phosphosite.org/proteinAction.do?id=5225&showAllSites=true	58.9	SPSSDSIyKVPRGNG			SCSPSSDSIY*KVPR	2	831.863	8919												23.39												1.558
401	399	Adaptor/scaffold	Efs	EFS	§128	Embryonal Fyn-associated substrate	Q64355	http://www.phosphosite.org/proteinAction.do?id=5225&showAllSites=true	58.9	SPSSDSIyKVPRGNG			SCSPSSDSIY*KVPR	3	554.911		8851	8464	9023	8947	9131	8997			8693				23.05	23.12	23.3	23.19	23.26	23.41			23.36				3.393	2.966	2.888	3.402	3.487	2.362			3.18
402	400	Adaptor/scaffold	Efs	EFS	119, §128	Embryonal Fyn-associated substrate	Q64355	http://www.phosphosite.org/proteinAction.do?id=5225&showAllSites=true	58.9	ASGLPARsCSPSSDS;SPSSDSIyKVPRGNG			S*CSPSSDSIY*KVPR	3	581.567	10561												27.09												2.333
403	401	Adaptor/scaffold	Enah;Enah;Enah;Enah;Enah	Mena;Mena iso3;Mena iso4;Mena iso 5;Mena iso 6	38;38;38;38;38	Protein enabled homolog	Q03173;Q03173-3;Q03173-4;Q03173-5;Q03173-6	http://www.phosphosite.org/proteinAction.do?id=2818&showAllSites=true	85.8	GFSRVHIyHHTGNNT			VHIY*HHTGNNTFR	3	559.255		3768												11.2												3.246
404	402	Adaptor/scaffold	Epb41l1;Epb41l1;Epb41l1	EPB41L1;EPB41L1 iso4;EPB41L1 iso4	§343;343;343	Band 4.1-like protein 1	Q9Z2H5;Q9Z2H5-2;Q9Z2H5-3	http://www.phosphosite.org/proteinAction.do?id=6633&showAllSites=true	98.3	IKIRPGEyEQFESTI			IRPGEY*EQFESTIGFK	2	990.959	21144	21215	20506	21171	21106	21406	21130	20868	20587	20733	21288	20646	52.88	53.36	52.94	53.24	52.95	53.13	53.4	53.34	52.75	53.27	53	52.69	3.648	2.211	3.136	2.437	3.135	3.447	3.613	2.951	2.385	2.647
405	403	Adaptor/scaffold	Epb41l1;Epb41l1;Epb41l1	EPB41L1;EPB41L1 iso4;EPB41L1 iso4	§343;343;343	Band 4.1-like protein 1	Q9Z2H5;Q9Z2H5-2;Q9Z2H5-3	http://www.phosphosite.org/proteinAction.do?id=6633&showAllSites=true	98.3	IKIRPGEyEQFESTI			IRPGEY*EQFESTIGFK	2	990.959								20812												53.19												1.533
406	404	Adaptor/scaffold	Epb41l1;Epb41l1;Epb41l1	EPB41L1;EPB41L1 iso4;EPB41L1 iso4	§343;343;343	Band 4.1-like protein 1	Q9Z2H5;Q9Z2H5-2;Q9Z2H5-3	http://www.phosphosite.org/proteinAction.do?id=6633&showAllSites=true	98.3	IKIRPGEyEQFESTI			IRPGEY*EQFESTIGFK	3	660.975	21125	21225	20488	21178	21107	21385	21091	20795	20565	20731	21279	20657	52.83	53.38	52.89	53.26	52.95	53.08	53.3	53.15	52.69	53.27	52.98	52.71	5.056	5.204	4.608	4.837	4.756	5.311	5.011	4.16	4.258	4.416
407	405	Adaptor/scaffold	Epb41l1;Epb41l1;Epb41l1	EPB41L1;EPB41L1 iso4;EPB41L1 iso4	§343;343;343	Band 4.1-like protein 1	Q9Z2H5;Q9Z2H5-2;Q9Z2H5-3	http://www.phosphosite.org/proteinAction.do?id=6633&showAllSites=true	98.3	IKIRPGEyEQFESTI			IRPGEY*EQFESTIGFKLPNHR	3	866.755	20438	20558	19912	20581	20519	20714	20529	20185	20067	20110	20656		51.12	51.68	51.44	51.75	51.5	51.4	51.86	51.57	51.42	51.66	51.42		2.844	4.394	2.776	4.895	4.488	3.798	2.08	4.542	4.327	5.002
408	406	Adaptor/scaffold	Epb41l1;Epb41l1;Epb41l1	EPB41L1;EPB41L1 iso4;EPB41L1 iso4	§343;343;343	Band 4.1-like protein 1	Q9Z2H5;Q9Z2H5-2;Q9Z2H5-3	http://www.phosphosite.org/proteinAction.do?id=6633&showAllSites=true	98.3	IKIRPGEyEQFESTI			IRPGEY*EQFESTIGFKLPNHR	3	866.755	20193												50.48												1.914
409	407	Adaptor/scaffold	Epb41l1;Epb41l1;Epb41l1	EPB41L1;EPB41L1 iso4;EPB41L1 iso4	§343;343;343	Band 4.1-like protein 1	Q9Z2H5;Q9Z2H5-2;Q9Z2H5-3	http://www.phosphosite.org/proteinAction.do?id=6633&showAllSites=true	98.3	IKIRPGEyEQFESTI			IRPGEY*EQFESTIGFKLPNHR	4	650.318	20155	20490	20043	20636	20654	20649	20344	20085	20243	20042	20548	19949	50.38	51.5	51.78	51.89	51.84	51.24	51.37	51.3	51.88	51.49	51.13	50.98	5.479	5.622	6.153	6.019	6.887	6.169	5.877	5.484	3.778	6.309
410	408	Adaptor/scaffold	Epb41l1;Epb41l1;Epb41l1	EPB41L1;EPB41L1 iso4;EPB41L1 iso4	§343;343;343	Band 4.1-like protein 1	Q9Z2H5;Q9Z2H5-2;Q9Z2H5-3	http://www.phosphosite.org/proteinAction.do?id=6633&showAllSites=true	98.3	IKIRPGEyEQFESTI			IRPGEY*EQFESTIGFKLPNHR	4	650.318	20553		19838	20431	20446	20851	20537	20286	20019	20245	20829	20156	51.42		51.25	51.37	51.32	51.75	51.88	51.82	51.3	52.01	51.87	51.5	6.894		5.639	4.947	5.226	5.952	6.228	6.144	5.888	5.833
411	409	Adaptor/scaffold	Epb41l1;Epb41l1;Epb41l1	EPB41L1;EPB41L1 iso4;EPB41L1 iso4	§343;343;343	Band 4.1-like protein 1	Q9Z2H5;Q9Z2H5-2;Q9Z2H5-3	http://www.phosphosite.org/proteinAction.do?id=6633&showAllSites=true	98.3	IKIRPGEyEQFESTI			IRPGEY*EQFESTIGFKLPNHR	4	650.318	20358										20632		50.91										51.35		6.231
412	410	Adaptor/scaffold	Epb41l1;Epb41l1;Epb41l1	EPB41L1;EPB41L1 iso4;EPB41L1 iso4	§343;343;343	Band 4.1-like protein 1	Q9Z2H5;Q9Z2H5-2;Q9Z2H5-3	http://www.phosphosite.org/proteinAction.do?id=6633&showAllSites=true	98.3	IKIRPGEyEQFESTI			IRPGEY*EQFESTIGFKLPNHR	5	520.456		20603												51.79												4.741
413	411	Adaptor/scaffold	Eps15	EPS15	§242	Epidermal growth factor receptor substrate 15	P42567	http://www.phosphosite.org/proteinAction.do?id=4071&showAllSites=true	98.4	TDKDMDGyVSGLEVR			AKYDEIFLKTDKDMDGY*VSGLEVR	4	718.842			21986												56.65												2.057
414	412	Adaptor/scaffold	Eps15l1;Eps15l1;Eps15l1	EPS15R;EPS15R iso 2;EPS15R iso 3	§562;§562;§562	Epidermal growth factor receptor substrate 15-like 1	Q60902;Q60902-2;Q60902-3	http://www.phosphosite.org/proteinAction.do?id=3028&showAllSites=true	99.2	AHRSLEQyDQVPDGV			SLEQY*DQVPDGVSGTSLPDLATLNEGILLAER	3	1160.9				35897	36021		35496		35288	35223						91.42	91.25		91.23		91.45	91.52						3.07	2.907		2.751		1.14	1.503
415	413	Adaptor/scaffold	Eps15l1;Eps15l1;Eps15l1	EPS15R;EPS15R iso 2;EPS15R iso 3	§562;§562;§562	Epidermal growth factor receptor substrate 15-like 1	Q60902;Q60902-2;Q60902-3	http://www.phosphosite.org/proteinAction.do?id=3028&showAllSites=true	99.2	AHRSLEQyDQVPDGV			SLEQY*DQVPDGVSGTSLPDLATLNEGILLAER	4	870.925		35749					35495							91.46					91.23							1.9					1.671
416	414	Adaptor/scaffold	Eps15l1;Eps15l1;Eps15l1	EPS15R;EPS15R iso 2;EPS15R iso 3	§562;§562;§562	Epidermal growth factor receptor substrate 15-like 1	Q60902;Q60902-2;Q60902-3	http://www.phosphosite.org/proteinAction.do?id=3028&showAllSites=true	99.2	AHRSLEQyDQVPDGV			SLEQY*DQVPDGVSGTSLPDLATLNEGILLAER	4	870.925							35529												91.32												2.25
417	415	Adaptor/scaffold	Eps8	EPS8	§524	Epidermal growth factor receptor kinase substrate 8	Q08509	http://www.phosphosite.org/proteinAction.do?id=4382&showAllSites=true	91.7	NHQVDRNyDAVKTQP			STPNHQVDRNY*DAVK	3	608.607	2818	2855				3263	3091				3265		9.19	9.1				9.67	9.53				9.52		2.07	1.703				3.193	1.226
418	416	Adaptor/scaffold	Eps8	EPS8	§524	Epidermal growth factor receptor kinase substrate 8	Q08509	http://www.phosphosite.org/proteinAction.do?id=4382&showAllSites=true	91.7	NHQVDRNyDAVKTQP			STPNHQVDRNY*DAVK	3	608.607	2839												9.25												2.71
419	417	Adaptor/scaffold	Frs3	FRS3	187, 193, 206	Fibroblast growth factor receptor substrate 3	Q91WJ0	http://www.phosphosite.org/proteinAction.do?id=12772800&showAllSites=true	53.9	STHTLIAsEEQSHTY;ASEEQSHtYVNTPTG;TGDEDGRsRHCLQPL			IAS*EEQSHT*YVNTPTGDEDGRS*R	3	930.355			12248												32.37												1.148
420	418	Adaptor/scaffold	Frs3	FRS3	417	Fibroblast growth factor receptor substrate 3	Q91WJ0	http://www.phosphosite.org/proteinAction.do?id=12772800&showAllSites=true	53.9	EPPRQLNyIQVELKG			QLNY*IQVELK	2	664.337	20470												51.21												1.829
421	419	Adaptor/scaffold	Frs3	FRS3	455	Fibroblast growth factor receptor substrate 3	Q91WJ0	http://www.phosphosite.org/proteinAction.do?id=12772800&showAllSites=true	53.9	PVRSSDSyAVIDLKK			SSDSY*AVIDLK	2	639.287		17212												43.25												3.231
422	420	Adaptor/scaffold	Fyb;Fyb	SLAP-130;SLAP-130 iso 2	§559;§559	FYN-binding protein	O35601;O35601-2	http://www.phosphosite.org/proteinAction.do?id=3219&showAllSites=true	90	TTAVEIDyDSLKRKK			TTAVEIDY*DSLKR	2	795.874	14698	14511		14712	14672	14825	14661		14325	14368			37.06	36.59		37.09	37.02	36.9	37.09		36.96	37.2			3.401	2.799		3.073	2.782	2.378	2.814		3.201	3.077
423	421	Adaptor/scaffold	Fyb;Fyb	SLAP-130;SLAP-130 iso 2	§561;§561	FYN-binding protein	O35601;O35601-2	http://www.phosphosite.org/proteinAction.do?id=3219&showAllSites=true	90	AVEIDYDsLKRKKNS			TTAVEIDYDS*LKR	2	795.874			14078												36.83												1.573
424	422	Adaptor/scaffold	Fyb;Fyb	SLAP-130;SLAP-130 iso 2	§561;§561	FYN-binding protein	O35601;O35601-2	http://www.phosphosite.org/proteinAction.do?id=3219&showAllSites=true	90	AVEIDYDsLKRKKNS			TTAVEIDYDS*LKR	2	795.874			14114												36.93												2.219
425	423	Adaptor/scaffold	G3bp1	G3BP-1	§56	Ras GTPase-activating protein-binding protein 1	P97855	http://www.phosphosite.org/proteinAction.do?id=2712&showAllSites=true	51.8	GKPADAVyGQKEIHR			NSSYAHGGLDSNGKPADAVY*GQK	3	806.024			6850	7251	7305		7179								19.21	19.05	19.35		19.09								3.445	3.047	3.25		3.883
426	424	Adaptor/scaffold	G3bp2;G3bp2	G3BP-2;G3BP-2 iso2	§56;56	Ras GTPase-activating protein-binding protein 2	P97379;P97379-2	http://www.phosphosite.org/proteinAction.do?id=4379&showAllSites=true	54.1	GKPQEAVyGQNDIHH			NSSYVHGGVDASGKPQEAVY*GQNDIHHK	4	769.349	7036	6601	6847	7118	7313	7310	7107			6987		6645	18.98	17.67	19.2	18.74	19.37	18.94	18.93			19.28		18.52	8.426	9.509	6.486	5.613	4.777	8.355	8.213			8.617
427	425	Adaptor/scaffold	G3bp2;G3bp2	G3BP-2;G3BP-2 iso2	§56;56	Ras GTPase-activating protein-binding protein 2	P97379;P97379-2	http://www.phosphosite.org/proteinAction.do?id=4379&showAllSites=true	54.1	GKPQEAVyGQNDIHH			NSSYVHGGVDASGKPQEAVY*GQNDIHHK	5	615.681	7049	6604	6865		7262		7128					6654	19.01	17.68	19.24		19.25		18.98					18.53	5.091	5.892	4.65		3.611		4.694
428	426	Adaptor/scaffold	Gab1	GAB1	§259	GRB2-associated-binding protein 1	Q9QYY0	http://www.phosphosite.org/proteinAction.do?id=1645&showAllSites=true	76.8	VSGESSLyNLPRSYS			LTSVSGESSLY*NLPR	2	851.906			18193					18464							47.09					47.21							2.429					3.213
429	427	Adaptor/scaffold	Gab1	GAB1	§628	GRB2-associated-binding protein 1	Q9QYY0	http://www.phosphosite.org/proteinAction.do?id=1645&showAllSites=true	76.8	KGDKQVEyLDLDLDS	Met	SHP-2	GDKQVEY*LDLDLDSGK	2	937.925		19680			19706	19902			19249	19337				49.45			49.5	49.39			49.33	49.71				3.889			3.843	3.687			2.89	2.665
430	428	Adaptor/scaffold	Gab1	GAB1	§628	GRB2-associated-binding protein 1	Q9QYY0	http://www.phosphosite.org/proteinAction.do?id=1645&showAllSites=true	76.8	KGDKQVEyLDLDLDS	Met	SHP-2	GDKQVEY*LDLDLDSGK	3	625.619		19578		19699	19676	19898		19429	19186	19282	19861	19094		49.19		49.54	49.42	49.38		49.67	49.17	49.57	49.43	48.81		2.285		4.081	4.025	4.375		4.111	3.126	2.208
431	429	Adaptor/scaffold	Gab1	GAB1	§660	GRB2-associated-binding protein 1	Q9QYY0	http://www.phosphosite.org/proteinAction.do?id=1645&showAllSites=true	76.8	MADERVDyVVVDQQK	Met		SSGSGSSM#ADERVDY*VVVDQQK	3	814.016	11746		11315	11857	11773		11859	11527	11469	11546			29.92		30.02	30.06	29.93		30.25	29.95	29.82	30.25			6.103		4.208	2.932	2.643		4.454	4.209	3.793	4.353
432	430	Adaptor/scaffold	Gab1	GAB1	§660	GRB2-associated-binding protein 1	Q9QYY0	http://www.phosphosite.org/proteinAction.do?id=1645&showAllSites=true	76.8	MADERVDyVVVDQQK	Met		SSGSGSSMADERVDY*VVVDQQK	3	808.684			13760	14393	14342	14517									36.06	36.31	36.23	36.16									4.113	3.673	3.799	4.113
433	431	Adaptor/scaffold	Gab1	GAB1	§660	GRB2-associated-binding protein 1	Q9QYY0	http://www.phosphosite.org/proteinAction.do?id=1645&showAllSites=true	76.8	MADERVDyVVVDQQK	Met		SSGSGSSMADERVDY*VVVDQQK	3	808.684						14527												36.19												4.266
434	432	Adaptor/scaffold	Grasp	GRASP	§236	General receptor for phosphoinositides 1-associated scaffold protein	Q9JJA9	http://www.phosphosite.org/proteinAction.do?id=8778&showAllSites=true	42.3	VVKDPSIyDTLESVR			LVHGLVVKDPSIY*DTLESVR	3	774.07	23117	22900				23162	23015	22639		22565	23162		57.87	57.54				57.47	58.24	57.87		57.97	57.75		6.66	5.084				5.68	6.6	7.084		5.802
435	433	Adaptor/scaffold	Grb14	GRB14	§111	Growth factor receptor-bound protein 14	Q9JLM9	http://www.phosphosite.org/proteinAction.do?id=5564&showAllSites=true	60.5	KKQVIKVySEDETSR			QVIKVY*SEDETSR	2	817.377			7618									7616			21.07									20.81			1.346
436	434	Adaptor/scaffold	Grb14	GRB14	112	Growth factor receptor-bound protein 14	Q9JLM9	http://www.phosphosite.org/proteinAction.do?id=5564&showAllSites=true	60.5	KQVIKVYsEDETSRA			QVIKVYS*EDETSR	2	817.377		7908												20.78												1.483
437	435	Adaptor/scaffold	Grb2;Grb2	GRB2;GRB2 iso 2	§160;119	Growth factor receptor-bound protein 2	Q60631;Q60631-2	http://www.phosphosite.org/proteinAction.do?id=1668&showAllSites=true	25.2	QMPQQPTyVQALFDF	Src		DIEQM#PQQPTY*VQALFDFDPQEDGELGFR	3	1170.51	35139	35110	34570	35097	35161	35521	34727	34411	34537	34340	35191	34865	89.22	89.74	89.16	89.28	88.94	89.25	89.16	89.11	89.41	89.14	89.05	89.3	5.309	3.718	4.73	4.157	4.762	4.547	3.424	3.758	3.646	3.523
438	436	Adaptor/scaffold	Grb2;Grb2	GRB2;GRB2 iso 2	§160;119	Growth factor receptor-bound protein 2	Q60631;Q60631-2	http://www.phosphosite.org/proteinAction.do?id=1668&showAllSites=true	25.2	QMPQQPTyVQALFDF	Src		DIEQM#PQQPTY*VQALFDFDPQEDGELGFR	3	1170.51		34919		35074		35721		34604	34347		35255			89.22		89.22		89.78		89.63	88.9		89.22			2.574		3.359		2.998		1.135	3.632
439	437	Adaptor/scaffold	Grb2;Grb2	GRB2;GRB2 iso 2	§160;119	Growth factor receptor-bound protein 2	Q60631;Q60631-2	http://www.phosphosite.org/proteinAction.do?id=1668&showAllSites=true	25.2	QMPQQPTyVQALFDF	Src		DIEQM#PQQPTY*VQALFDFDPQEDGELGFR	4	878.136	34988	34972			35235		34753	34466		34398			88.81	89.36			89.14		89.23	89.26		89.29			3.741	3.695			3.83		3.742	3.195		3.128
440	438	Adaptor/scaffold	Grb2;Grb2	GRB2;GRB2 iso 2	§209;168	Growth factor receptor-bound protein 2	Q60631;Q60631-2	http://www.phosphosite.org/proteinAction.do?id=1668&showAllSites=true	25.2	TGMFPRNyVTPVNRN			NY*VTPVNR	2	521.74	5607	5745	5404	5868	5786	5989		5490	5530	5551	5973	5437	15.6	15.74	15.61	15.79	15.73	15.84		15.42	15.59	15.84	15.72	15.63	1.548	1.798	1.656	2.241	2.119	1.979		1.729	1.891	2.082
441	439	Adaptor/scaffold	Grid2ip;Grid2ip;Grid2ip	GRID2IP;GRID2IP iso2;GRID2IP iso 3	548;369;376	Delphilin	Q0QWG9;Q0QWG9-2;Q0QWG9-3	http://www.phosphosite.org/proteinAction.do?id=1967100&showAllSites=true	131.9	PKMMSAVyAELESRL			M#M#SAVY*AELESR	2	749.801		13914						13830		13520				35.19						35.59		35.07				2.91						2.822		2.844
442	440	Adaptor/scaffold	Grid2ip;Grid2ip;Grid2ip	GRID2IP;GRID2IP iso2;GRID2IP iso 3	548;369;376	Delphilin	Q0QWG9;Q0QWG9-2;Q0QWG9-3	http://www.phosphosite.org/proteinAction.do?id=1967100&showAllSites=true	131.9	PKMMSAVyAELESRL			MM#SAVY*AELESR	2	741.804	15979												40.17												3.132
443	441	Adaptor/scaffold	Grid2ip;Grid2ip;Grid2ip	GRID2IP;GRID2IP iso2;GRID2IP iso 3	548;369;376	Delphilin	Q0QWG9;Q0QWG9-2;Q0QWG9-3	http://www.phosphosite.org/proteinAction.do?id=1967100&showAllSites=true	131.9	PKMMSAVyAELESRL			MMSAVY*AELESR	2	733.806	20418												51.07												3.064
444	442	Adaptor/scaffold	Grid2ip;Grid2ip;Grid2ip	GRID2IP;GRID2IP iso2;GRID2IP iso 3	856;677;684	Delphilin	Q0QWG9;Q0QWG9-2;Q0QWG9-3	http://www.phosphosite.org/proteinAction.do?id=1967100&showAllSites=true	131.9	KLSDMVKyLDLELHF			Y*LDLELHFGTQKPPKPVPGPEPFR	4	711.364	23023	22823	22453	22898	22890		22957	22527	22461				57.63	57.37	57.87	57.58	57.39		58.09	57.58	57.57				4.294	5.128	4.091	5.174	4.992		4.691	3.916	4.495
445	443	Adaptor/scaffold	Grip1;Grip1;Grip1;Grip1	GRIP1;GRIP1 iso2;GRIP1 iso3;LGALS12 iso 4	1047;954;953;552	Glutamate receptor-interacting protein 1	Q925T6;Q925T6-2;Q925T6-3;Q925T6-4	http://www.phosphosite.org/proteinAction.do?id=17435&showAllSites=true	122	DVGGLKPyDRLLQVN			NIRPAGPGDVGGLKPY*DR	3	654.658						10949												27.55												3.473
446	444	Adaptor/scaffold	Hgs	Hrs	§131	Hepatocyte growth factor-regulated tyrosine kinase substrate	Q99LI8	http://www.phosphosite.org/proteinAction.do?id=3905&showAllSites=true	86	KYKVVQDtYQIMKVE			YKVVQDT*YQIMK	2	798.381										14214												36.82												2.397
447	445	Adaptor/scaffold	Hgs	Hrs	§132	Hepatocyte growth factor-regulated tyrosine kinase substrate	Q99LI8	http://www.phosphosite.org/proteinAction.do?id=3905&showAllSites=true	86	YKVVQDTyQIMKVEG			VVQDTY*QIM#K	2	660.799			6331												17.84												1.502
448	446	Adaptor/scaffold	Hgs	Hrs	§216	Hepatocyte growth factor-regulated tyrosine kinase substrate	Q99LI8	http://www.phosphosite.org/proteinAction.do?id=3905&showAllSites=true	86	VRVCEPCyEQLNKKA			VCEPCY*EQLNK	2	760.302	9210	9291	8847	9491	9403	9606	9360	9145	9159	9148	9565	9006	24	24.08	24.04	24.41	24.29	24.38	24.24	24.15	24.23	24.46	24.16	24.17	2.528	2.713	2.184	2.317	2.214	2.047	2.834	2.405	2.171	2.412
449	447	Adaptor/scaffold	Hgs	Hrs	§216	Hepatocyte growth factor-regulated tyrosine kinase substrate	Q99LI8	http://www.phosphosite.org/proteinAction.do?id=3905&showAllSites=true	86	VRVCEPCyEQLNKKA			VCEPCY*EQLNK	2	760.302											9619												24.3
450	448	Adaptor/scaffold	Hgs	Hrs	§216	Hepatocyte growth factor-regulated tyrosine kinase substrate	Q99LI8	http://www.phosphosite.org/proteinAction.do?id=3905&showAllSites=true	86	VRVCEPCyEQLNKKA			VCEPCY*EQLNKK	2	824.349			6752												18.96												1.109
451	449	Adaptor/scaffold	Hgs	Hrs	§216	Hepatocyte growth factor-regulated tyrosine kinase substrate	Q99LI8	http://www.phosphosite.org/proteinAction.do?id=3905&showAllSites=true	86	VRVCEPCyEQLNKKA			VCEPCY*EQLNKK	3	549.902		6935	6719	7225	7181	7322	7139			6923				18.45	18.88	18.99	19.05	18.97	19			19.13				1.73	2.624	2.705	3.228	3.119	2.543			2.243
452	450	Adaptor/scaffold	Hgs	Hrs	§216	Hepatocyte growth factor-regulated tyrosine kinase substrate	Q99LI8	http://www.phosphosite.org/proteinAction.do?id=3905&showAllSites=true	86	VRVCEPCyEQLNKKA			VCEPCY*EQLNKKAEGK	3	678.301			6379	6917	6886	7058	6853	6744				6468			17.95	18.24	18.32	18.33	18.31	18.44				18.09			2.146	1.876	2.099	2.009	2.237	1.748
453	451	Adaptor/scaffold	Hgs	Hrs	§216	Hepatocyte growth factor-regulated tyrosine kinase substrate	Q99LI8	http://www.phosphosite.org/proteinAction.do?id=3905&showAllSites=true	86	VRVCEPCyEQLNKKA			VCEPCY*EQLNKKAEGK	3	678.301												6425												17.97
454	452	Adaptor/scaffold	Hgs	Hrs	§334	Hepatocyte growth factor-regulated tyrosine kinase substrate	Q99LI8	http://www.phosphosite.org/proteinAction.do?id=3905&showAllSites=true	86	ARYLNRNyWEKKQEE			YLNRNY*WEK	3	455.871	10729												27.51												1.54
455	453	Adaptor/scaffold	Irs1	IRS1	§608	Insulin receptor substrate 1	P35569	http://www.phosphosite.org/proteinAction.do?id=854&showAllSites=true	130.6	NLHTDDGyMPMSPGV			GGHHRPDTSNLHTDDGY*M#PM#SPGVAPVPSNR	4	853.621	8920	7515		7936		8075	7654				7944	7399	23.39	19.84		20.71		20.76	20.2				20.34	20.3	3.164	4.823		4.565		3.197	3.989
456	454	Adaptor/scaffold	Irs1	IRS1	§608	Insulin receptor substrate 1	P35569	http://www.phosphosite.org/proteinAction.do?id=854&showAllSites=true	130.6	NLHTDDGyMPMSPGV			GGHHRPDTSNLHTDDGY*M#PM#SPGVAPVPSNR	4	853.621	7506											7443	20.08											20.4	5.497
457	455	Adaptor/scaffold	Irs1	IRS1	§608	Insulin receptor substrate 1	P35569	http://www.phosphosite.org/proteinAction.do?id=854&showAllSites=true	130.6	NLHTDDGyMPMSPGV			GGHHRPDTSNLHTDDGY*M#PM#SPGVAPVPSNR	5	683.098				7945		8107	7709			7627	7995	7396				20.73		20.84	20.33			20.83	20.46	20.29				4.982		5.461	3.263			2.546
458	456	Adaptor/scaffold	Irs1	IRS1	§608	Insulin receptor substrate 1	P35569	http://www.phosphosite.org/proteinAction.do?id=854&showAllSites=true	130.6	NLHTDDGyMPMSPGV			GGHHRPDTSNLHTDDGY*M#PM#SPGVAPVPSNR	5	683.098							8351												21.88												4.028
459	457	Adaptor/scaffold	Irs1	IRS1	§608	Insulin receptor substrate 1	P35569	http://www.phosphosite.org/proteinAction.do?id=854&showAllSites=true	130.6	NLHTDDGyMPMSPGV			GGHHRPDTSNLHTDDGY*M#PMSPGVAPVPSNR	4	849.622				9564		9762					9736					24.59		24.74					24.57					4.035		4.335
460	458	Adaptor/scaffold	Irs1	IRS1	§608	Insulin receptor substrate 1	P35569	http://www.phosphosite.org/proteinAction.do?id=854&showAllSites=true	130.6	NLHTDDGyMPMSPGV			GGHHRPDTSNLHTDDGY*M#PMSPGVAPVPSNR	5	679.899		9308	9095	9580	9611	9765			9226	9251		9007		24.12	24.66	24.62	24.8	24.75			24.39	24.7		24.18		4.539	4.368	4.933	4.458	3.304			4.222	4.151
461	459	Adaptor/scaffold	Irs1	IRS1	§608	Insulin receptor substrate 1	P35569	http://www.phosphosite.org/proteinAction.do?id=854&showAllSites=true	130.6	NLHTDDGyMPMSPGV			GGHHRPDTSNLHTDDGY*MPM#SPGVAPVPSNR	4	849.622			10099		10458	10768	10404		10279	10194	10736				27.08		26.84	27.11	26.74		26.9	26.94	26.93				2.632		6.714	4.348	3.858		4.498	2.21
462	460	Adaptor/scaffold	Irs1	IRS1	§608	Insulin receptor substrate 1	P35569	http://www.phosphosite.org/proteinAction.do?id=854&showAllSites=true	130.6	NLHTDDGyMPMSPGV			GGHHRPDTSNLHTDDGY*MPMSPGVAPVPSNR	5	676.701			12075		12577										31.92		31.92										4.404		3.186
463	461	Adaptor/scaffold	Irs1	IRS1	§608	Insulin receptor substrate 1	P35569	http://www.phosphosite.org/proteinAction.do?id=854&showAllSites=true	130.6	NLHTDDGyMPMSPGV			GGHHRPDTSNLHTDDGY*MPMSPGVAPVPSNR	5	676.701					12586												31.95												3.001
464	462	Adaptor/scaffold	Irs1	IRS1	§608	Insulin receptor substrate 1	P35569	http://www.phosphosite.org/proteinAction.do?id=854&showAllSites=true	130.6	NLHTDDGyMPMSPGV			RGGHHRPDTSNLHTDDGY*M#PM#SPGVAPVPSNR	5	714.319											6963	6569											18	18.33
465	463	Adaptor/scaffold	Irs1	IRS1	§608	Insulin receptor substrate 1	P35569	http://www.phosphosite.org/proteinAction.do?id=854&showAllSites=true	130.6	NLHTDDGyMPMSPGV			RGGHHRPDTSNLHTDDGY*M#PMSPGVAPVPSNR	5	711.12									8315	8284	8736										22.18	22.37	22.18										5.241	2.963
466	464	Adaptor/scaffold	Irs1	IRS1	§608	Insulin receptor substrate 1	P35569	http://www.phosphosite.org/proteinAction.do?id=854&showAllSites=true	130.6	NLHTDDGyMPMSPGV			RGGHHRPDTSNLHTDDGY*MPM#SPGVAPVPSNR	5	711.12	9584	9293	9138	9670	9732	9810		9306	9218	9321	9760		24.94	24.09	24.75	24.84	25.09	24.86		24.55	24.37	24.87	24.63		3.064	3.987	5.954	3.776	3.55	3.386		3.075	4.884	5.448
467	465	Adaptor/scaffold	Irs1	IRS1	§608	Insulin receptor substrate 1	P35569	http://www.phosphosite.org/proteinAction.do?id=854&showAllSites=true	130.6	NLHTDDGyMPMSPGV			RGGHHRPDTSNLHTDDGY*MPM#SPGVAPVPSNR	5	711.12				9662												24.82												3.091
468	466	Adaptor/scaffold	Irs1	IRS1	§608	Insulin receptor substrate 1	P35569	http://www.phosphosite.org/proteinAction.do?id=854&showAllSites=true	130.6	NLHTDDGyMPMSPGV			RGGHHRPDTSNLHTDDGY*MPMSPGVAPVPSNR	5	707.921						11821												29.64												3.43
469	467	Adaptor/scaffold	Irs1	IRS1	§608	Insulin receptor substrate 1	P35569	http://www.phosphosite.org/proteinAction.do?id=854&showAllSites=true	130.6	NLHTDDGyMPMSPGV			Y*M#PMSPGVAPVPSNR	2	849.873												10144												26.91
470	468	Adaptor/scaffold	Irs1	IRS1	§628	Insulin receptor substrate 1	P35569	http://www.phosphosite.org/proteinAction.do?id=854&showAllSites=true	130.6	NRKGNGDyMPMSPKS			KGNGDY*MPM#SPK	2	710.785	5557				5615						5750		15.48				15.34						15.2		1.329				1.204
471	469	Adaptor/scaffold	Irs1	IRS1	§628	Insulin receptor substrate 1	P35569	http://www.phosphosite.org/proteinAction.do?id=854&showAllSites=true	130.6	NRKGNGDyMPMSPKS			KGNGDY*MPMSPK	2	702.788	8400		7976		8510	8709			8235	8233			22.15		21.91		22.16	22.25			21.99	22.25			1.513		1.604		3.064	3.052			2.78	2.14
472	470	Adaptor/scaffold	Irs2	IRS2	§538	Insulin receptor substrate 2	P81122	http://www.phosphosite.org/proteinAction.do?id=6132&showAllSites=true	136.7	SGGELYGyMSMDRPL			DGSGGELYGY*M#SM#DRPLSHCGRPYR	4	744.058							10553				10831								27.08				27.16								1.511
473	471	Adaptor/scaffold	Irs2	IRS2	§538	Insulin receptor substrate 2	P81122	http://www.phosphosite.org/proteinAction.do?id=6132&showAllSites=true	136.7	SGGELYGyMSMDRPL			DGSGGELYGY*M#SMDRPLSHCGRPYR	4	740.06											13645												33.98
474	472	Adaptor/scaffold	Irs2	IRS2	§538	Insulin receptor substrate 2	P81122	http://www.phosphosite.org/proteinAction.do?id=6132&showAllSites=true	136.7	SGGELYGyMSMDRPL			DGSGGELYGY*MSM#DRPLSHCGRPYR	4	740.06				15254		15319	15064			14824	15477					38.45		38.13	38.1			38.33	38.51					2.131		3.386	2.59			3.133
475	473	Adaptor/scaffold	Irs2	IRS2	§538	Insulin receptor substrate 2	P81122	http://www.phosphosite.org/proteinAction.do?id=6132&showAllSites=true	136.7	SGGELYGyMSMDRPL			DGSGGELYGY*MSMDRPLSHCGRPYR	4	736.061	17532												44.04												1.7
476	474	Adaptor/scaffold	Irs2	IRS2	§649	Insulin receptor substrate 2	P81122	http://www.phosphosite.org/proteinAction.do?id=6132&showAllSites=true	136.7	NLGADDGyMPMTPGA			SSSSNLGADDGY*M#PM#TPGAALR	2	1155.47		13818										13418		34.95										34.88		1.697
477	475	Adaptor/scaffold	Irs2	IRS2	§649	Insulin receptor substrate 2	P81122	http://www.phosphosite.org/proteinAction.do?id=6132&showAllSites=true	136.7	NLGADDGyMPMTPGA			SSSSNLGADDGY*M#PM#TPGAALR	3	770.652	13732	13717		13891	14116	14036	14021	13313	13396	13599	13961	13541	34.71	34.71		35.05	35.67	34.99	35.49	34.31	34.65	35.27	34.75	35.18	3.608	3.537		3.225	1.101	2.977	1.302	2.645	1.747	1.939
478	476	Adaptor/scaffold	Irs2	IRS2	§649	Insulin receptor substrate 2	P81122	http://www.phosphosite.org/proteinAction.do?id=6132&showAllSites=true	136.7	NLGADDGyMPMTPGA			SSSSNLGADDGY*M#PM#TPGAALR	3	770.652		13931		13838	13740	14115	13756	13516	13464			13325		35.24		34.92	34.76	35.19	34.88	34.84	34.83			34.66		3.987		2.636	2.743	1.919	4.088	3.724	2.849
479	477	Adaptor/scaffold	Irs2	IRS2	§649	Insulin receptor substrate 2	P81122	http://www.phosphosite.org/proteinAction.do?id=6132&showAllSites=true	136.7	NLGADDGyMPMTPGA			SSSSNLGADDGY*M#PMTPGAALR	3	765.32						17117				16505								42.53				42.56								2.788				3.104
480	478	Adaptor/scaffold	Irs2	IRS2	§649	Insulin receptor substrate 2	P81122	http://www.phosphosite.org/proteinAction.do?id=6132&showAllSites=true	136.7	NLGADDGyMPMTPGA			SSSSNLGADDGY*MPM#TPGAALR	3	765.32		17898		17894	17810	17987	17692	17423		17379		17406		44.99		45.01	44.79	44.68	44.65	44.54		44.75		44.69		2.571		3.184	2.918	2.739	2.336	3.066		2.363
481	479	Adaptor/scaffold	Irs2	IRS2	§649	Insulin receptor substrate 2	P81122	http://www.phosphosite.org/proteinAction.do?id=6132&showAllSites=true	136.7	NLGADDGyMPMTPGA			SSSSNLGADDGY*MPM#TPGAALR	3	765.32							17626			17440									44.48			44.91									3.027			3.169
482	480	Adaptor/scaffold	Irs2	IRS2	§671	Insulin receptor substrate 2	P81122	http://www.phosphosite.org/proteinAction.do?id=6132&showAllSites=true	136.7	NSCKSDDyMPMSPTS			SGGPNSCKSDDY*M#PM#SPTSVSAPK	3	871.35		7505		7767			7455	9626		7468	7843	7402		19.81		20.3			19.72	25.35		20.44	20.11	20.31		3.344		2.929			2.571	3.037		2.924
483	481	Adaptor/scaffold	Irs2	IRS2	§671	Insulin receptor substrate 2	P81122	http://www.phosphosite.org/proteinAction.do?id=6132&showAllSites=true	136.7	NSCKSDDyMPMSPTS			SGGPNSCKSDDY*M#PM#SPTSVSAPK	3	871.35												7401												20.3
484	482	Adaptor/scaffold	Irs2	IRS2	§671	Insulin receptor substrate 2	P81122	http://www.phosphosite.org/proteinAction.do?id=6132&showAllSites=true	136.7	NSCKSDDyMPMSPTS			SGGPNSCKSDDY*M#PMSPTSVSAPK	3	866.018		10104	9853	10405		10472	10187		10023		10543			26.01	26.51	26.62		26.42	26.21		26.3		26.5			3.486	3.832	3.2		4.006	2.944		4.072
485	483	Adaptor/scaffold	Irs2	IRS2	§671	Insulin receptor substrate 2	P81122	http://www.phosphosite.org/proteinAction.do?id=6132&showAllSites=true	136.7	NSCKSDDyMPMSPTS			SGGPNSCKSDDY*MPM#SPTSVSAPK	3	866.018	11230	11445	10955	11559		11736	11519	11304	11243	11111	11608	11021	28.67	29.21	29.13	29.31		29.43	29.45	29.4	29.26	29.16	28.97	28.98	2.632	2.579	3.64	3.1		2.924	2.83	3.658	4.165	2.55
486	484	Adaptor/scaffold	Irs2	IRS2	§671	Insulin receptor substrate 2	P81122	http://www.phosphosite.org/proteinAction.do?id=6132&showAllSites=true	136.7	NSCKSDDyMPMSPTS			SGGPNSCKSDDY*MPM#SPTSVSAPK	3	866.018											11811	11180											29.48	29.4
487	485	Adaptor/scaffold	Irs2	IRS2	§671	Insulin receptor substrate 2	P81122	http://www.phosphosite.org/proteinAction.do?id=6132&showAllSites=true	136.7	NSCKSDDyMPMSPTS			SGGPNSCKSDDY*MPM#SPTSVSAPK	3	866.018												10981												28.89
488	486	Adaptor/scaffold	Irs2	IRS2	§671	Insulin receptor substrate 2	P81122	http://www.phosphosite.org/proteinAction.do?id=6132&showAllSites=true	136.7	NSCKSDDyMPMSPTS			SGGPNSCKSDDY*MPMSPTSVSAPK	3	860.687			13932	14509	14445	14649			14042	14150					36.46	36.59	36.47	36.46			36.22	36.66					3.824	3.949	4.286	3.777			3.035	3.398
489	487	Adaptor/scaffold	Irs2	IRS2	§732	Insulin receptor substrate 2	P81122	http://www.phosphosite.org/proteinAction.do?id=6132&showAllSites=true	136.7	AESSPEDsGYMRMWC			ASSPAESSPEDS*GYM#R	2	883.832												3732												11.49
490	488	Adaptor/scaffold	Irs2	IRS2	§732	Insulin receptor substrate 2	P81122	http://www.phosphosite.org/proteinAction.do?id=6132&showAllSites=true	136.7	AESSPEDsGYMRMWC			ASSPAESSPEDS*GYMR	2	875.835	7364		7044			7701		7287			7663		19.76		19.68			19.86		19.71			19.67		1.984		2.64			2.536		2.979
491	489	Adaptor/scaffold	Irs2	IRS2	§734	Insulin receptor substrate 2	P81122	http://www.phosphosite.org/proteinAction.do?id=6132&showAllSites=true	136.7	SSPEDSGyMRMWCGS			ASSPAESSPEDSGY*M#R	2	883.832								4196		4079	4555									12.44		12.4	12.47									1.703		1.973
492	490	Adaptor/scaffold	Irs2	IRS2	§734	Insulin receptor substrate 2	P81122	http://www.phosphosite.org/proteinAction.do?id=6132&showAllSites=true	136.7	SSPEDSGyMRMWCGS			ASSPAESSPEDSGY*MR	2	875.835		7340		7597	7524	7640	7344		7219	7218		7043		19.45		19.9	19.86	19.71	19.44		19.6	19.84		19.43		2.42		2.341	2.469	2.367	2.774		2.447	1.215
493	491	Adaptor/scaffold	Irs2	IRS2	§814	Insulin receptor substrate 2	P81122	http://www.phosphosite.org/proteinAction.do?id=6132&showAllSites=true	136.7	CSGDNDQyVLMSSPV			SYKAPCSCSGDNDQY*VLM#SSPVGR	3	925.38	13669	13745	13211	14006	13857	13929	13776	13316	13633	13436	13981	13305	34.57	34.78	34.72	35.35	35.03	34.73	34.93	34.31	35.25	34.88	34.8	34.61	5.011	5.35	4.015	3.053	4.079	3.866	5.681	2.782	4.649	5.971
494	492	Adaptor/scaffold	Irs2	IRS2	§814	Insulin receptor substrate 2	P81122	http://www.phosphosite.org/proteinAction.do?id=6132&showAllSites=true	136.7	CSGDNDQyVLMSSPV			SYKAPCSCSGDNDQY*VLM#SSPVGR	3	925.38		13954		13801	13731	14054		13517	13433					35.3		34.83	34.74	35.04		34.84	34.75					4.939		5.794	3.58	4.45		4.189	2.787
495	493	Adaptor/scaffold	Irs2	IRS2	§814	Insulin receptor substrate 2	P81122	http://www.phosphosite.org/proteinAction.do?id=6132&showAllSites=true	136.7	CSGDNDQyVLMSSPV			SYKAPCSCSGDNDQY*VLMSSPVGR	3	920.048			15947	16667	16585	16848	16661		16132	16250	16808	16172			41.47	41.96	41.75	41.91	42.13		41.46	41.91	41.79	41.67			5.225	3.911	2.828	4.226	3.157		2.722	4.409
496	494	Adaptor/scaffold	Irs2	IRS2	540	Insulin receptor substrate 2	P81122	http://www.phosphosite.org/proteinAction.do?id=6132&showAllSites=true	136.7	GELYGYMsMDRPLSH			DGSGGELYGYM#S*M#DRPLSHCGRPYR	4	744.058												10181												27
497	495	Adaptor/scaffold	Irs2	IRS2	540	Insulin receptor substrate 2	P81122	http://www.phosphosite.org/proteinAction.do?id=6132&showAllSites=true	136.7	GELYGYMsMDRPLSH			DGSGGELYGYM#S*MDRPLSHCGRPYR	4	740.06				13630	15194											34.46	38.34											1.655	2.875
498	496	Adaptor/scaffold	Itsn1	ITSN1	1578	Intersectin-1	Q9Z0R4	http://www.phosphosite.org/proteinAction.do?id=6575&showAllSites=true	194.2	KKKREKAyLVRSQRA			EKAY*LVR	2	479.741			4762	5216						4898					14.04	14.29						14.29					1.463	1.364						1.573
499	497	Adaptor/scaffold	Itsn2;Itsn2	ITSN2;Q9CQD9 iso 2	§554;554	Intersectin-2	Q9Z0R6;Q9Z0R6-2	http://www.phosphosite.org/proteinAction.do?id=2736&showAllSites=true	188.8	EYQNKLIyLVPEKQL			LIY*LVPEK	2	527.783		20794					20814					20411		52.26					52.59					52.07		1.884					2.07
500	498	Adaptor/scaffold	Itsn2;Itsn2	ITSN2;Q9CQD9 iso 2	§554;554	Intersectin-2	Q9Z0R6;Q9Z0R6-2	http://www.phosphosite.org/proteinAction.do?id=2736&showAllSites=true	188.8	EYQNKLIyLVPEKQL			LIY*LVPEKQLLNER	3	603.329		24682												62.12												3.643
501	499	Adaptor/scaffold	Itsn2;Itsn2	ITSN2;Q9CQD9 iso 2	39;39	Intersectin-2	Q9Z0R6;Q9Z0R6-2	http://www.phosphosite.org/proteinAction.do?id=2736&showAllSites=true	188.8	NLKPSGGyITGDQAR			QFDNLKPSGGY*ITGDQAR	3	682.981		13830												34.99												2.431
502	500	Adaptor/scaffold	Itsn2;Itsn2	ITSN2;Q9CQD9 iso 2	39;39	Intersectin-2	Q9Z0R6;Q9Z0R6-2	http://www.phosphosite.org/proteinAction.do?id=2736&showAllSites=true	188.8	NLKPSGGyITGDQAR			TKHDKQFDNLKPSGGY*ITGDQAR	4	664.818	8394				8474						8575		22.13				22.07						21.8		5.325				5.321
503	501	Adaptor/scaffold	Kpna1	KPNA1	476	Importin subunit alpha-5	Q60960	http://www.phosphosite.org/proteinAction.do?id=5731&showAllSites=true	60.1	CALIEEAyGLDKIEF			NGSGINPYCALIEEAY*GLDKIEFLQSHENQEIYQK	4	1038.48							33711												86.4												1.652
504	502	Adaptor/scaffold	Kpna1	KPNA1	476	Importin subunit alpha-5	Q60960	http://www.phosphosite.org/proteinAction.do?id=5731&showAllSites=true	60.1	CALIEEAyGLDKIEF			NGSGINPYCALIEEAY*GLDKIEFLQSHENQEIYQK	4	1038.48							33733												86.46												2.141
505	503	Adaptor/scaffold	Magi2;Magi2;Magi2	AIP1;AIP1 iso4;AIP1 iso4	§361;198;198	Membrane-associated guanylate kinase, WW and PDZ domain-containing protein 2	Q9WVQ1;Q9WVQ1-2;Q9WVQ1-4	http://www.phosphosite.org/proteinAction.do?id=3987&showAllSites=true	140.8	EKIDDPIyGTYYVDH			AKPPEECKENELPYGWEKIDDPIY*GTYYVDHINR	5	844.589		23703	23101	23746				23456	23043	23233	23909	23388		59.62	59.47	59.75				59.99	59.05	59.68	59.65	59.56		4.708	3.922	3.694				2.658	3.932	3.997
506	504	Adaptor/scaffold	Magi2;Magi2;Magi2	AIP1;AIP1 iso4;AIP1 iso4	§361;198;198	Membrane-associated guanylate kinase, WW and PDZ domain-containing protein 2	Q9WVQ1;Q9WVQ1-2;Q9WVQ1-4	http://www.phosphosite.org/proteinAction.do?id=3987&showAllSites=true	140.8	EKIDDPIyGTYYVDH			AKPPEECKENELPYGWEKIDDPIY*GTYYVDHINRR	5	875.809		22092	21578	22300	22318	22480	21977	21834	21830	21883	22536	21684		55.5	55.66	56.06	55.99	55.79	55.52	55.79	55.96	56.23	56.19	55.26		3.134	3.821	4.14	3.683	4.46	3.194	3.834	4.401	3.106
507	505	Adaptor/scaffold	Magi2;Magi2;Magi2	AIP1;AIP1 iso4;AIP1 iso4	§361;198;198	Membrane-associated guanylate kinase, WW and PDZ domain-containing protein 2	Q9WVQ1;Q9WVQ1-2;Q9WVQ1-4	http://www.phosphosite.org/proteinAction.do?id=3987&showAllSites=true	140.8	EKIDDPIyGTYYVDH			AKPPEECKENELPYGWEKIDDPIY*GTYYVDHINRR	5	875.809		22215												55.81												3.767
508	506	Adaptor/scaffold	Magi2;Magi2;Magi2	AIP1;AIP1 iso4;AIP1 iso4	§361;198;198	Membrane-associated guanylate kinase, WW and PDZ domain-containing protein 2	Q9WVQ1;Q9WVQ1-2;Q9WVQ1-4	http://www.phosphosite.org/proteinAction.do?id=3987&showAllSites=true	140.8	EKIDDPIyGTYYVDH			AKPPEECKENELPYGWEKIDDPIY*GTYYVDHINRR	6	730.009	22475	22112	21569	22225	22316	22474	22146	21841	21822	21880	22519	21665	56.25	55.55	55.64	55.87	55.98	55.78	55.96	55.81	55.94	56.22	56.14	55.22	6.597	5.595	7.084	4.028	5.71	5.185	4.09	6.336	4.379	5.157
509	507	Adaptor/scaffold	Magi2;Magi2;Magi2	AIP1;AIP1 iso4;AIP1 iso4	§361;198;198	Membrane-associated guanylate kinase, WW and PDZ domain-containing protein 2	Q9WVQ1;Q9WVQ1-2;Q9WVQ1-4	http://www.phosphosite.org/proteinAction.do?id=3987&showAllSites=true	140.8	EKIDDPIyGTYYVDH			AKPPEECKENELPYGWEKIDDPIY*GTYYVDHINRR	6	730.009				22286												56.03												6.274
510	508	Adaptor/scaffold	Magi2;Magi2;Magi2	AIP1;AIP1 iso4;AIP1 iso4	§361;198;198	Membrane-associated guanylate kinase, WW and PDZ domain-containing protein 2	Q9WVQ1;Q9WVQ1-2;Q9WVQ1-4	http://www.phosphosite.org/proteinAction.do?id=3987&showAllSites=true	140.8	EKIDDPIyGTYYVDH			ENELPYGWEKIDDPIY*GTYYVDHINRR	4	859.648	25501	25589					25386			24907			63.93	64.5					64.32			64.02			3.006	2.208					3.282			3.529
511	509	Adaptor/scaffold	Magi2;Magi2;Magi2	AIP1;AIP1 iso4;AIP1 iso4	§361;198;198	Membrane-associated guanylate kinase, WW and PDZ domain-containing protein 2	Q9WVQ1;Q9WVQ1-2;Q9WVQ1-4	http://www.phosphosite.org/proteinAction.do?id=3987&showAllSites=true	140.8	EKIDDPIyGTYYVDH			IDDPIY*GTYYVDHINR	3	678.638	21476	21378	20838	21418	21339	21635		21083		20977	21497	20957	53.74	53.73	53.79	53.86	53.52	53.7		53.87		53.89	53.53	53.47	4.945	5.122	4.217	5.361	5.184	5.543		4.385		4.972
512	510	Adaptor/scaffold	Magi2;Magi2;Magi2	AIP1;AIP1 iso4;AIP1 iso4	§361;198;198	Membrane-associated guanylate kinase, WW and PDZ domain-containing protein 2	Q9WVQ1;Q9WVQ1-2;Q9WVQ1-4	http://www.phosphosite.org/proteinAction.do?id=3987&showAllSites=true	140.8	EKIDDPIyGTYYVDH			IDDPIY*GTYYVDHINRR	2	1095.5		18922			18875			18599						47.56			47.42			47.57						1.801			1.452			1.58
513	511	Adaptor/scaffold	Magi2;Magi2;Magi2	AIP1;AIP1 iso4;AIP1 iso4	§361;198;198	Membrane-associated guanylate kinase, WW and PDZ domain-containing protein 2	Q9WVQ1;Q9WVQ1-2;Q9WVQ1-4	http://www.phosphosite.org/proteinAction.do?id=3987&showAllSites=true	140.8	EKIDDPIyGTYYVDH			IDDPIY*GTYYVDHINRR	3	730.672	18794				18976	19050	18793	18481		18467	18948	18559	47.1				47.68	47.32	47.48	47.26		47.53	47.14	47.58	3.787				2.694	3.153	3.153	3.393		3.109
514	512	Adaptor/scaffold	Magi2;Magi2;Magi2	AIP1;AIP1 iso4;AIP1 iso4	§361;198;198	Membrane-associated guanylate kinase, WW and PDZ domain-containing protein 2	Q9WVQ1;Q9WVQ1-2;Q9WVQ1-4	http://www.phosphosite.org/proteinAction.do?id=3987&showAllSites=true	140.8	EKIDDPIyGTYYVDH			IDDPIY*GTYYVDHINRR	3	730.672	19001				18770			18678			19154	18358	47.63				47.16			47.77			47.66	47.07	2.726				3.748			3.097
515	513	Adaptor/scaffold	Magi2;Magi2;Magi2	AIP1;AIP1 iso4;AIP1 iso4	§361;198;198	Membrane-associated guanylate kinase, WW and PDZ domain-containing protein 2	Q9WVQ1;Q9WVQ1-2;Q9WVQ1-4	http://www.phosphosite.org/proteinAction.do?id=3987&showAllSites=true	140.8	EKIDDPIyGTYYVDH			IDDPIY*GTYYVDHINRR	4	548.256	18810	18840	18317	18887	18775	19054		18507	18336	18471	18965	18361	47.13	47.36	47.41	47.52	47.18	47.33		47.33	47.04	47.54	47.17	47.07	3.687	4.395	4.271	4.196	4.841	3.922		3.947	3.678	4.279
516	514	Adaptor/scaffold	Magi2;Magi2;Magi2	AIP1;AIP1 iso4;AIP1 iso4	§361;198;198	Membrane-associated guanylate kinase, WW and PDZ domain-containing protein 2	Q9WVQ1;Q9WVQ1-2;Q9WVQ1-4	http://www.phosphosite.org/proteinAction.do?id=3987&showAllSites=true	140.8	EKIDDPIyGTYYVDH			IDDPIY*GTYYVDHINRR	4	548.256	19026		18117										47.69		46.89										4.566		3.199
517	515	Adaptor/scaffold	Magi2;Magi2;Magi2	AIP1;AIP1 iso4;AIP1 iso4	§361;198;198	Membrane-associated guanylate kinase, WW and PDZ domain-containing protein 2	Q9WVQ1;Q9WVQ1-2;Q9WVQ1-4	http://www.phosphosite.org/proteinAction.do?id=3987&showAllSites=true	140.8	EKIDDPIyGTYYVDH			PIY*GTYYVDHINRR	3	616.293			13396	14180	13992	14210	13968	13737	13704	13720	14187	13492			35.14	35.79	35.36	35.42	35.35	35.36	35.4	35.58	35.29	35.05			2.569	3.032	2.627	2.645	2.488	2.397	3.031	2.581
518	516	Adaptor/scaffold	Magi2;Magi2;Magi2	AIP1;AIP1 iso4;AIP1 iso4	363;200;200	Membrane-associated guanylate kinase, WW and PDZ domain-containing protein 2	Q9WVQ1;Q9WVQ1-2;Q9WVQ1-4	http://www.phosphosite.org/proteinAction.do?id=3987&showAllSites=true	140.8	IDDPIYGtYYVDHIN			ENELPYGWEKIDDPIYGT*YYVDHINRR	4	859.648		25387									25479	25095		63.96									63.6	63.84		3.404
519	517	Adaptor/scaffold	Magi2;Magi2;Magi2	AIP1;AIP1 iso4;AIP1 iso4	363;200;200	Membrane-associated guanylate kinase, WW and PDZ domain-containing protein 2	Q9WVQ1;Q9WVQ1-2;Q9WVQ1-4	http://www.phosphosite.org/proteinAction.do?id=3987&showAllSites=true	140.8	IDDPIYGtYYVDHIN			IDDPIYGT*YYVDHINRR	2	1095.5									18405												47.22												1.347
520	518	Adaptor/scaffold	Magi2;Magi2;Magi2	AIP1;AIP1 iso4;AIP1 iso4	364;201;201	Membrane-associated guanylate kinase, WW and PDZ domain-containing protein 2	Q9WVQ1;Q9WVQ1-2;Q9WVQ1-4	http://www.phosphosite.org/proteinAction.do?id=3987&showAllSites=true	140.8	DDPIYGTyYVDHINR			AKPPEECKENELPYGWEKIDDPIYGTY*YVDHINRR	5	875.809	22458												56.21												3.184
521	519	Adaptor/scaffold	Magi2;Magi2;Magi2	AIP1;AIP1 iso4;AIP1 iso4	364;201;201	Membrane-associated guanylate kinase, WW and PDZ domain-containing protein 2	Q9WVQ1;Q9WVQ1-2;Q9WVQ1-4	http://www.phosphosite.org/proteinAction.do?id=3987&showAllSites=true	140.8	DDPIYGTyYVDHINR			IDDPIYGTY*YVDHINRR	3	730.672		18834	18093	18884		19257	18994		18310					47.34	46.83	47.51		47.84	48		46.98					3.154	3.429	3.532		3.215	3.835		2.704
522	520	Adaptor/scaffold	Magi2;Magi2;Magi2	AIP1;AIP1 iso4;AIP1 iso4	364;201;201	Membrane-associated guanylate kinase, WW and PDZ domain-containing protein 2	Q9WVQ1;Q9WVQ1-2;Q9WVQ1-4	http://www.phosphosite.org/proteinAction.do?id=3987&showAllSites=true	140.8	DDPIYGTyYVDHINR			IDDPIYGTY*YVDHINRR	3	730.672			18294												47.36												3.283
523	521	Adaptor/scaffold	Magi2;Magi2;Magi2	AIP1;AIP1 iso4;AIP1 iso4	365;202;202	Membrane-associated guanylate kinase, WW and PDZ domain-containing protein 2	Q9WVQ1;Q9WVQ1-2;Q9WVQ1-4	http://www.phosphosite.org/proteinAction.do?id=3987&showAllSites=true	140.8	DPIYGTYyVDHINRR			AKPPEECKENELPYGWEKIDDPIYGTYY*VDHINRR	5	875.809							22183												56.06												2.008
524	522	Adaptor/scaffold	Magi2;Magi2;Magi2	AIP1;AIP1 iso4;AIP1 iso4	365;202;202	Membrane-associated guanylate kinase, WW and PDZ domain-containing protein 2	Q9WVQ1;Q9WVQ1-2;Q9WVQ1-4	http://www.phosphosite.org/proteinAction.do?id=3987&showAllSites=true	140.8	DPIYGTYyVDHINRR			IDDPIYGTYY*VDHINRR	2	1095.5						19142												47.56												1.566
525	523	Adaptor/scaffold	Magi2;Magi2;Magi2;Magi2	AIP1;AIP1 iso4;AIP1 iso4;AIP1 iso4	§826;663;649;436	Membrane-associated guanylate kinase, WW and PDZ domain-containing protein 2	Q9WVQ1;Q9WVQ1-2;Q9WVQ1-4;Q9WVQ1-3	http://www.phosphosite.org/proteinAction.do?id=3987&showAllSites=true	140.8	HPGDELVyVDGIPVA			LHPGDELVY*VDGIPVAGK	3	653.659	22882		22250		22807		22740	22384	22325	22362		22373	57.27		57.34		57.19		57.52	57.21	57.22	57.45		56.99	4.511		3.657		4.108		3.174	4.454	4.192	3.929
526	524	Adaptor/scaffold	Magi2;Magi2;Magi2;Magi2	AIP1;AIP1 iso4;AIP1 iso4;AIP1 iso4	§826;663;649;436	Membrane-associated guanylate kinase, WW and PDZ domain-containing protein 2	Q9WVQ1;Q9WVQ1-2;Q9WVQ1-4;Q9WVQ1-3	http://www.phosphosite.org/proteinAction.do?id=3987&showAllSites=true	140.8	HPGDELVyVDGIPVA			LHPGDELVY*VDGIPVAGK	3	653.659			22220												57.26												4.149
527	525	Adaptor/scaffold	Mapk8ip3;Spag9;Mapk8ip3;Mapk8ip3;Mapk8ip3;Mapk8ip3;Mapk8ip3;Spag9	JIP3;JIP4;JIP3 iso2;JIP3 iso3;JIP3 iso2;JIP3 iso2;JIP3 iso2;JIP4 iso2	143;138;143;143;143;143;143;138	C-Jun-amino-terminal kinase-interacting protein 3	Q9ESN9;Q58A65;Q9ESN9-2;Q9ESN9-3;Q9ESN9-4;Q9ESN9-5;Q9ESN9-6;Q58A65-2	http://www.phosphosite.org/proteinAction.do?id=2042&showAllSites=true	147.5	LELKAKNyADQISRL			AKNY*ADQISR	2	623.285								3967		3865										11.89		11.92										1.409		1.37
528	526	Adaptor/scaffold	Mpp5	MPP5	556	MAGUK p55 subfamily member 5	Q9JLB2	http://www.phosphosite.org/proteinAction.do?id=7191&showAllSites=true	77.2	GEFEKNLyGTSIDSV			FIEHGEFEKNLY*GTSIDSVR	3	807.709							17565												44.32												4.608
529	527	Adaptor/scaffold	Mpzl1	PZR	§242	Myelin protein zero-like protein 1	Q3TEW6	http://www.phosphosite.org/proteinAction.do?id=4503&showAllSites=true	29.5	SHQGPVIyAQLDHSG			SPPSAGSHQGPVIY*AQLDHSGGHHSGK	3	930.091	7481	7227	7034	7482	7454	7482	7341	7217	7125	7209	7449	6901	20.03	19.19	19.66	19.62	19.7	19.33	19.43	19.56	19.35	19.82	19.14	19.1	8.271	5.134	1.711	2.809	4.475	4.258	3.03	7.277	1.713	2.023
530	528	Adaptor/scaffold	Mpzl1	PZR	§242	Myelin protein zero-like protein 1	Q3TEW6	http://www.phosphosite.org/proteinAction.do?id=4503&showAllSites=true	29.5	SHQGPVIyAQLDHSG			SPPSAGSHQGPVIY*AQLDHSGGHHSGK	3	930.091				7490		7500										19.64		19.38										3.756		4.023
531	529	Adaptor/scaffold	Mpzl1	PZR	§242	Myelin protein zero-like protein 1	Q3TEW6	http://www.phosphosite.org/proteinAction.do?id=4503&showAllSites=true	29.5	SHQGPVIyAQLDHSG			SPPSAGSHQGPVIY*AQLDHSGGHHSGK	4	697.82	7428	7218	6993	7395	7619	7639	7239	7180	7096	7283	7463	7091	19.91	19.17	19.56	19.4	20.08	19.71	19.21	19.49	19.28	20.01	19.18	19.55	3.568	5.76	3.056	2.976	3.007	3.572	4.421	5.134	4.981	4.743
532	530	Adaptor/scaffold	Mpzl1	PZR	§242	Myelin protein zero-like protein 1	Q3TEW6	http://www.phosphosite.org/proteinAction.do?id=4503&showAllSites=true	29.5	SHQGPVIyAQLDHSG			SPPSAGSHQGPVIY*AQLDHSGGHHSGK	4	697.82			7037	7607	7391	7420	7458		6898	7075		6870			19.66	19.92	19.55	19.19	19.72		18.77	19.48		19.03			4.584	4.211	4.583	3.561	2.943		3.217	4.864
533	531	Adaptor/scaffold	Mpzl1	PZR	§242	Myelin protein zero-like protein 1	Q3TEW6	http://www.phosphosite.org/proteinAction.do?id=4503&showAllSites=true	29.5	SHQGPVIyAQLDHSG			SPPSAGSHQGPVIY*AQLDHSGGHHSGK	5	558.458	7453	7064	7003	7629	7607	7706	7257	7190	6970	7187	7779	6881	19.97	18.8	19.58	19.97	20.05	19.87	19.25	19.51	18.95	19.76	19.96	19.06	7.51	2.367	4.646	5.454	4.178	3.471	7.007	7.637	4.665	6.591
534	532	Adaptor/scaffold	Mpzl1	PZR	§242	Myelin protein zero-like protein 1	Q3TEW6	http://www.phosphosite.org/proteinAction.do?id=4503&showAllSites=true	29.5	SHQGPVIyAQLDHSG			SPPSAGSHQGPVIY*AQLDHSGGHHSGK	5	558.458		7284		7415	7385	7431			7164	7083	7738			19.32		19.45	19.54	19.21			19.46	19.5	19.86			5.988		4.279	6.598	6.412			5.678	6.642
535	533	Adaptor/scaffold	Mpzl1	PZR	§242	Myelin protein zero-like protein 1	Q3TEW6	http://www.phosphosite.org/proteinAction.do?id=4503&showAllSites=true	29.5	SHQGPVIyAQLDHSG			SPPSAGSHQGPVIY*AQLDHSGGHHSGK	5	558.458											7510												19.29
536	534	Adaptor/scaffold	Mpzl1	PZR	§242	Myelin protein zero-like protein 1	Q3TEW6	http://www.phosphosite.org/proteinAction.do?id=4503&showAllSites=true	29.5	SHQGPVIyAQLDHSG			SPPSAGSHQGPVIY*AQLDHSGGHHSGKINK	4	786.626		6603	6554	6965	7001	7208		6905		6836		6517		17.68	18.43	18.35	18.61	18.71		18.85		18.91		18.21		5.552	2.058	2.766	2.424	1.456		4.268		1.605
537	535	Adaptor/scaffold	Mpzl1	PZR	§242	Myelin protein zero-like protein 1	Q3TEW6	http://www.phosphosite.org/proteinAction.do?id=4503&showAllSites=true	29.5	SHQGPVIyAQLDHSG			SPPSAGSHQGPVIY*AQLDHSGGHHSGKINK	4	786.626					7015					6719							18.65					18.61							2.181					1.904
538	536	Adaptor/scaffold	Mpzl1	PZR	§242	Myelin protein zero-like protein 1	Q3TEW6	http://www.phosphosite.org/proteinAction.do?id=4503&showAllSites=true	29.5	SHQGPVIyAQLDHSG			SPPSAGSHQGPVIY*AQLDHSGGHHSGKINK	5	629.502	6701	6594	6420	6948	6937	7094	6889	6891	6635	6696	6958	6487	18.1	17.66	18.04	18.31	18.46	18.43	18.39	18.81	18.19	18.55	17.99	18.14	6.043	5.882	2.161	3.588	3.537	3.776	5.733	5.396	6.084	4.464
539	537	Adaptor/scaffold	Mpzl1	PZR	§242	Myelin protein zero-like protein 1	Q3TEW6	http://www.phosphosite.org/proteinAction.do?id=4503&showAllSites=true	29.5	SHQGPVIyAQLDHSG			SPPSAGSHQGPVIY*AQLDHSGGHHSGKINK	5	629.502					6990			6895									18.59			18.82									5.038			6.444
540	538	Adaptor/scaffold	Mpzl1	PZR	§242	Myelin protein zero-like protein 1	Q3TEW6	http://www.phosphosite.org/proteinAction.do?id=4503&showAllSites=true	29.5	SHQGPVIyAQLDHSG			SPPSAGSHQGPVIY*AQLDHSGGHHSGKINK	6	524.753			6546		6971	7147				6774					18.41		18.54	18.57				18.76					3.977		3.755	4.518				4
541	539	Adaptor/scaffold	Mpzl1	PZR	§242	Myelin protein zero-like protein 1	Q3TEW6	http://www.phosphosite.org/proteinAction.do?id=4503&showAllSites=true	29.5	SHQGPVIyAQLDHSG			SPPSAGSHQGPVIY*AQLDHSGGHHSGKINK	6	524.753						7160				6725								18.6				18.63								4.538				3.025
542	540	Adaptor/scaffold	Mpzl1	PZR	§242, §264	Myelin protein zero-like protein 1	Q3TEW6	http://www.phosphosite.org/proteinAction.do?id=4503&showAllSites=true	29.5	SHQGPVIyAQLDHSG;NKSESVVyADIRKDx			SPPSAGSHQGPVIY*AQLDHSGGHHSGKINKSESVVY*ADIR	5	869.406	13182	13282	12661	13320		13442	13366		12920	12888	13353	12866	33.38	33.64	33.37	33.68		33.56	33.92		33.44	33.53	33.23	33.55	1.616	4.426	5.752	4.465		4.88	4.452		2.526	3.484
543	541	Adaptor/scaffold	Mpzl1	PZR	§242, §264	Myelin protein zero-like protein 1	Q3TEW6	http://www.phosphosite.org/proteinAction.do?id=4503&showAllSites=true	29.5	SHQGPVIyAQLDHSG;NKSESVVyADIRKDx			SPPSAGSHQGPVIY*AQLDHSGGHHSGKINKSESVVY*ADIR	5	869.406	12972										13343		32.86										33.21		3.706
544	542	Adaptor/scaffold	Mpzl1	PZR	§242, §264	Myelin protein zero-like protein 1	Q3TEW6	http://www.phosphosite.org/proteinAction.do?id=4503&showAllSites=true	29.5	SHQGPVIyAQLDHSG;NKSESVVyADIRKDx			SPPSAGSHQGPVIY*AQLDHSGGHHSGKINKSESVVY*ADIR	5	869.406	12948										13563		32.8										33.77		2.865
545	543	Adaptor/scaffold	Mpzl1	PZR	§242, §264	Myelin protein zero-like protein 1	Q3TEW6	http://www.phosphosite.org/proteinAction.do?id=4503&showAllSites=true	29.5	SHQGPVIyAQLDHSG;NKSESVVyADIRKDx			SPPSAGSHQGPVIY*AQLDHSGGHHSGKINKSESVVY*ADIR	6	724.673	12922	13283	12649	13321	13065		13464		12932	12911	13552	12868	32.74	33.64	33.34	33.68	33.11		34.16		33.47	33.58	33.74	33.55	2.845	4.102	5.008	4.268	3.807		2.738		3.493	2.992
546	544	Adaptor/scaffold	Mpzl1	PZR	§242, §264	Myelin protein zero-like protein 1	Q3TEW6	http://www.phosphosite.org/proteinAction.do?id=4503&showAllSites=true	29.5	SHQGPVIyAQLDHSG;NKSESVVyADIRKDx			SPPSAGSHQGPVIY*AQLDHSGGHHSGKINKSESVVY*ADIR	6	724.673	13197										13387		33.42										33.32		1.527
547	545	Adaptor/scaffold	Mpzl1	PZR	§264	Myelin protein zero-like protein 1	Q3TEW6	http://www.phosphosite.org/proteinAction.do?id=4503&showAllSites=true	29.5	NKSESVVyADIRKDx			INKSESVVY*ADIR	2	787.385	12037	11921		12205	12084	12237	12051	11777	11793	11832	12351	11607	30.55	30.25		30.9	30.68	30.56	30.66	30.48	30.63	30.93	30.76	30.38	4.096	3.47		3.765	3.545	3.772	4.101	3.536	3.908	4.006
548	546	Adaptor/scaffold	Mpzl1	PZR	§264	Myelin protein zero-like protein 1	Q3TEW6	http://www.phosphosite.org/proteinAction.do?id=4503&showAllSites=true	29.5	NKSESVVyADIRKDx			INKSESVVY*ADIR	3	525.259			11716	12218	12114	12261	12071	11783	11827	11888	12370	11595			31.01	30.93	30.75	30.62	30.71	30.5	30.71	31.07	30.8	30.36			3.419	2.827	3.595	3.583	3.871	3.472	3.912	3.682
549	547	Adaptor/scaffold	Mpzl1	PZR	§264	Myelin protein zero-like protein 1	Q3TEW6	http://www.phosphosite.org/proteinAction.do?id=4503&showAllSites=true	29.5	NKSESVVyADIRKDx			INKSESVVY*ADIRKD	2	908.946	10196	10122			10388	10414	10231		9902		10501		26.32	26.05			26.69	26.28	26.32		26.01		26.4		4.922	3.032			3.7	3.487	2.827		1.352
550	548	Adaptor/scaffold	Mpzl1	PZR	§264	Myelin protein zero-like protein 1	Q3TEW6	http://www.phosphosite.org/proteinAction.do?id=4503&showAllSites=true	29.5	NKSESVVyADIRKDx			INKSESVVY*ADIRKD	3	606.299	10188	10041		10327		10373	10193	9889	9831	9967	10462	9897	26.31	25.85		26.43		26.19	26.23	25.93	25.83	26.42	26.31	26.33	6.326	5.56		2.277		4.067	5.46	6.251	5.162	5.389
551	549	Adaptor/scaffold	Mpzl1	PZR	§264	Myelin protein zero-like protein 1	Q3TEW6	http://www.phosphosite.org/proteinAction.do?id=4503&showAllSites=true	29.5	NKSESVVyADIRKDx			INKSESVVY*ADIRKD	3	606.299		10251												26.37												2.912
552	550	Adaptor/scaffold	Mpzl1	PZR	§264	Myelin protein zero-like protein 1	Q3TEW6	http://www.phosphosite.org/proteinAction.do?id=4503&showAllSites=true	29.5	NKSESVVyADIRKDx			SESVVY*ADIR	2	609.774	13565	13565	13093	13740	13591	13972	13638	13455	13275	13290	13835	13195	34.31	34.34	34.43	34.72	34.39	34.84	34.6	34.69	34.34	34.54	34.46	34.35	2.918	2.547	2.804	2.816	2.686	2.414	2.836	2.658	2.525	2.485
553	551	Adaptor/scaffold	Mpzl1	PZR	§264	Myelin protein zero-like protein 1	Q3TEW6	http://www.phosphosite.org/proteinAction.do?id=4503&showAllSites=true	29.5	NKSESVVyADIRKDx			SESVVY*ADIR	2	609.774						13760		13261										34.31		34.18										2.624		2.78
554	552	Adaptor/scaffold	Mpzl1	PZR	§264	Myelin protein zero-like protein 1	Q3TEW6	http://www.phosphosite.org/proteinAction.do?id=4503&showAllSites=true	29.5	NKSESVVyADIRKDx			SESVVY*ADIRKD	2	731.335	10755	10775	10498	10953	10775	11091	10928	10497	10532	10585	11088	10447	27.57	27.57	28.02	27.9	27.51	27.89	28.02	27.38	27.51	27.89	27.77	27.63	2.664	3.14	2.339	2.06	2.797	3.024	2.916	1.856	2.76	2.292
555	553	Adaptor/scaffold	Mpzl1	PZR	§264	Myelin protein zero-like protein 1	Q3TEW6	http://www.phosphosite.org/proteinAction.do?id=4503&showAllSites=true	29.5	NKSESVVyADIRKDx			SESVVY*ADIRKD	2	731.335			10410					10702							27.8					27.92							2.559					2.355
556	554	Adaptor/scaffold	Mpzl1	PZR	§264	Myelin protein zero-like protein 1	Q3TEW6	http://www.phosphosite.org/proteinAction.do?id=4503&showAllSites=true	29.5	NKSESVVyADIRKDx			SESVVY*ADIRKD	3	487.892	10767	10778	10403	11031	10795		10939	10520		10660			27.6	27.57	27.78	28.09	27.56		28.04	27.44		28.07			3.421	3.216	2.999	2.894	3.054		3.392	2.645		2.709
557	555	Adaptor/scaffold	Nck1	NCK1	§105	Cytoplasmic protein NCK1	Q99M51	http://www.phosphosite.org/proteinAction.do?id=2726&showAllSites=true	42.9	VDPGERLyDLNMPAF			KPSVPDTASPADDSFVDPGERLY*DLNM#PAFVK	3	1192.22	23987	23785		23842	23763			23558				23514	60.07	59.82		59.99	59.57			60.26				59.88	3.668	3.971		2.616	2.891			2.704
558	556	Adaptor/scaffold	Nck1	NCK1	§105	Cytoplasmic protein NCK1	Q99M51	http://www.phosphosite.org/proteinAction.do?id=2726&showAllSites=true	42.9	VDPGERLyDLNMPAF			KPSVPDTASPADDSFVDPGERLY*DLNM#PAFVK	4	894.417	23955	23727		23773	23722	24003	23751	23485	23277	23277	23949	23465	60	59.67		59.82	59.46	59.55	60.12	60.07	59.66	59.79	59.75	59.75	7.358	7.241		5.697	6.936	7.552	6.376	7.089	6.047	6.655
559	557	Adaptor/scaffold	Nck1	NCK1	§105	Cytoplasmic protein NCK1	Q99M51	http://www.phosphosite.org/proteinAction.do?id=2726&showAllSites=true	42.9	VDPGERLyDLNMPAF			KPSVPDTASPADDSFVDPGERLY*DLNM#PAFVK	4	894.417					23927			23651									59.98			60.5									3.845			3.481
560	558	Adaptor/scaffold	Nck1	NCK1	§105	Cytoplasmic protein NCK1	Q99M51	http://www.phosphosite.org/proteinAction.do?id=2726&showAllSites=true	42.9	VDPGERLyDLNMPAF			KPSVPDTASPADDSFVDPGERLY*DLNMPAFVK	4	890.418	27469	27325		27353		27704		26848		26843			68.94	68.94		68.92		68.8		68.79		69.08			5.424	6.194		6.346		6.064		4.667		6.62
561	559	Adaptor/scaffold	Nck1	NCK1	§105	Cytoplasmic protein NCK1	Q99M51	http://www.phosphosite.org/proteinAction.do?id=2726&showAllSites=true	42.9	VDPGERLyDLNMPAF			RKPSVPDTASPADDSFVDPGERLY*DLNM#PAFVK	3	1244.25						22386		21823										55.55		55.76										1.97		2.785
562	560	Adaptor/scaffold	Nck1	NCK1	§105	Cytoplasmic protein NCK1	Q99M51	http://www.phosphosite.org/proteinAction.do?id=2726&showAllSites=true	42.9	VDPGERLyDLNMPAF			RKPSVPDTASPADDSFVDPGERLY*DLNM#PAFVK	4	933.442	22495	22179	21567	22195	22100	22993	23014	21807	21690	21753	22308	21618	56.3	55.72	55.63	55.79	55.43	57.07	58.23	55.73	55.6	55.89	55.6	55.11	6.007	5.555	8.066	6.256	5.158	5.962	5.43	6.263	6.008	5.989
563	561	Adaptor/scaffold	Nck1	NCK1	§105	Cytoplasmic protein NCK1	Q99M51	http://www.phosphosite.org/proteinAction.do?id=2726&showAllSites=true	42.9	VDPGERLyDLNMPAF			RKPSVPDTASPADDSFVDPGERLY*DLNM#PAFVK	4	933.442	22704	21978		21996	22300	22318	22024	22683	21892		22511		56.83	55.21		55.28	55.94	55.38	55.64	57.98	56.12		56.12		5.965	6.31		6.19	6.598	5.22	4.612	4.393	6.125
564	562	Adaptor/scaffold	Nck1	NCK1	§105	Cytoplasmic protein NCK1	Q99M51	http://www.phosphosite.org/proteinAction.do?id=2726&showAllSites=true	42.9	VDPGERLyDLNMPAF			RKPSVPDTASPADDSFVDPGERLY*DLNM#PAFVK	4	933.442	24257	24852		22422	22509	22524	25136	22026					60.75	62.57		56.38	56.48	55.91	63.66	56.28					4.111	3.644		4.925	4.133	6.466	2.934	4.039
565	563	Adaptor/scaffold	Nck1	NCK1	§105	Cytoplasmic protein NCK1	Q99M51	http://www.phosphosite.org/proteinAction.do?id=2726&showAllSites=true	42.9	VDPGERLyDLNMPAF			RKPSVPDTASPADDSFVDPGERLY*DLNM#PAFVK	4	933.442	22294	21782				23863	22315						55.78	54.69				59.26	56.4						5.867	6.17				6.092	3.692
566	564	Adaptor/scaffold	Nck1	NCK1	§105	Cytoplasmic protein NCK1	Q99M51	http://www.phosphosite.org/proteinAction.do?id=2726&showAllSites=true	42.9	VDPGERLyDLNMPAF			RKPSVPDTASPADDSFVDPGERLY*DLNM#PAFVK	4	933.442	23902	22471				22733	21817						59.87	56.47				56.43	55.12						5.614	1.901				4.156	6.333
567	565	Adaptor/scaffold	Nck1	NCK1	§105	Cytoplasmic protein NCK1	Q99M51	http://www.phosphosite.org/proteinAction.do?id=2726&showAllSites=true	42.9	VDPGERLyDLNMPAF			RKPSVPDTASPADDSFVDPGERLY*DLNM#PAFVK	4	933.442	22090												55.25												5.459
568	566	Adaptor/scaffold	Nck1	NCK1	§105	Cytoplasmic protein NCK1	Q99M51	http://www.phosphosite.org/proteinAction.do?id=2726&showAllSites=true	42.9	VDPGERLyDLNMPAF			RKPSVPDTASPADDSFVDPGERLY*DLNM#PAFVK	5	746.955	22167	22110			22239	22424		21843	21768	21848			55.44	55.55			55.79	55.65		55.81	55.8	56.13			5.856	4.253			5.606	5.131		5.304	5.578	4.364
569	567	Adaptor/scaffold	Nck1	NCK1	§105	Cytoplasmic protein NCK1	Q99M51	http://www.phosphosite.org/proteinAction.do?id=2726&showAllSites=true	42.9	VDPGERLyDLNMPAF			RKPSVPDTASPADDSFVDPGERLY*DLNM#PAFVK	5	746.955	22359	22052			22246								55.95	55.4			55.81								5.936	3.96			5.233
570	568	Adaptor/scaffold	Nck1	NCK1	§105	Cytoplasmic protein NCK1	Q99M51	http://www.phosphosite.org/proteinAction.do?id=2726&showAllSites=true	42.9	VDPGERLyDLNMPAF			RKPSVPDTASPADDSFVDPGERLY*DLNMPAFVK	4	929.443	25707	25648	24931	25632	25607	25888	25513	25182	24988	25021	25694	25235	64.46	64.65	64.06	64.57	64.17	64.26	64.65	64.49	64.08	64.32	64.14	64.19	7.551	4.869	7.868	7.274	8.041	6.524	4.982	3.813	8.003	4.75
571	569	Adaptor/scaffold	Nck1	NCK1	§105	Cytoplasmic protein NCK1	Q99M51	http://www.phosphosite.org/proteinAction.do?id=2726&showAllSites=true	42.9	VDPGERLyDLNMPAF			RKPSVPDTASPADDSFVDPGERLY*DLNMPAFVK	4	929.443								25382												65.02												7.143
572	570	Adaptor/scaffold	Nck1	NCK1	§105	Cytoplasmic protein NCK1	Q99M51	http://www.phosphosite.org/proteinAction.do?id=2726&showAllSites=true	42.9	VDPGERLyDLNMPAF			RKPSVPDTASPADDSFVDPGERLY*DLNMPAFVK	5	743.756	25754		24978		25672		25642			25126	25746		64.57		64.17		64.33		64.98			64.59	64.27		5.133		5.614		4.828		4.601			4.323
573	571	Adaptor/scaffold	Nck1	NCK1	§105	Cytoplasmic protein NCK1	Q99M51	http://www.phosphosite.org/proteinAction.do?id=2726&showAllSites=true	42.9	VDPGERLyDLNMPAF			RKPSVPDTASPADDSFVDPGERLY*DLNMPAFVK	5	743.756	25827						25596						64.76						64.86						4.96						4.383
574	572	Adaptor/scaffold	Nck1	NCK1	§105	Cytoplasmic protein NCK1	Q99M51	http://www.phosphosite.org/proteinAction.do?id=2726&showAllSites=true	42.9	VDPGERLyDLNMPAF			VKRKPSVPDTASPADDSFVDPGERLY*DLNM#PAFVK	5	792.388	20415	20625								20165		20168	51.06	51.84								51.8		51.52	1.646	4.484								3.435
575	573	Adaptor/scaffold	Nck1	NCK1	§85, §105	Cytoplasmic protein NCK1	Q99M51	http://www.phosphosite.org/proteinAction.do?id=2726&showAllSites=true	42.9	GKVKRKPsVPDTASP;VDPGERLyDLNMPAF			RKPS*VPDTASPADDSFVDPGERLY*DLNM#PAFVK	3	1270.91		23581												59.31												1.528
576	574	Adaptor/scaffold	Nck1	NCK1	§85, §105	Cytoplasmic protein NCK1	Q99M51	http://www.phosphosite.org/proteinAction.do?id=2726&showAllSites=true	42.9	GKVKRKPsVPDTASP;VDPGERLyDLNMPAF			RKPS*VPDTASPADDSFVDPGERLY*DLNM#PAFVK	4	953.433	23759	23663	22921	23741	23664		23667	23268	23058	23160	23680	23232	59.51	59.52	59.02	59.74	59.32		59.9	59.51	59.09	59.51	59.06	59.17	5.941	6.146	4.089	4.792	4.622		6.186	5.766	5.178	6.497
577	575	Adaptor/scaffold	Nck1	NCK1	§85, §105	Cytoplasmic protein NCK1	Q99M51	http://www.phosphosite.org/proteinAction.do?id=2726&showAllSites=true	42.9	GKVKRKPsVPDTASP;VDPGERLyDLNMPAF			RKPS*VPDTASPADDSFVDPGERLY*DLNM#PAFVK	4	953.433											23882												59.58
578	576	Adaptor/scaffold	Nck1	NCK1	§85, §105	Cytoplasmic protein NCK1	Q99M51	http://www.phosphosite.org/proteinAction.do?id=2726&showAllSites=true	42.9	GKVKRKPsVPDTASP;VDPGERLyDLNMPAF			RKPS*VPDTASPADDSFVDPGERLY*DLNM#PAFVK	5	762.948							23619												59.78												3.007
579	577	Adaptor/scaffold	Nck1	NCK1	§85, §105	Cytoplasmic protein NCK1	Q99M51	http://www.phosphosite.org/proteinAction.do?id=2726&showAllSites=true	42.9	GKVKRKPsVPDTASP;VDPGERLyDLNMPAF			RKPS*VPDTASPADDSFVDPGERLY*DLNMPAFVK	4	949.435	27243	26941	26619	27062	27255	27445	26880		26533	26654		26812	68.38	67.91	68.35	68.16	68.31	68.14	68.16		68.04	68.59		68.16	7.328	5.975	4.271	4.839	3.675	4.717	3.41		5.95	3.719
580	578	Adaptor/scaffold	Nck1	NCK1	§85, §105	Cytoplasmic protein NCK1	Q99M51	http://www.phosphosite.org/proteinAction.do?id=2726&showAllSites=true	42.9	GKVKRKPsVPDTASP;VDPGERLyDLNMPAF			RKPS*VPDTASPADDSFVDPGERLY*DLNMPAFVK	4	949.435		27142												68.45												2.355
581	579	Adaptor/scaffold	Nck1	NCK1	§89, §105	Cytoplasmic protein NCK1	Q99M51	http://www.phosphosite.org/proteinAction.do?id=2726&showAllSites=true	42.9	RKPSVPDtASPADDS;VDPGERLyDLNMPAF			RKPSVPDT*ASPADDSFVDPGERLY*DLNM#PAFVK	4	953.433					23455												58.79												4.037
582	580	Adaptor/scaffold	Nck1	NCK1	§91, §105	Cytoplasmic protein NCK1	Q99M51	http://www.phosphosite.org/proteinAction.do?id=2726&showAllSites=true	42.9	PSVPDTAsPADDSFV;VDPGERLyDLNMPAF			RKPSVPDTAS*PADDSFVDPGERLY*DLNM#PAFVK	4	953.433	23559	23455		23521		23847	23470	23065	22857	22962			58.99	58.99		59.19		59.22	59.39	58.97	58.56	58.99			3.628	3.73		3.196		3.712	3.975	1.977	3.805	1.533
583	581	Adaptor/scaffold	Nck2	NCK2	§110	Cytoplasmic protein NCK2	O55033	http://www.phosphosite.org/proteinAction.do?id=5261&showAllSites=true	42.9	GSGADRIyDLNIPAF			DASPTPSTDAEYPANGSGADRIY*DLNIPAFVK	3	1144.86	27240	27115	26545	27072	27192	27609	27005	26666	26543	26614	27393	26769	68.37	68.38	68.16	68.19	68.14	68.55	68.49	68.3	68.07	68.49	68.45	68.06	4.018	4.072	3.483	3.374	4.536	3.36	4.316	3.94	4.495	4.254
584	582	Adaptor/scaffold	Nck2	NCK2	§110	Cytoplasmic protein NCK2	O55033	http://www.phosphosite.org/proteinAction.do?id=5261&showAllSites=true	42.9	GSGADRIyDLNIPAF			DASPTPSTDAEYPANGSGADRIY*DLNIPAFVK	3	1144.86		26917	26584	27040		27408		26471						67.85	68.26	68.11		68.04		67.79						4.442	3.457	4.772		3.126		3.431
585	583	Adaptor/scaffold	Nck2	NCK2	§110	Cytoplasmic protein NCK2	O55033	http://www.phosphosite.org/proteinAction.do?id=5261&showAllSites=true	42.9	GSGADRIyDLNIPAF			DASPTPSTDAEYPANGSGADRIY*DLNIPAFVK	4	858.896	27251	26921	26596	27075	27239	27460	26847	26633	26553	26663		26801	68.39	67.86	68.29	68.2	68.26	68.17	68.07	68.21	68.09	68.61		68.14	6.214	4.486	4.064	4.394	4.015	4.381	4.195	3.501	3.494	3.92
586	584	Adaptor/scaffold	Nck2	NCK2	§342	Cytoplasmic protein NCK2	O55033	http://www.phosphosite.org/proteinAction.do?id=5261&showAllSites=true	42.9	VQLVDSVyCIGQRRF			VQLVDSVY*CIGQR	2	808.879		19775	19188	19897	19831	20045	19748		19391		20038	19343		49.69	49.6	50.04	49.8	49.74	49.87		49.7		49.89	49.44		2.98	3.127	3.368	3.096	2.993	3.862		3.382
587	585	Adaptor/scaffold	Nck2	NCK2	§342	Cytoplasmic protein NCK2	O55033	http://www.phosphosite.org/proteinAction.do?id=5261&showAllSites=true	42.9	VQLVDSVyCIGQRRF			VQLVDSVY*CIGQR	3	539.588		19807	19197											49.77	49.62											3.191	2.519
588	586	Adaptor/scaffold	Nck2	NCK2	§50	Cytoplasmic protein NCK2	O55033	http://www.phosphosite.org/proteinAction.do?id=5261&showAllSites=true	42.9	NAANRTGyVPSNYVE			TGY*VPSNYVER	2	682.798			11379	11926	11805	12055				11568					30.17	30.24	30.01	30.16				30.3					1.894	2.164	1.76	2.383				2.2
589	587	Adaptor/scaffold	Nck2	NCK2	§90, §110	Cytoplasmic protein NCK2	O55033	http://www.phosphosite.org/proteinAction.do?id=5261&showAllSites=true	42.9	KPSARDAsPTPSTDA;GSGADRIyDLNIPAF			DAS*PTPSTDAEYPANGSGADRIY*DLNIPAFVK	3	1171.51	28857	28825											72.52	72.89											1.706	2.133
590	588	Adaptor/scaffold	Nck2	NCK2	374	Cytoplasmic protein NCK2	O55033	http://www.phosphosite.org/proteinAction.do?id=5261&showAllSites=true	42.9	SEHGEKLyLVRALQx			APIFTSEHGEKLY*LVR	3	647.327									18058												46.33												2.766
591	589	Adaptor/scaffold	Nckipsd	NCKIPSD	§161	NCK-interacting protein with SH3 domain	Q9ESJ4	http://www.phosphosite.org/proteinAction.do?id=10997&showAllSites=true	78.5	LGTDGALyQVPPQPR			QHSLPSSEHLGTDGALY*QVPPQPR	4	674.322					14112												35.66												2.103
592	590	Adaptor/scaffold	Nckipsd	NCKIPSD	156, §161	NCK-interacting protein with SH3 domain	Q9ESJ4	http://www.phosphosite.org/proteinAction.do?id=10997&showAllSites=true	78.5	PSSEHLGtDGALYQV;LGTDGALyQVPPQPR			QHSLPSSEHLGT*DGALY*QVPPQPR	4	694.314						16085												40.02												1.774
593	591	Adaptor/scaffold	Nsf	NSF	§259	Vesicle-fusing ATPase	P46460	http://www.phosphosite.org/proteinAction.do?id=6142&showAllSites=true	82.6	HVKGILLyGPPGCGK			GILLY*GPPGCGK	2	656.312	18759	18658	18027	18665	18618	18809		18372		18216	18839	18213	47.01	46.88	46.66	46.96	46.78	46.71		46.98		46.88	46.87	46.72	2.077	2.747	2.313	2.567	2.679	2.587		2.801		2.625
594	592	Adaptor/scaffold	Nsf	NSF	294	Vesicle-fusing ATPase	P46460	http://www.phosphosite.org/proteinAction.do?id=6142&showAllSites=true	82.6	GPEILNKyVGESEAN			Y*VGESEANIR	2	609.264		7940	7578											20.86	20.96											1.664	1.06
595	593	Adaptor/scaffold	Pacs1	PACS-1	§249	Phosphofurin acidic cluster sorting protein 1	Q8K212	http://www.phosphosite.org/proteinAction.do?id=11116&showAllSites=true	104.8	PVAEIKIySLSSQPI			DVSVPVAEIKIY*SLSSQPIDHEGIK	3	935.475	24838	24513	24207	24555	24647	24852	24450	24231	24238	24207	24828	24246	62.25	61.68	62.28	61.8	61.78	61.66	61.86	61.99	62.16	62.22	61.99	61.69	4.478	3.64	3.188	4.407	2.708	3.24	3.99	3.664	3.793	4.094
596	594	Adaptor/scaffold	Pacs1	PACS-1	§249	Phosphofurin acidic cluster sorting protein 1	Q8K212	http://www.phosphosite.org/proteinAction.do?id=11116&showAllSites=true	104.8	PVAEIKIySLSSQPI			DVSVPVAEIKIY*SLSSQPIDHEGIK	3	935.475			24006												61.75												3.039
597	595	Adaptor/scaffold	Pacs1	PACS-1	§249	Phosphofurin acidic cluster sorting protein 1	Q8K212	http://www.phosphosite.org/proteinAction.do?id=11116&showAllSites=true	104.8	PVAEIKIySLSSQPI			DVSVPVAEIKIY*SLSSQPIDHEGIK	4	701.858	24871	24534		24564	24703			24295	24249	24215	24922	24278	62.33	61.73		61.82	61.93			62.16	62.19	62.23	62.23	61.77	5.315	4.708		5.214	4.699			5.351	4.156	5.754
598	596	Adaptor/scaffold	Pacs1	PACS-1	§249	Phosphofurin acidic cluster sorting protein 1	Q8K212	http://www.phosphosite.org/proteinAction.do?id=11116&showAllSites=true	104.8	PVAEIKIySLSSQPI			IY*SLSSQPIDHEGIK	2	883.922	14236	14182	13641	14249	14171	14406	14202	13904	13805	13895	14412	13771	35.94	35.84	35.77	35.95	35.82	35.91	35.96	35.78	35.62	36.02	35.86	35.78	4.642	4.85	3.839	4.193	3.545	4.826	4.568	3.503	4.37	4.299
599	597	Adaptor/scaffold	Pacs1	PACS-1	§249	Phosphofurin acidic cluster sorting protein 1	Q8K212	http://www.phosphosite.org/proteinAction.do?id=11116&showAllSites=true	104.8	PVAEIKIySLSSQPI			IY*SLSSQPIDHEGIK	3	589.617	14213	14188	13570		14122	14371	14167	13877	13768		14396	13736	35.88	35.85	35.59		35.69	35.82	35.88	35.71	35.53		35.82	35.69	4.639	4.466	2.799		2.903	5.075	5.12	3.517	4.784
600	598	Adaptor/scaffold	Pacs1	PACS-1	250	Phosphofurin acidic cluster sorting protein 1	Q8K212	http://www.phosphosite.org/proteinAction.do?id=11116&showAllSites=true	104.8	VAEIKIYsLSSQPID			DVSVPVAEIKIYS*LSSQPIDHEGIK	3	935.475					24852												62.31												1.874
601	599	Adaptor/scaffold	Pacs1	PACS-1	250	Phosphofurin acidic cluster sorting protein 1	Q8K212	http://www.phosphosite.org/proteinAction.do?id=11116&showAllSites=true	104.8	VAEIKIYsLSSQPID			DVSVPVAEIKIYS*LSSQPIDHEGIK	4	701.858			24026			24860	24464								61.8			61.68	61.9								4.422			4.374	5.033
602	600	Adaptor/scaffold	Pacsin2	PACSIN2	§76	Protein kinase C and casein kinase substrate in neurons protein 2	Q9WVE8	http://www.phosphosite.org/proteinAction.do?id=13781&showAllSites=true	55.8	LVEKGPQyGTVEKAW			QLVEKGPQY*GTVEK	2	828.406	7449	7392	7118	7575	7504	7605				7219		7037	19.96	19.56	19.86	19.84	19.82	19.63				19.84		19.42	2.509	2.353	2.055	1.991	2.756	1.507				1.629
603	601	Adaptor/scaffold	Pacsin2	PACSIN2	§76	Protein kinase C and casein kinase substrate in neurons protein 2	Q9WVE8	http://www.phosphosite.org/proteinAction.do?id=13781&showAllSites=true	55.8	LVEKGPQyGTVEKAW			QLVEKGPQY*GTVEK	3	552.606		7389	7095	7589	7486	7590	7322		7239	7214	7595	7045		19.56	19.81	19.88	19.77	19.6	19.38		19.65	19.83	19.51	19.44		3.619	3.478	3.352	3.057	3.476	3.577		3.165	2.963
604	602	Adaptor/scaffold	Pacsin2	PACSIN2	78	Protein kinase C and casein kinase substrate in neurons protein 2	Q9WVE8	http://www.phosphosite.org/proteinAction.do?id=13781&showAllSites=true	55.8	EKGPQYGtVEKAWIA			QLVEKGPQYGT*VEK	2	828.406											7701												19.76
605	603	Adaptor/scaffold	Pag1	PAG	§171, §183	Phosphoprotein associated with glycosphingolipid-enriched microdomains 1	Q3U1F9	http://www.phosphosite.org/proteinAction.do?id=2806&showAllSites=true	46.5	PYEVLKDsSSQENMV;NMVEDCLyETVKEIK			AADTELGPGVEGPYEVLKDS*SSQENM#VEDCLY*ETVKEIK	4	1127.24	35742												90.85												1.306
606	604	Adaptor/scaffold	Pag1	PAG	§224	Phosphoprotein associated with glycosphingolipid-enriched microdomains 1	Q3U1F9	http://www.phosphosite.org/proteinAction.do?id=2806&showAllSites=true	46.5	GKADFAEyASVDRNK			ADFAEY*ASVDR	2	662.266	14651	14543	14059	14749	14746	14875	14649	14451	14336	14418			36.94	36.67	36.78	37.19	37.21	37.02	37.05	37.12	36.99	37.33			2.7	2.628	2.382	2.034	2.458	2.816	2.848	3.398	2.82	2.328
607	605	Adaptor/scaffold	Pag1	PAG	§224	Phosphoprotein associated with glycosphingolipid-enriched microdomains 1	Q3U1F9	http://www.phosphosite.org/proteinAction.do?id=2806&showAllSites=true	46.5	GKADFAEyASVDRNK			ADFAEY*ASVDR	2	662.266		14747												37.19												2.679
608	606	Adaptor/scaffold	Pag1	PAG	§224	Phosphoprotein associated with glycosphingolipid-enriched microdomains 1	Q3U1F9	http://www.phosphosite.org/proteinAction.do?id=2806&showAllSites=true	46.5	GKADFAEyASVDRNK			ADFAEY*ASVDRNKK	2	847.383						8910												22.73												1.361
609	607	Adaptor/scaffold	Pag1	PAG	§224	Phosphoprotein associated with glycosphingolipid-enriched microdomains 1	Q3U1F9	http://www.phosphosite.org/proteinAction.do?id=2806&showAllSites=true	46.5	GKADFAEyASVDRNK			ADFAEY*ASVDRNKK	3	565.258	8610		8196	8829	8706	8891		8453	8362	8458	8848	8306	22.62		22.47	22.83	22.63	22.68		22.49	22.28	22.79	22.45	22.48	2.746		3.461	3.35	3.605	3.076		3.213	2.74	3.126
610	608	Adaptor/scaffold	Pag1	PAG	§314	Phosphoprotein associated with glycosphingolipid-enriched microdomains 1	Q3U1F9	http://www.phosphosite.org/proteinAction.do?id=2806&showAllSites=true	46.5	EEEISAMySSVNKPG	Src	CSK	SREEDPTLTEEEISAM#Y*SSVNKPGQSAHKPGPCM#K	5	801.357	14066	11297			11336		11477	11159	11061		11427		35.52	28.86			28.89		29.35	29.04	28.81		28.57		4.862	6.547			5.602		4.688	5.097	4.087
611	609	Adaptor/scaffold	Pag1	PAG	§314	Phosphoprotein associated with glycosphingolipid-enriched microdomains 1	Q3U1F9	http://www.phosphosite.org/proteinAction.do?id=2806&showAllSites=true	46.5	EEEISAMySSVNKPG	Src	CSK	SREEDPTLTEEEISAM#Y*SSVNKPGQSAHKPGPCM#K	5	801.357	10875												27.83												6.517
612	610	Adaptor/scaffold	Pag1	PAG	§314	Phosphoprotein associated with glycosphingolipid-enriched microdomains 1	Q3U1F9	http://www.phosphosite.org/proteinAction.do?id=2806&showAllSites=true	46.5	EEEISAMySSVNKPG	Src	CSK	SREEDPTLTEEEISAMY*SSVNKPGQSAHKPGPCM#K	4	997.446				16936	16842					16607						42.63	42.38					42.82						3.624	5.028					4.126
613	611	Adaptor/scaffold	Pag1	PAG	§314	Phosphoprotein associated with glycosphingolipid-enriched microdomains 1	Q3U1F9	http://www.phosphosite.org/proteinAction.do?id=2806&showAllSites=true	46.5	EEEISAMySSVNKPG	Src	CSK	SREEDPTLTEEEISAMY*SSVNKPGQSAHKPGPCM#K	5	798.158	16787	16675	16029	16858	16798	16909	16735	16459	16333	16497		16392	42.19	41.94	41.66	42.44	42.27	42.05	42.31	42.14	41.99	42.54		42.22	8.206	8.773	4.823	7.559	7.622	8.24	7.803	6.363	4.948	5.472
614	612	Adaptor/scaffold	Pag1	PAG	§314	Phosphoprotein associated with glycosphingolipid-enriched microdomains 1	Q3U1F9	http://www.phosphosite.org/proteinAction.do?id=2806&showAllSites=true	46.5	EEEISAMySSVNKPG	Src	CSK	SREEDPTLTEEEISAMY*SSVNKPGQSAHKPGPCMK	5	794.959					17665						17938						44.41						44.63						6.625
615	613	Adaptor/scaffold	Pag1	PAG	316	Phosphoprotein associated with glycosphingolipid-enriched microdomains 1	Q3U1F9	http://www.phosphosite.org/proteinAction.do?id=2806&showAllSites=true	46.5	EISAMYSsVNKPGQS			SREEDPTLTEEEISAM#YSS*VNKPGQSAHKPGPCM#K	5	801.357				11363								10846				28.89								28.57				4.958
616	614	Adaptor/scaffold	Pag1	PAG	316	Phosphoprotein associated with glycosphingolipid-enriched microdomains 1	Q3U1F9	http://www.phosphosite.org/proteinAction.do?id=2806&showAllSites=true	46.5	EISAMYSsVNKPGQS			SREEDPTLTEEEISAMYSS*VNKPGQSAHKPGPCM#K	5	798.158											17009												42.3
617	615	Adaptor/scaffold	Pag1	PAG	316	Phosphoprotein associated with glycosphingolipid-enriched microdomains 1	Q3U1F9	http://www.phosphosite.org/proteinAction.do?id=2806&showAllSites=true	46.5	EISAMYSsVNKPGQS			SREEDPTLTEEEISAMYSS*VNKPGQSAHKPGPCMK	5	794.959			17114			17778									44.44			44.15									5.615			5.322
618	616	Adaptor/scaffold	Pard3	PAR3-alpha	§1076	Partitioning defective 3 homolog	Q99NH2	http://www.phosphosite.org/proteinAction.do?id=2771&showAllSites=true	149	RQARERDyAEIQDFH			ERDY*AEIQDFHR	3	553.57	10193	9948	9725	10302	10247	10351	10114	9888	9802	9951	10454	9704	26.31	25.59	26.18	26.37	26.35	26.14	26.02	25.93	25.75	26.38	26.29	25.87	4.415	3.453	4.239	3.558	3.454	4.019	3.496	4.773	4.012	3.87
619	617	Adaptor/scaffold	Pard3	PAR3-alpha	§1076	Partitioning defective 3 homolog	Q99NH2	http://www.phosphosite.org/proteinAction.do?id=2771&showAllSites=true	149	RQARERDyAEIQDFH			ERDY*AEIQDFHR	3	553.57							10104												26												3.473
620	618	Adaptor/scaffold	Pard3;Pard3;Pard3;Pard3;Pard3	PAR3-alpha;PAR3-alpha iso11;PAR3-alpha iso11;PAR3-alpha iso11;PAR3-alpha iso11	§489;489;489;354;354	Partitioning defective 3 homolog	Q99NH2;Q99NH2-2;Q99NH2-3;Q99NH2-4;Q99NH2-5	http://www.phosphosite.org/proteinAction.do?id=2771&showAllSites=true	149	IGGSAPIyVKNILPR			DVTIGGSAPIY*VK	2	700.347		19570												49.17												1.664
621	619	Adaptor/scaffold	Pard3b;Pard3b	PAR3-beta;PAR3-beta iso 2	§998;§998	Partitioning defective 3 homolog B	Q9CSB4;Q9CSB4-2	http://www.phosphosite.org/proteinAction.do?id=7517&showAllSites=true	132.7	PDHLEGLyAKVNKPY			DGRPLSPDHLEGLY*AK	3	616.628	14764	14612	14041	14769	14611	14812			14345	14428		14157	37.23	36.85	36.73	37.24	36.87	36.87			37.01	37.35		36.66	2.583	2.267	2.114	2.215	2.166	2.874			2.639	2.787
622	620	Adaptor/scaffold	Phactr1;Phactr1;Phactr1;Phactr1	PHACTR1;PHACTR1 iso4;PHACTR1 iso4;PHACTR1 iso4	69;69;62;62	Phosphatase and actin regulator 1	Q2M3X8;Q2M3X8-4;Q2M3X8-2;Q2M3X8-3	http://www.phosphosite.org/proteinAction.do?id=17085&showAllSites=true	66.2	RVRSKSDtPYLAEAR			KSDT*PYLAEAR	2	665.806	11995												30.47												1.174
623	621	Adaptor/scaffold	Pxn;Pxn	PXN;PXN iso2	§118;§118	Paxillin	Q8VI36;Q8VI36-2	http://www.phosphosite.org/proteinAction.do?id=1794&showAllSites=true	64.4	AGEEEHVySFPNKQK	PTPRZ1	Vinculin	AGEEEHVY*SFPNK	2	793.83	8686	8791	8278	8890	8820	8999	8748	8550	8465	8544		8403	22.8	22.89	22.66	22.97	22.9	22.96	22.76	22.73	22.53	23.01		22.72	3.861	2.129	2.763	3.766	3.24	2.371	3.079	1.956	3.099	3.468
624	622	Adaptor/scaffold	Pxn;Pxn	PXN;PXN iso2	§118;§118	Paxillin	Q8VI36;Q8VI36-2	http://www.phosphosite.org/proteinAction.do?id=1794&showAllSites=true	64.4	AGEEEHVySFPNKQK	PTPRZ1	Vinculin	AGEEEHVY*SFPNK	2	793.83	8891	8597						8564					23.32	22.37						22.77					3.112	3.621						1.304
625	623	Adaptor/scaffold	Pxn;Pxn	PXN;PXN iso2	§118;§118	Paxillin	Q8VI36;Q8VI36-2	http://www.phosphosite.org/proteinAction.do?id=1794&showAllSites=true	64.4	AGEEEHVySFPNKQK	PTPRZ1	Vinculin	AGEEEHVY*SFPNK	3	529.556		8746						8713	8442		8916	8382		22.77						23.17	22.47		22.61	22.67		2.613						2.84	2.797
626	624	Adaptor/scaffold	Pxn;Pxn	PXN;PXN iso2	§118;§118	Paxillin	Q8VI36;Q8VI36-2	http://www.phosphosite.org/proteinAction.do?id=1794&showAllSites=true	64.4	AGEEEHVySFPNKQK	PTPRZ1	Vinculin	AGEEEHVY*SFPNK	3	529.556		8550												22.26												3.722
627	625	Adaptor/scaffold	Pxn;Pxn	PXN;PXN iso2	§118;§118	Paxillin	Q8VI36;Q8VI36-2	http://www.phosphosite.org/proteinAction.do?id=1794&showAllSites=true	64.4	AGEEEHVySFPNKQK	PTPRZ1	Vinculin	AGEEEHVY*SFPNKQK	2	921.907				6229	6038		6116				6268	5605				16.68	16.32		16.59				16.36	16				2.03	2.179		2.652
628	626	Adaptor/scaffold	Pxn;Pxn	PXN;PXN iso2	§118;§118	Paxillin	Q8VI36;Q8VI36-2	http://www.phosphosite.org/proteinAction.do?id=1794&showAllSites=true	64.4	AGEEEHVySFPNKQK	PTPRZ1	Vinculin	AGEEEHVY*SFPNKQK	3	614.94	6011	6059	5670	6143	5994	6435	6095	5847	5773	5786	6165	5577	16.55	16.47	16.24	16.47	16.22	16.88	16.55	16.29	16.14	16.39	16.13	15.94	3.669	4.477	4.317	3.011	3.733	4.848	4.017	4.287	3.964	4.278
629	627	Adaptor/scaffold	Pxn;Pxn	PXN;PXN iso2	§118;§118	Paxillin	Q8VI36;Q8VI36-2	http://www.phosphosite.org/proteinAction.do?id=1794&showAllSites=true	64.4	AGEEEHVySFPNKQK	PTPRZ1	Vinculin	AGEEEHVY*SFPNKQK	3	614.94		6265	5449	6381	6222	6217		6051						16.99	15.71	17	16.74	16.37		16.81						4.588	4.022	1.472	4.565	4.225		3.775
630	628	Adaptor/scaffold	Pxn;Pxn	PXN;PXN iso2	§119;119	Paxillin	Q8VI36;Q8VI36-2	http://www.phosphosite.org/proteinAction.do?id=1794&showAllSites=true	64.4	GEEEHVYsFPNKQKS			AGEEEHVYS*FPNK	2	793.83				9094			8945	8764			8953					23.48			23.27	23.28			22.7					1.518			1.074	2.21
631	629	Adaptor/scaffold	Pxn;Pxn	PXN;PXN iso2	§119;119	Paxillin	Q8VI36;Q8VI36-2	http://www.phosphosite.org/proteinAction.do?id=1794&showAllSites=true	64.4	GEEEHVYsFPNKQKS			AGEEEHVYS*FPNK	3	529.556	8669		8275	8881	8769	8968	8914	8511		8524			22.76		22.66	22.94	22.78	22.88	23.19	22.63		22.95			3.271		3.127	3.174	2.777	2.421	2.301	2.832		3.182
632	630	Adaptor/scaffold	Pxn;Pxn	PXN;PXN iso2	§119;119	Paxillin	Q8VI36;Q8VI36-2	http://www.phosphosite.org/proteinAction.do?id=1794&showAllSites=true	64.4	GEEEHVYsFPNKQKS			AGEEEHVYS*FPNK	3	529.556	8877						8715						23.28						22.68						2.875						3.525
633	631	Adaptor/scaffold	Pxn;Pxn	PXN;PXN iso2	§119;119	Paxillin	Q8VI36;Q8VI36-2	http://www.phosphosite.org/proteinAction.do?id=1794&showAllSites=true	64.4	GEEEHVYsFPNKQKS			AGEEEHVYS*FPNKQK	2	921.907		6139												16.69												1.61
634	632	Adaptor/scaffold	Pxn;Pxn	PXN;PXN iso2	§409;375	Paxillin	Q8VI36;Q8VI36-2	http://www.phosphosite.org/proteinAction.do?id=1794&showAllSites=true	64.4	QPYCEKDyHSLFSPR			DGQPYCEKDY*HSLFSPR	3	726.97	14761	14565		14746	14722	14823		14452		14400	14901	14143	37.22	36.73		37.18	37.15	36.9		37.12		37.28	37.06	36.63	3.801	2.388		1.527	2.678	2.816		3.359		1.372
635	633	Adaptor/scaffold	Rims1;Rims1;Rims1;Rims1;Rims1	RIMS1;RIMS1 iso7;RIMS1 iso7;RIMS1 iso7;RIMS1 iso7	1347;1319;1258;1234;1183	Regulating synaptic membrane exocytosis protein 1	Q99NE5;Q99NE5-3;Q99NE5-4;Q99NE5-5;Q99NE5-6	http://www.phosphosite.org/proteinAction.do?id=4052&showAllSites=true	163.1	SKSTPAPyVKVYLLE			STPAPY*VK	2	471.72							5664	5442											15.53	15.29											1.109	1.503
636	634	Adaptor/scaffold	Sash3	SLY	§189	SAM and SH3 domain-containing protein 3	Q8K352	http://www.phosphosite.org/proteinAction.do?id=9945&showAllSites=true	41.6	TDFTPSPyDHDSLKL			VHTDFTPSPY*DHDSLK	3	646.947	10654												27.33												1.255
637	635	Adaptor/scaffold	Sh2b1;Sh2b1;Sh2b1;Sh2b1;Sh2b1;Sh2b1	SH2-B-beta;SH2-B-beta iso 2;SH2-B-beta iso 3;SH2-B-beta iso 4;SH2-B-beta iso 6;SH2-B-beta iso 5	55;55;55;55;55;55	SH2B adapter protein 1	Q91ZM2;Q91ZM2-2;Q91ZM2-3;Q91ZM2-4;Q91ZM2-6;Q91ZM2-5	http://www.phosphosite.org/proteinAction.do?id=7241&showAllSites=true	79.6	YLASHPQyAEPGAEA			LYLASHPQY*AEPGAEAAFSGR	3	772.355	18457	18344		18536	18432		18363	18040	17956	18051	18635	18064	46.29	46.07		46.63	46.32		46.37	46.12	46.07	46.46	46.36	46.34	4.994	4.398		4.659	5.313		4.891	4.334	4.148	4.596
638	636	Adaptor/scaffold	Sh2d3c;Sh2d3c	SHEP1;SHEP1 iso 2	§273;121	SH2 domain-containing protein 3C	Q9QZS8;Q9QZS8-2	http://www.phosphosite.org/proteinAction.do?id=2593&showAllSites=true	94.3	VVKAGESyTHIRYLF			AGESY*THIR	2	557.24	3509	3579			3283	3777	3594						10.81	10.81			9.76	10.81	10.72						2.613	2.171			1.843	1.938	1.619
639	637	Adaptor/scaffold	Sh2d3c;Sh2d3c	SHEP1;SHEP1 iso 2	§490;338	SH2 domain-containing protein 3C	Q9QZS8;Q9QZS8-2	http://www.phosphosite.org/proteinAction.do?id=2593&showAllSites=true	94.3	SDPDSGHyCQLQPPV			ASPSPSLSSYSDPDSGHY*CQLQPPVR	3	971.423							17747	17411	17504										44.8	44.51	44.93										2.143	3.092	3.214
640	638	Adaptor/scaffold	Shank1	SHANK1	§1314	SH3 and multiple ankyrin repeat domains protein 1	D3YZU1	http://www.phosphosite.org/proteinAction.do?id=11676&showAllSites=true	226.2	SGGSSGGyGAYAAGS			LESGGSSGGY*GAYAAGSR	2	863.857	7141	7154	6883		7347	7491			6960				19.21	19.03	19.29		19.44	19.36			18.92				4.365	3.646	2.793		4.166	3.994			3.003
641	639	Adaptor/scaffold	Shank1	SHANK1	§186	SH3 and multiple ankyrin repeat domains protein 1	D3YZU1	http://www.phosphosite.org/proteinAction.do?id=11676&showAllSites=true	226.2	GLKKFLEyVQLGTSD			FLEY*VQLGTSDKVAR	2	903.445	19345	19237	18661	19252		19472			18808		19440		48.48	48.33	48.28	48.41		48.34			48.22		48.37		2.889	3.47	3.067	3.443		4.031			2.761
642	640	Adaptor/scaffold	Shank1	SHANK1	§186	SH3 and multiple ankyrin repeat domains protein 1	D3YZU1	http://www.phosphosite.org/proteinAction.do?id=11676&showAllSites=true	226.2	GLKKFLEyVQLGTSD			FLEY*VQLGTSDKVAR	2	903.445									18804												48.21												2.56
643	641	Adaptor/scaffold	Shank1	SHANK1	§186	SH3 and multiple ankyrin repeat domains protein 1	D3YZU1	http://www.phosphosite.org/proteinAction.do?id=11676&showAllSites=true	226.2	GLKKFLEyVQLGTSD			FLEY*VQLGTSDKVAR	3	602.633	19366	19208	18622	19238		19440			18734	18834			48.54	48.26	48.18	48.38		48.27			48.02	48.43			3.408	2.825	4.101	3.74		3.257			2.532	4.003
644	642	Adaptor/scaffold	Shank1	SHANK1	§186	SH3 and multiple ankyrin repeat domains protein 1	D3YZU1	http://www.phosphosite.org/proteinAction.do?id=11676&showAllSites=true	226.2	GLKKFLEyVQLGTSD			KFLEY*VQLGTSDKVAR	3	645.331	17871				17910								44.79				45.03								4.634				4.864
645	643	Adaptor/scaffold	Shank1	SHANK1	§879	SH3 and multiple ankyrin repeat domains protein 1	D3YZU1	http://www.phosphosite.org/proteinAction.do?id=11676&showAllSites=true	226.2	PHHRSQPsYDRPSFL			SQPS*YDRPSFLPPGPGLM#LR	3	771.036								23670	23517											60.55	60.27											3.171	2.246
646	644	Adaptor/scaffold	Shank1	SHANK1	§879	SH3 and multiple ankyrin repeat domains protein 1	D3YZU1	http://www.phosphosite.org/proteinAction.do?id=11676&showAllSites=true	226.2	PHHRSQPsYDRPSFL			SQPS*YDRPSFLPPGPGLM#LR	3	771.036								23660												60.53												2.762
647	645	Adaptor/scaffold	Shank1	SHANK1	806	SH3 and multiple ankyrin repeat domains protein 1	D3YZU1	http://www.phosphosite.org/proteinAction.do?id=11676&showAllSites=true	226.2	PWKKKIEyEQQPAAV			KIEY*EQQPAAVPSM#EK	3	648.632											7809												20.03
648	646	Adaptor/scaffold	Shank1	SHANK1	806	SH3 and multiple ankyrin repeat domains protein 1	D3YZU1	http://www.phosphosite.org/proteinAction.do?id=11676&showAllSites=true	226.2	PWKKKIEyEQQPAAV			KIEY*EQQPAAVPSMEK	3	643.301												11014												28.97
649	647	Adaptor/scaffold	Shank1	SHANK1	880	SH3 and multiple ankyrin repeat domains protein 1	D3YZU1	http://www.phosphosite.org/proteinAction.do?id=11676&showAllSites=true	226.2	HHRSQPSyDRPSFLP			SQPSY*DRPSFLPPGPGLM#LR	3	771.036	24083	23877	23434		23935	24210			23738	23440			60.3	60.04	60.31		59.99	60.05			60.84	60.21			3.085	3.2	2.488		2.898	2.456			2.202	2.482
650	648	Adaptor/scaffold	Shank1	SHANK1	880	SH3 and multiple ankyrin repeat domains protein 1	D3YZU1	http://www.phosphosite.org/proteinAction.do?id=11676&showAllSites=true	226.2	HHRSQPSyDRPSFLP			SQPSY*DRPSFLPPGPGLM#LR	3	771.036	24305												60.87												2.678
651	649	Adaptor/scaffold	Shank1;Shank2;Shank2;Shank3;Shank3;Shank3;Shank3	SHANK1;SHANK2;SHANK2 iso2;SHANK3;SHANK3 iso2;SHANK3 iso2;SHANK3 iso2	§551;§144;144;§467;394;59;59	SH3 and multiple ankyrin repeat domains protein 1	D3YZU1;Q80Z38;Q80Z38-2;Q4ACU6;Q4ACU6-2;Q4ACU6-3;Q4ACU6-6	http://www.phosphosite.org/proteinAction.do?id=11676&showAllSites=true	226.2	RGRRRKLySAVPGRS			KLY*SAVPGR	2	535.773	6010	6020	5500	6190	6039	6255	6093	5815	5774	5811	6174	5590	16.55	16.38	15.83	16.59	16.32	16.46	16.54	16.21	16.14	16.45	16.16	15.97	2.942	3.069	3.2	2.878	3.1	3.188	3.069	3.168	3.192	3.144
652	650	Adaptor/scaffold	Shank1;Shank2;Shank2;Shank3;Shank3;Shank3;Shank3	SHANK1;SHANK2;SHANK2 iso2;SHANK3;SHANK3 iso2;SHANK3 iso2;SHANK3 iso2	§551;§144;144;§467;394;59;59	SH3 and multiple ankyrin repeat domains protein 1	D3YZU1;Q80Z38;Q80Z38-2;Q4ACU6;Q4ACU6-2;Q4ACU6-3;Q4ACU6-6	http://www.phosphosite.org/proteinAction.do?id=11676&showAllSites=true	226.2	RGRRRKLySAVPGRS			KLY*SAVPGR	3	357.518	6037	6060		6196			6075	5870					16.6	16.48		16.61			16.5	16.34					3.104	2.907		2.553			2.725	2.852
653	651	Adaptor/scaffold	Shank1;Shank2;Shank2;Shank3;Shank3;Shank3;Shank3	SHANK1;SHANK2;SHANK2 iso2;SHANK3;SHANK3 iso2;SHANK3 iso2;SHANK3 iso2	§551;§144;144;§467;394;59;59	SH3 and multiple ankyrin repeat domains protein 1	D3YZU1;Q80Z38;Q80Z38-2;Q4ACU6;Q4ACU6-2;Q4ACU6-3;Q4ACU6-6	http://www.phosphosite.org/proteinAction.do?id=11676&showAllSites=true	226.2	RGRRRKLySAVPGRS			RKLY*SAVPGR	2	613.824	4392					4585							12.78					12.65							2.495					1.983
654	652	Adaptor/scaffold	Shank1;Shank2;Shank2;Shank3;Shank3;Shank3;Shank3	SHANK1;SHANK2;SHANK2 iso2;SHANK3;SHANK3 iso2;SHANK3 iso2;SHANK3 iso2	§551;§144;144;§467;394;59;59	SH3 and multiple ankyrin repeat domains protein 1	D3YZU1;Q80Z38;Q80Z38-2;Q4ACU6;Q4ACU6-2;Q4ACU6-3;Q4ACU6-6	http://www.phosphosite.org/proteinAction.do?id=11676&showAllSites=true	226.2	RGRRRKLySAVPGRS			RKLY*SAVPGR	3	409.552	4363	4344	4026	4423	4267	4554	4379	4324	4010	4146	4643		12.73	12.55	12.34	12.4	12.2	12.58	12.54	12.73	12.04	12.56	12.67		3.732	3.591	3.573	3.801	3.331	3.446	3.468	3.262	3.039	2.732
655	653	Adaptor/scaffold	Shank1;Shank2;Shank2;Shank3;Shank3;Shank3;Shank3	SHANK1;SHANK2;SHANK2 iso2;SHANK3;SHANK3 iso2;SHANK3 iso2;SHANK3 iso2	552;145;145;468;395;60;60	SH3 and multiple ankyrin repeat domains protein 1	D3YZU1;Q80Z38;Q80Z38-2;Q4ACU6;Q4ACU6-2;Q4ACU6-3;Q4ACU6-6	http://www.phosphosite.org/proteinAction.do?id=11676&showAllSites=true	226.2	GRRRKLYsAVPGRSF			RKLYS*AVPGR	2	613.824								4371												12.83												1.577
656	654	Adaptor/scaffold	Shank2	SHANK2 iso3	28	SH3 and multiple ankyrin repeat domains protein 2	Q80Z38-3	http://www.phosphosite.org/proteinAction.do?id=27715802&showAllSites=true	135.3	RYPRNSLySDCIIED			NSLY*SDCIIEDK	2	768.818	16436	16442											41.32	41.37											2.926	2.891
657	655	Adaptor/scaffold	Shank2;Shank2;Shank2	SHANK2;SHANK2 iso2;SHANK2 iso3	§542;538;328	SH3 and multiple ankyrin repeat domains protein 2	Q80Z38;Q80Z38-2;Q80Z38-3	http://www.phosphosite.org/proteinAction.do?id=11047&showAllSites=true	158.9	RSPTPRVyGTIKPAF			VY*GTIKPAFNQNPVVAK	2	963.498	15269	15478	14702	15334	15335	15483	15254	15012	14924	14908	15587	14887	38.44	39.03	38.36	38.66	38.69	38.53	38.58	38.47	38.44	38.54	38.78	38.49	5.455	4.297	4.817	4.515	5.211	4.068	4.667	2.701	3.086	3.872
658	656	Adaptor/scaffold	Shank2;Shank2;Shank2	SHANK2;SHANK2 iso2;SHANK2 iso3	§542;538;328	SH3 and multiple ankyrin repeat domains protein 2	Q80Z38;Q80Z38-2;Q80Z38-3	http://www.phosphosite.org/proteinAction.do?id=11047&showAllSites=true	158.9	RSPTPRVyGTIKPAF			VY*GTIKPAFNQNPVVAK	2	963.498		15272						14800						38.5						37.93						3.769						4.615
659	657	Adaptor/scaffold	Shank2;Shank2;Shank2	SHANK2;SHANK2 iso2;SHANK2 iso3	§542;538;328	SH3 and multiple ankyrin repeat domains protein 2	Q80Z38;Q80Z38-2;Q80Z38-3	http://www.phosphosite.org/proteinAction.do?id=11047&showAllSites=true	158.9	RSPTPRVyGTIKPAF			VY*GTIKPAFNQNPVVAK	3	642.668	15488	15261	14892	15308	15313	15663	15260	14798	15119	14916	15570	14866	38.96	38.47	38.84	38.59	38.64	38.99	38.59	37.92	38.93	38.56	38.74	38.44	1.982	4.506	4.376	4.209	4.818	4.775	5.427	4.702	3.217	4.894
660	658	Adaptor/scaffold	Shank2;Shank2;Shank2	SHANK2;SHANK2 iso2;SHANK2 iso3	§542;538;328	SH3 and multiple ankyrin repeat domains protein 2	Q80Z38;Q80Z38-2;Q80Z38-3	http://www.phosphosite.org/proteinAction.do?id=11047&showAllSites=true	158.9	RSPTPRVyGTIKPAF			VY*GTIKPAFNQNPVVAK	3	642.668	15265	15467	14681	15515		15456		14996	14912	15123			38.43	39	38.31	39.11		38.47		38.43	38.41	39.09			5.772	5.652	5.483	4.886		4.178		4.81	4.495	5.024
661	659	Adaptor/scaffold	Shank2;Shank2;Shank2	SHANK2;SHANK2 iso2;SHANK2 iso3	§542;538;328	SH3 and multiple ankyrin repeat domains protein 2	Q80Z38;Q80Z38-2;Q80Z38-3	http://www.phosphosite.org/proteinAction.do?id=11047&showAllSites=true	158.9	RSPTPRVyGTIKPAF			VY*GTIKPAFNQNPVVAK	4	482.253		15387												38.8												2.706
662	660	Adaptor/scaffold	Shank2;Shank2;Shank2	SHANK2;SHANK2 iso2;SHANK2 iso3	§586, §593;582, 589;372, 379	SH3 and multiple ankyrin repeat domains protein 2	Q80Z38;Q80Z38-2;Q80Z38-3	http://www.phosphosite.org/proteinAction.do?id=11047&showAllSites=true	158.9	RRELDRFsLDSEDVY;SLDSEDVySRSPAPQ			ELDRFS*LDSEDVY*SR	3	664.266	19822												49.69												2.546
663	661	Adaptor/scaffold	Shank2;Shank2;Shank2	SHANK2;SHANK2 iso2;SHANK2 iso3	§586, §593;582, 589;372, 379	SH3 and multiple ankyrin repeat domains protein 2	Q80Z38;Q80Z38-2;Q80Z38-3	http://www.phosphosite.org/proteinAction.do?id=11047&showAllSites=true	158.9	RRELDRFsLDSEDVY;SLDSEDVySRSPAPQ			ELDRFS*LDSEDVY*SRSPAPQAAFR	3	972.758	21641	21450	20946	21567	21546	21806	21567	21186	21054	21087	21720	21104	54.15	53.88	54.05	54.22	54.04	54.11	54.53	54.13	53.95	54.16	54.1	53.81	3.223	3.894	1.837	3.075	3.752	3.225	3.268	1.852	1.932	2.447
664	662	Adaptor/scaffold	Shank2;Shank2;Shank2	SHANK2;SHANK2 iso2;SHANK2 iso3	§586, §593;582, 589;372, 379	SH3 and multiple ankyrin repeat domains protein 2	Q80Z38;Q80Z38-2;Q80Z38-3	http://www.phosphosite.org/proteinAction.do?id=11047&showAllSites=true	158.9	RRELDRFsLDSEDVY;SLDSEDVySRSPAPQ			ELDRFS*LDSEDVY*SRSPAPQAAFR	4	729.821	21643	21476	20978	21598	21557	21827	21562	21206	21085	21119	21730		54.16	53.93	54.13	54.3	54.07	54.16	54.52	54.18	54.03	54.24	54.12		5.094	4.519	2.894	4.092	5.126	5.007	4.075	3.728	4.457	4.838
665	663	Adaptor/scaffold	Shank2;Shank2;Shank2	SHANK2;SHANK2 iso2;SHANK2 iso3	§586, 594;582, 590;372, 380	SH3 and multiple ankyrin repeat domains protein 2	Q80Z38;Q80Z38-2;Q80Z38-3	http://www.phosphosite.org/proteinAction.do?id=11047&showAllSites=true	158.9	RRELDRFsLDSEDVY;LDSEDVYsRSPAPQA			RELDRFS*LDSEDVYS*RSPAPQAAFR	4	768.846	19313												48.4												1.771
666	664	Adaptor/scaffold	Shank2;Shank2;Shank2	SHANK2;SHANK2 iso2;SHANK2 iso3	§593;589;379	SH3 and multiple ankyrin repeat domains protein 2	Q80Z38;Q80Z38-2;Q80Z38-3	http://www.phosphosite.org/proteinAction.do?id=11047&showAllSites=true	158.9	SLDSEDVySRSPAPQ			ELDRFSLDSEDVY*SRSPAPQAAFR	4	709.829		19943	19419	20092	20014	20188	19915	19659		19656		19347		50.1	50.19	50.54	50.25	50.1	50.29	50.22		50.52		49.45		5.839	4.859	5.594	6.481	5.745	5.046	6.343		6.044
667	665	Adaptor/scaffold	Shank2;Shank2;Shank2	SHANK2;SHANK2 iso2;SHANK2 iso3	§593;589;379	SH3 and multiple ankyrin repeat domains protein 2	Q80Z38;Q80Z38-2;Q80Z38-3	http://www.phosphosite.org/proteinAction.do?id=11047&showAllSites=true	158.9	SLDSEDVySRSPAPQ			ELDRFSLDSEDVY*SRSPAPQAAFR	4	709.829							19925												50.32												4.756
668	666	Adaptor/scaffold	Shank2;Shank2;Shank2	SHANK2;SHANK2 iso2;SHANK2 iso3	§615;611;401	SH3 and multiple ankyrin repeat domains protein 2	Q80Z38;Q80Z38-2;Q80Z38-3	http://www.phosphosite.org/proteinAction.do?id=11047&showAllSites=true	158.9	GQMPENPySEVGKIA			GQM#PENPY*SEVGK	2	766.31	6254					6780		6304				6038	17.06					17.67		17.4				17.04	2.075					2.456		2.21
669	667	Adaptor/scaffold	Shank2;Shank2;Shank2	SHANK2;SHANK2 iso2;SHANK2 iso3	§615;611;401	SH3 and multiple ankyrin repeat domains protein 2	Q80Z38;Q80Z38-2;Q80Z38-3	http://www.phosphosite.org/proteinAction.do?id=11047&showAllSites=true	158.9	GQMPENPySEVGKIA			GQM#PENPY*SEVGKIASK	3	644.292	11876	11726	11467	12071	11928	12095	11928	11665	11605	11664	12153	11531	30.23	29.79	30.38	30.58	30.3	30.24	30.4	30.26	30.15	30.53	30.26	30.23	4.51	4.207	2.798	3.666	3.632	3.99	4.33	3.979	3.441	3.118
670	668	Adaptor/scaffold	Shank2;Shank2;Shank2	SHANK2;SHANK2 iso2;SHANK2 iso3	§615;611;401	SH3 and multiple ankyrin repeat domains protein 2	Q80Z38;Q80Z38-2;Q80Z38-3	http://www.phosphosite.org/proteinAction.do?id=11047&showAllSites=true	158.9	GQMPENPySEVGKIA			GQMPENPY*SEVGK	2	758.313	9714	9538	9255		9826	9976		9579		9470			25.23	24.59	25.03		25.31	25.23		25.24		25.22			2.541	2.337	1.822		2.77	2.629		1.891		2.013
671	669	Adaptor/scaffold	Shank2;Shank2;Shank2	SHANK2;SHANK2 iso2;SHANK2 iso3	§615;611;401	SH3 and multiple ankyrin repeat domains protein 2	Q80Z38;Q80Z38-2;Q80Z38-3	http://www.phosphosite.org/proteinAction.do?id=11047&showAllSites=true	158.9	GQMPENPySEVGKIA			GQMPENPY*SEVGKIASK	3	638.96					14298				13821								36.13				35.66								3.546				3.176
672	670	Adaptor/scaffold	Shank2;Shank2;Shank2	SHANK2;SHANK2 iso2;SHANK2 iso3	§615;611;401	SH3 and multiple ankyrin repeat domains protein 2	Q80Z38;Q80Z38-2;Q80Z38-3	http://www.phosphosite.org/proteinAction.do?id=11047&showAllSites=true	158.9	GQMPENPySEVGKIA			RGQM#PENPY*SEVGK	3	563.243		4553												12.96												3.225
673	671	Adaptor/scaffold	Shank2;Shank2;Shank2	SHANK2;SHANK2 iso2;SHANK2 iso3	§615;611;401	SH3 and multiple ankyrin repeat domains protein 2	Q80Z38;Q80Z38-2;Q80Z38-3	http://www.phosphosite.org/proteinAction.do?id=11047&showAllSites=true	158.9	GQMPENPySEVGKIA			RGQM#PENPY*SEVGKIASK	3	696.326	9612	9367	9127	9736	9607	9763		9356	9249	9339	9802	9077	25.01	24.25	24.73	25	24.79	24.75		24.66	24.44	24.91	24.73	24.32	4.67	5.602	4.449	3.611	4.011	2.945		3.797	4.475	4.807
674	672	Adaptor/scaffold	Shank2;Shank2;Shank2	SHANK2;SHANK2 iso2;SHANK2 iso3	§615;611;401	SH3 and multiple ankyrin repeat domains protein 2	Q80Z38;Q80Z38-2;Q80Z38-3	http://www.phosphosite.org/proteinAction.do?id=11047&showAllSites=true	158.9	GQMPENPySEVGKIA			RGQM#PENPY*SEVGKIASK	3	696.326								9569												25.21												2.36
675	673	Adaptor/scaffold	Shank2;Shank2;Shank2	SHANK2;SHANK2 iso2;SHANK2 iso3	§615;611;401	SH3 and multiple ankyrin repeat domains protein 2	Q80Z38;Q80Z38-2;Q80Z38-3	http://www.phosphosite.org/proteinAction.do?id=11047&showAllSites=true	158.9	GQMPENPySEVGKIA			RGQMPENPY*SEVGK	2	836.364					7516	7609				7249							19.84	19.64				19.92							2.518	3.261				1.869
676	674	Adaptor/scaffold	Shank2;Shank2;Shank2	SHANK2;SHANK2 iso2;SHANK2 iso3	§615;611;401	SH3 and multiple ankyrin repeat domains protein 2	Q80Z38;Q80Z38-2;Q80Z38-3	http://www.phosphosite.org/proteinAction.do?id=11047&showAllSites=true	158.9	GQMPENPySEVGKIA			RGQMPENPY*SEVGKIASK	3	690.994	11762				11732	11986		11573	11422		12030		29.96				29.83	30.01		30.06	29.7		29.99		3.811				3.929	5.158		3.143	2.659
677	675	Adaptor/scaffold	Shank2;Shank2;Shank2	SHANK2;SHANK2 iso2;SHANK2 iso3	§616;612;402	SH3 and multiple ankyrin repeat domains protein 2	Q80Z38;Q80Z38-2;Q80Z38-3	http://www.phosphosite.org/proteinAction.do?id=11047&showAllSites=true	158.9	QMPENPYsEVGKIAS			GQM#PENPYS*EVGK	2	766.31				6584												17.47												1.579
678	676	Adaptor/scaffold	Shank2;Shank2;Shank2	SHANK2;SHANK2 iso2;SHANK2 iso3	§616;612;402	SH3 and multiple ankyrin repeat domains protein 2	Q80Z38;Q80Z38-2;Q80Z38-3	http://www.phosphosite.org/proteinAction.do?id=11047&showAllSites=true	158.9	QMPENPYsEVGKIAS			GQMPENPYS*EVGK	2	758.313									9443												24.88												2.205
679	677	Adaptor/scaffold	Shank2;Shank2;Shank2	SHANK2;SHANK2 iso2;SHANK2 iso3	§616;612;402	SH3 and multiple ankyrin repeat domains protein 2	Q80Z38;Q80Z38-2;Q80Z38-3	http://www.phosphosite.org/proteinAction.do?id=11047&showAllSites=true	158.9	QMPENPYsEVGKIAS			GQMPENPYS*EVGKIASK	3	638.96								14062												36.17												2.396
680	678	Adaptor/scaffold	Shank2;Shank2;Shank2	SHANK2;SHANK2 iso2;SHANK2 iso3	441;437;227	SH3 and multiple ankyrin repeat domains protein 2	Q80Z38;Q80Z38-2;Q80Z38-3	http://www.phosphosite.org/proteinAction.do?id=11047&showAllSites=true	158.9	ASDVNSVyERQGIAV			CFPAASDVNSVY*ER	2	847.848	15171	15079		15193	15160	15323	15008		14663	14809			38.25	38.01		38.3	38.26	38.14	37.96		37.77	38.3			3.243	3.162		2.809	2.759	2.905	2.237		2.325	2.671
681	679	Adaptor/scaffold	Shank2;Shank2;Shank2	SHANK2;SHANK2 iso2;SHANK2 iso3	594;590;380	SH3 and multiple ankyrin repeat domains protein 2	Q80Z38;Q80Z38-2;Q80Z38-3	http://www.phosphosite.org/proteinAction.do?id=11047&showAllSites=true	158.9	LDSEDVYsRSPAPQA			ELDRFSLDSEDVYS*RSPAPQAAFR	3	946.103												19345												49.45
682	680	Adaptor/scaffold	Shank2;Shank2;Shank2	SHANK2;SHANK2 iso2;SHANK2 iso3	627;623;413	SH3 and multiple ankyrin repeat domains protein 2	Q80Z38;Q80Z38-2;Q80Z38-3	http://www.phosphosite.org/proteinAction.do?id=11047&showAllSites=true	158.9	KIASKAVyVPAKPAR			AVY*VPAKPAR	2	576.302	5761	5795	5346	5876	5809	6054	5897	5517	5650	5595			15.98	15.86	15.48	15.8	15.78	15.98	16.1	15.49	15.87	15.94			2.106	1.691	1.807	2.08	1.816	2.136	2.304	1.541	2.203	2.069
683	681	Adaptor/scaffold	Shank2;Shank2;Shank2	SHANK2;SHANK2 iso2;SHANK2 iso3	627;623;413	SH3 and multiple ankyrin repeat domains protein 2	Q80Z38;Q80Z38-2;Q80Z38-3	http://www.phosphosite.org/proteinAction.do?id=11047&showAllSites=true	158.9	KIASKAVyVPAKPAR			AVY*VPAKPAR	3	384.537	5731							5498	5677				15.91							15.44	15.93				2.705							2.387	2.539
684	682	Adaptor/scaffold	Shank2;Shank2;Shank2	SHANK2;SHANK2 iso2;SHANK2 iso3	627;623;413	SH3 and multiple ankyrin repeat domains protein 2	Q80Z38;Q80Z38-2;Q80Z38-3	http://www.phosphosite.org/proteinAction.do?id=11047&showAllSites=true	158.9	KIASKAVyVPAKPAR			AVY*VPAKPARR	3	436.571	4138		3730			4320			3849	3873	4321	3055	12.28		11.66			12.05			11.69	11.94	11.91	9.69	2.379		2.117			2.844			2.989	2.377
685	683	Adaptor/scaffold	Shank3;Shank3	SHANK3 iso2;SHANK3 iso2	24;24	SH3 and multiple ankyrin repeat domains protein 3	Q4ACU6-9;Q4ACU6-1	http://www.phosphosite.org/proteinAction.do?id=14656763&showAllSites=true	117.9	CDSSSREyEEVQAVE			ILAQCDSSSREY*EEVQAVER	3	817.028	13815	13984				14153							34.89	35.37				35.28							2.815	3.114				3.314
686	684	Adaptor/scaffold	Shank3;Shank3	SHANK3 iso2;SHANK3 iso2	24;24	SH3 and multiple ankyrin repeat domains protein 3	Q4ACU6-9;Q4ACU6-1	http://www.phosphosite.org/proteinAction.do?id=14656763&showAllSites=true	117.9	CDSSSREyEEVQAVE			ILAQCDSSSREY*EEVQAVERK	3	859.726			12518							12630					33.04							32.9					2.119							2.655
687	685	Adaptor/scaffold	Shank3;Shank3	SHANK3;SHANK3 iso2	§122;49	SH3 and multiple ankyrin repeat domains protein 3	Q4ACU6;Q4ACU6-2	http://www.phosphosite.org/proteinAction.do?id=14452&showAllSites=true	185.3	NLKKFMDyVQLHSTD			FM#DY*VQLHSTDKVAR	3	635.957	10738	10988	10727	10978	11086	11136	10977	10661	10583	10614	11143	10471	27.54	28.08	28.58	27.96	28.28	28	28.13	27.82	27.64	27.96	27.9	27.68	3.633	1.707	2.361	2.803	2.193	3.632	4.128	4.11	3.792	3.62
688	686	Adaptor/scaffold	Shank3;Shank3	SHANK3;SHANK3 iso2	§122;49	SH3 and multiple ankyrin repeat domains protein 3	Q4ACU6;Q4ACU6-2	http://www.phosphosite.org/proteinAction.do?id=14452&showAllSites=true	185.3	NLKKFMDyVQLHSTD			FM#DY*VQLHSTDKVAR	3	635.957		10763	10397	11194	10744		11225	10464						27.54	27.77	28.49	27.44		28.7	27.29						4.425	3.365	2.754	3.746		2.186	3.651
689	687	Adaptor/scaffold	Shank3;Shank3	SHANK3;SHANK3 iso2	§122;49	SH3 and multiple ankyrin repeat domains protein 3	Q4ACU6;Q4ACU6-2	http://www.phosphosite.org/proteinAction.do?id=14452&showAllSites=true	185.3	NLKKFMDyVQLHSTD			FM#DY*VQLHSTDKVAR	3	635.957		11207												28.63												2.766
690	688	Adaptor/scaffold	Shank3;Shank3	SHANK3;SHANK3 iso2	§122;49	SH3 and multiple ankyrin repeat domains protein 3	Q4ACU6;Q4ACU6-2	http://www.phosphosite.org/proteinAction.do?id=14452&showAllSites=true	185.3	NLKKFMDyVQLHSTD			FMDY*VQLHSTDKVAR	3	630.625	13799	13860	13280	14028	13810	13991	13868	13615	13570	13488	14041	13373	34.85	35.06	34.88	35.4	34.92	34.88	35.14	35.08	35.1	35	34.94	34.77	4.204	3.294	4.252	3.9	4.254	3.17	3.994	3.792	3.917	3.801
691	689	Adaptor/scaffold	Shank3;Shank3	SHANK3;SHANK3 iso2	§122;49	SH3 and multiple ankyrin repeat domains protein 3	Q4ACU6;Q4ACU6-2	http://www.phosphosite.org/proteinAction.do?id=14452&showAllSites=true	185.3	NLKKFMDyVQLHSTD			FMDY*VQLHSTDKVAR	3	630.625				13827												34.9												3.879
692	690	Adaptor/scaffold	Shank3;Shank3	SHANK3;SHANK3 iso2	§122;49	SH3 and multiple ankyrin repeat domains protein 3	Q4ACU6;Q4ACU6-2	http://www.phosphosite.org/proteinAction.do?id=14452&showAllSites=true	185.3	NLKKFMDyVQLHSTD			KFM#DY*VQLHSTDK	3	569.92		10275												26.43												2.447
693	691	Adaptor/scaffold	Shank3;Shank3	SHANK3;SHANK3 iso2	§122;49	SH3 and multiple ankyrin repeat domains protein 3	Q4ACU6;Q4ACU6-2	http://www.phosphosite.org/proteinAction.do?id=14452&showAllSites=true	185.3	NLKKFMDyVQLHSTD			KFM#DY*VQLHSTDKVAR	3	678.655		10033	9832	10338	10366	10362	10113	9900	9920	9977	10493	9802		25.83	26.45	26.46	26.65	26.16	26.02	25.96	26.05	26.45	26.38	26.12		2.559	2.57	3.113	3.505	2.61	2.164	4.079	2.615	4.044
694	692	Adaptor/scaffold	Shank3;Shank3	SHANK3;SHANK3 iso2	§122;49	SH3 and multiple ankyrin repeat domains protein 3	Q4ACU6;Q4ACU6-2	http://www.phosphosite.org/proteinAction.do?id=14452&showAllSites=true	185.3	NLKKFMDyVQLHSTD			KFM#DY*VQLHSTDKVAR	3	678.655		10024					10255							25.8					26.38							3.003					2.98
695	693	Adaptor/scaffold	Shank3;Shank3	SHANK3;SHANK3 iso2	§122;49	SH3 and multiple ankyrin repeat domains protein 3	Q4ACU6;Q4ACU6-2	http://www.phosphosite.org/proteinAction.do?id=14452&showAllSites=true	185.3	NLKKFMDyVQLHSTD			KFM#DY*VQLHSTDKVAR	3	678.655		10253												26.37												2.54
696	694	Adaptor/scaffold	Shank3;Shank3	SHANK3;SHANK3 iso2	§122;49	SH3 and multiple ankyrin repeat domains protein 3	Q4ACU6;Q4ACU6-2	http://www.phosphosite.org/proteinAction.do?id=14452&showAllSites=true	185.3	NLKKFMDyVQLHSTD			KFM#DY*VQLHSTDKVAR	4	509.243		10396	9865	10439	10407	10466			9965		10517	9806		26.73	26.54	26.7	26.74	26.4			26.16		26.44	26.13		3.018	5.237	3.62	3.608	3.266			2.785
697	695	Adaptor/scaffold	Shank3;Shank3	SHANK3;SHANK3 iso2	§122;49	SH3 and multiple ankyrin repeat domains protein 3	Q4ACU6;Q4ACU6-2	http://www.phosphosite.org/proteinAction.do?id=14452&showAllSites=true	185.3	NLKKFMDyVQLHSTD			KFM#DY*VQLHSTDKVAR	4	509.243		10182												26.2												4.123
698	696	Adaptor/scaffold	Shank3;Shank3	SHANK3;SHANK3 iso2	§122;49	SH3 and multiple ankyrin repeat domains protein 3	Q4ACU6;Q4ACU6-2	http://www.phosphosite.org/proteinAction.do?id=14452&showAllSites=true	185.3	NLKKFMDyVQLHSTD			KFMDY*VQLHSTDK	3	564.588				14873	14833	14968				14602						37.49	37.43	37.25				37.8						5.32	4.504	4.489				4.843
699	697	Adaptor/scaffold	Shank3;Shank3	SHANK3;SHANK3 iso2	§122;49	SH3 and multiple ankyrin repeat domains protein 3	Q4ACU6;Q4ACU6-2	http://www.phosphosite.org/proteinAction.do?id=14452&showAllSites=true	185.3	NLKKFMDyVQLHSTD			KFMDY*VQLHSTDKVAR	3	673.324	14106	14111	13420	14115	14004	14232	14031	13824		13719	14201	13521	35.62	35.68	35.2	35.63	35.39	35.48	35.52	35.58		35.57	35.32	35.13	3.251	5.383	4.971	3.557	3.473	4.603	3.735	3.813		4.735
700	698	Adaptor/scaffold	Shank3;Shank3	SHANK3;SHANK3 iso2	§122;49	SH3 and multiple ankyrin repeat domains protein 3	Q4ACU6;Q4ACU6-2	http://www.phosphosite.org/proteinAction.do?id=14452&showAllSites=true	185.3	NLKKFMDyVQLHSTD			KFMDY*VQLHSTDKVAR	4	505.245	14070	14104	13419	14094	13971	14184	14016	13775	13692	13697	14157	13497	35.53	35.66	35.2	35.57	35.31	35.36	35.48	35.46	35.38	35.52	35.21	35.07	4.441	6.037	6.599	6.749	7.344	6.016	5.012	6.674	6.995	5.309
701	699	Adaptor/scaffold	Shank3;Shank3;Shank3;Shank3	SHANK3;SHANK3 iso2;SHANK3 iso2;SHANK3 iso2	§467;394;59;59	SH3 and multiple ankyrin repeat domains protein 3	Q4ACU6;Q4ACU6-2;Q4ACU6-3;Q4ACU6-6	http://www.phosphosite.org/proteinAction.do?id=14452&showAllSites=true	185.3	RGPKRKLySAVPGRK			KLY*SAVPGRK	2	599.821	3797	3742	3251	3812		4010	3769	3719	3560	3468	3896		11.48	11.15	10.48	11.01		11.38	11.09	11.33	11.07	10.96	10.92		2.786	2.613	2.08	2.026		2.195	2.176	2.525	2.519	1.995
702	700	Adaptor/scaffold	Shank3;Shank3;Shank3;Shank3	SHANK3;SHANK3 iso2;SHANK3 iso2;SHANK3 iso2	§467;394;59;59	SH3 and multiple ankyrin repeat domains protein 3	Q4ACU6;Q4ACU6-2;Q4ACU6-3;Q4ACU6-6	http://www.phosphosite.org/proteinAction.do?id=14452&showAllSites=true	185.3	RGPKRKLySAVPGRK			KLY*SAVPGRK	3	400.216		3737	3245		3444		3742	3716	3598	3461	3933			11.14	10.47		10.17		11.04	11.32	11.16	10.94	11.01			2.617	2.173		2.457		2.242	2.164	1.778	2.245
703	701	Adaptor/scaffold	Shank3;Shank3;Shank3;Shank3	SHANK3;SHANK3 iso2;SHANK3 iso2;SHANK3 iso2	468;395;60;60	SH3 and multiple ankyrin repeat domains protein 3	Q4ACU6;Q4ACU6-2;Q4ACU6-3;Q4ACU6-6	http://www.phosphosite.org/proteinAction.do?id=14452&showAllSites=true	185.3	GPKRKLYsAVPGRKF			KLYS*AVPGRK	2	599.821					3439												10.16												1.299
704	702	Adaptor/scaffold	Shank3;Shank3;Shank3;Shank3;Shank3	SHANK3;SHANK3 iso2;SHANK3 iso2;SHANK3 iso2;SHANK3 iso2	532;459;124;4;124	SH3 and multiple ankyrin repeat domains protein 3	Q4ACU6;Q4ACU6-2;Q4ACU6-3;Q4ACU6-1;Q4ACU6-6	http://www.phosphosite.org/proteinAction.do?id=14452&showAllSites=true	185.3	EEVQMRQyDTRHETR			QY*DTRHETREDR	3	562.572												2027												7.19
705	703	Adaptor/scaffold	Shank3;Shank3;Shank3;Shank3;Shank3	SHANK3;SHANK3 iso2;SHANK3 iso2;SHANK3 iso2;SHANK3 iso2	532;459;124;4;124	SH3 and multiple ankyrin repeat domains protein 3	Q4ACU6;Q4ACU6-2;Q4ACU6-3;Q4ACU6-1;Q4ACU6-6	http://www.phosphosite.org/proteinAction.do?id=14452&showAllSites=true	185.3	EEVQMRQyDTRHETR			QY*DTRHETREDR	4	422.181												2025												7.19
706	704	Adaptor/scaffold	Shank3;Shank3;Shank3;Shank3;Shank3;Shank3	SHANK3;SHANK3 iso2;SHANK3 iso2;SHANK3 iso2;SHANK3 iso2;SHANK3 iso2	§562;489;154;30;34;154	SH3 and multiple ankyrin repeat domains protein 3	Q4ACU6;Q4ACU6-2;Q4ACU6-3;Q4ACU6-7;Q4ACU6-1;Q4ACU6-6	http://www.phosphosite.org/proteinAction.do?id=14452&showAllSites=true	185.3	YDSLTSHsDYVIDDK			HYTVGSYDSLTSHS*DYVIDDKVAILQKR	4	823.399												18958												48.5
707	705	Adaptor/scaffold	Shank3;Shank3;Shank3;Shank3;Shank3;Shank3	SHANK3;SHANK3 iso2;SHANK3 iso2;SHANK3 iso2;SHANK3 iso2;SHANK3 iso2	551, §562;478, 489;143, 154;19, 30;23, 34;143, 154	SH3 and multiple ankyrin repeat domains protein 3	Q4ACU6;Q4ACU6-2;Q4ACU6-3;Q4ACU6-7;Q4ACU6-1;Q4ACU6-6	http://www.phosphosite.org/proteinAction.do?id=14452&showAllSites=true	185.3	KRLFRHYtVGSYDSL;YDSLTSHsDYVIDDK			HYT*VGSYDSLTSHS*DYVIDDKVAILQK	4	804.365		22901												57.54												3.193
708	706	Adaptor/scaffold	Shank3;Shank3;Shank3;Shank3;Shank3;Shank3	SHANK3;SHANK3 iso2;SHANK3 iso2;SHANK3 iso2;SHANK3 iso2;SHANK3 iso2	564;491;156;32;36;156	SH3 and multiple ankyrin repeat domains protein 3	Q4ACU6;Q4ACU6-2;Q4ACU6-3;Q4ACU6-7;Q4ACU6-1;Q4ACU6-6	http://www.phosphosite.org/proteinAction.do?id=14452&showAllSites=true	185.3	SLTSHSDyVIDDKVA			HYTVGSYDSLTSHSDY*VIDDKVAILQK	3	1045.5										20759												53.34												1.015
709	707	Adaptor/scaffold	Shank3;Shank3;Shank3;Shank3;Shank3;Shank3	SHANK3;SHANK3 iso2;SHANK3 iso2;SHANK3 iso2;SHANK3 iso2;SHANK3 iso2	564;491;156;32;36;156	SH3 and multiple ankyrin repeat domains protein 3	Q4ACU6;Q4ACU6-2;Q4ACU6-3;Q4ACU6-7;Q4ACU6-1;Q4ACU6-6	http://www.phosphosite.org/proteinAction.do?id=14452&showAllSites=true	185.3	SLTSHSDyVIDDKVA			HYTVGSYDSLTSHSDY*VIDDKVAILQK	4	784.373	20974	21238	20433	21082	21044	21363	21122	20852	20612	20737	21215	20307	52.44	53.41	52.76	53.01	52.79	53.02	53.38	53.3	52.81	53.28	52.83	51.82	6.771	5.121	6.111	6.727	5.676	3.492	8.051	6.476	6.649	7.503
710	708	Adaptor/scaffold	Shank3;Shank3;Shank3;Shank3;Shank3;Shank3	SHANK3;SHANK3 iso2;SHANK3 iso2;SHANK3 iso2;SHANK3 iso2;SHANK3 iso2	564;491;156;32;36;156	SH3 and multiple ankyrin repeat domains protein 3	Q4ACU6;Q4ACU6-2;Q4ACU6-3;Q4ACU6-7;Q4ACU6-1;Q4ACU6-6	http://www.phosphosite.org/proteinAction.do?id=14452&showAllSites=true	185.3	SLTSHSDyVIDDKVA			HYTVGSYDSLTSHSDY*VIDDKVAILQK	4	784.373				21125				20648								53.12				52.76								5.729				6.013
711	709	Adaptor/scaffold	Shank3;Shank3;Shank3;Shank3;Shank3;Shank3	SHANK3;SHANK3 iso2;SHANK3 iso2;SHANK3 iso2;SHANK3 iso2;SHANK3 iso2	564;491;156;32;36;156	SH3 and multiple ankyrin repeat domains protein 3	Q4ACU6;Q4ACU6-2;Q4ACU6-3;Q4ACU6-7;Q4ACU6-1;Q4ACU6-6	http://www.phosphosite.org/proteinAction.do?id=14452&showAllSites=true	185.3	SLTSHSDyVIDDKVA			HYTVGSYDSLTSHSDY*VIDDKVAILQKR	4	823.399	19921	19778	19138	19867	19878	19990	19766	19561	19399	19505	20137		49.91	49.7	49.47	49.96	49.92	49.61	49.91	49.99	49.72	50.15	50.14		5.295	4.064	5.719	6.073	5.298	3.971	4.959	6.417	5.616	5.208
712	710	Adaptor/scaffold	Shank3;Shank3;Shank3;Shank3;Shank3;Shank3	SHANK3;SHANK3 iso2;SHANK3 iso2;SHANK3 iso2;SHANK3 iso2;SHANK3 iso2	564;491;156;32;36;156	SH3 and multiple ankyrin repeat domains protein 3	Q4ACU6;Q4ACU6-2;Q4ACU6-3;Q4ACU6-7;Q4ACU6-1;Q4ACU6-6	http://www.phosphosite.org/proteinAction.do?id=14452&showAllSites=true	185.3	SLTSHSDyVIDDKVA			HYTVGSYDSLTSHSDY*VIDDKVAILQKR	5	658.92	19919	19790	19137	19845	19873	19979	19778	19550	19376	19521	20118	18936	49.91	49.73	49.47	49.91	49.91	49.58	49.94	49.97	49.66	50.19	50.09	48.45	7.788	6.422	7.896	4.216	8.208	4.58	8.694	8.105	7.328	8.521
713	711	Adaptor/scaffold	Shank3;Shank3;Shank3;Shank3;Shank3;Shank3;Shank3	SHANK3;SHANK3 iso2;SHANK3 iso2;SHANK3 iso2;SHANK3 iso2;SHANK3 iso2;SHANK3 iso2	847;439;315;270;229;221;319	SH3 and multiple ankyrin repeat domains protein 3	Q4ACU6;Q4ACU6-3;Q4ACU6-7;Q4ACU6-8;Q4ACU6-9;Q4ACU6-1;Q4ACU6-1	http://www.phosphosite.org/proteinAction.do?id=14452&showAllSites=true	185.3	PPPPGRAyDTVRSSF			GIPPPPQTAPPPPPAPYYFDSGPPPTFSPPPPPGRAY*DTVR	4	1094.03	26101				26082		25743	25632		25314			65.48				65.36		65.25	65.64		65.08			4.88				3.322		4.393	3.168		4.177
714	712	Adaptor/scaffold	Shank3;Shank3;Shank3;Shank3;Shank3;Shank3;Shank3;Shank3	SHANK3;SHANK3 iso2;SHANK3 iso2;SHANK3 iso2;SHANK3 iso2;SHANK3 iso2;SHANK3 iso2;SHANK3 iso2	§924, §930;516, 522;392, 398;347, 353;306, 312;298, 304;396, 402;34, 40	SH3 and multiple ankyrin repeat domains protein 3	Q4ACU6;Q4ACU6-3;Q4ACU6-7;Q4ACU6-8;Q4ACU6-9;Q4ACU6-1;Q4ACU6-1;Q4ACU6-1	http://www.phosphosite.org/proteinAction.do?id=14452&showAllSites=true	185.3	PKRRPRPsGPDSPYA;PSGPDSPyANLGAFS			RRPRPS*GPDSPY*ANLGAFSASLFAPSKPQR	4	847.659		22428	21919	22565										56.36	56.48	56.75										3.568	2.454	3.179
715	713	Adaptor/scaffold	Shank3;Shank3;Shank3;Shank3;Shank3;Shank3;Shank3;Shank3	SHANK3;SHANK3 iso2;SHANK3 iso2;SHANK3 iso2;SHANK3 iso2;SHANK3 iso2;SHANK3 iso2;SHANK3 iso2	§928;520;396;351;310;302;400;38	SH3 and multiple ankyrin repeat domains protein 3	Q4ACU6;Q4ACU6-3;Q4ACU6-7;Q4ACU6-8;Q4ACU6-9;Q4ACU6-1;Q4ACU6-1;Q4ACU6-1	http://www.phosphosite.org/proteinAction.do?id=14452&showAllSites=true	185.3	PRPSGPDsPYANLGA			RPRPSGPDS*PYANLGAFSASLF	3	796.378							28189												71.62												1.867
716	714	Adaptor/scaffold	Shank3;Shank3;Shank3;Shank3;Shank3;Shank3;Shank3;Shank3	SHANK3;SHANK3 iso2;SHANK3 iso2;SHANK3 iso2;SHANK3 iso2;SHANK3 iso2;SHANK3 iso2;SHANK3 iso2	§928;520;396;351;310;302;400;38	SH3 and multiple ankyrin repeat domains protein 3	Q4ACU6;Q4ACU6-3;Q4ACU6-7;Q4ACU6-8;Q4ACU6-9;Q4ACU6-1;Q4ACU6-1;Q4ACU6-1	http://www.phosphosite.org/proteinAction.do?id=14452&showAllSites=true	185.3	PRPSGPDsPYANLGA			RPRPSGPDS*PYANLGAFSASLFAPSKPQR	3	1051.19			22216	22774			22759		22218	22341					57.25	57.27			57.57		56.94	57.39					3.132	4.162			2.35		3.21	2.794
717	715	Adaptor/scaffold	Shank3;Shank3;Shank3;Shank3;Shank3;Shank3;Shank3;Shank3	SHANK3;SHANK3 iso2;SHANK3 iso2;SHANK3 iso2;SHANK3 iso2;SHANK3 iso2;SHANK3 iso2;SHANK3 iso2	§928;520;396;351;310;302;400;38	SH3 and multiple ankyrin repeat domains protein 3	Q4ACU6;Q4ACU6-3;Q4ACU6-7;Q4ACU6-8;Q4ACU6-9;Q4ACU6-1;Q4ACU6-1;Q4ACU6-1	http://www.phosphosite.org/proteinAction.do?id=14452&showAllSites=true	185.3	PRPSGPDsPYANLGA			RRPRPSGPDS*PYANLGAF	3	679.993			13777												36.11												2.206
718	716	Adaptor/scaffold	Shank3;Shank3;Shank3;Shank3;Shank3;Shank3;Shank3;Shank3	SHANK3;SHANK3 iso2;SHANK3 iso2;SHANK3 iso2;SHANK3 iso2;SHANK3 iso2;SHANK3 iso2;SHANK3 iso2	§928;520;396;351;310;302;400;38	SH3 and multiple ankyrin repeat domains protein 3	Q4ACU6;Q4ACU6-3;Q4ACU6-7;Q4ACU6-8;Q4ACU6-9;Q4ACU6-1;Q4ACU6-1;Q4ACU6-1	http://www.phosphosite.org/proteinAction.do?id=14452&showAllSites=true	185.3	PRPSGPDsPYANLGA			RRPRPSGPDS*PYANLGAFSAS	3	761.694		13863				14058								35.07				35.05								1.626				1.417
719	717	Adaptor/scaffold	Shank3;Shank3;Shank3;Shank3;Shank3;Shank3;Shank3;Shank3	SHANK3;SHANK3 iso2;SHANK3 iso2;SHANK3 iso2;SHANK3 iso2;SHANK3 iso2;SHANK3 iso2;SHANK3 iso2	§928;520;396;351;310;302;400;38	SH3 and multiple ankyrin repeat domains protein 3	Q4ACU6;Q4ACU6-3;Q4ACU6-7;Q4ACU6-8;Q4ACU6-9;Q4ACU6-1;Q4ACU6-1;Q4ACU6-1	http://www.phosphosite.org/proteinAction.do?id=14452&showAllSites=true	185.3	PRPSGPDsPYANLGA			RRPRPSGPDS*PYANLGAFSASLF	3	848.411								25207												64.56												1.769
720	718	Adaptor/scaffold	Shank3;Shank3;Shank3;Shank3;Shank3;Shank3;Shank3;Shank3	SHANK3;SHANK3 iso2;SHANK3 iso2;SHANK3 iso2;SHANK3 iso2;SHANK3 iso2;SHANK3 iso2;SHANK3 iso2	§928;520;396;351;310;302;400;38	SH3 and multiple ankyrin repeat domains protein 3	Q4ACU6;Q4ACU6-3;Q4ACU6-7;Q4ACU6-8;Q4ACU6-9;Q4ACU6-1;Q4ACU6-1;Q4ACU6-1	http://www.phosphosite.org/proteinAction.do?id=14452&showAllSites=true	185.3	PRPSGPDsPYANLGA			RRPRPSGPDS*PYANLGAFSASLFAPSK	4	732.365								22465												57.42												5.016
721	719	Adaptor/scaffold	Shank3;Shank3;Shank3;Shank3;Shank3;Shank3;Shank3;Shank3	SHANK3;SHANK3 iso2;SHANK3 iso2;SHANK3 iso2;SHANK3 iso2;SHANK3 iso2;SHANK3 iso2;SHANK3 iso2	§930;522;398;353;312;304;402;40	SH3 and multiple ankyrin repeat domains protein 3	Q4ACU6;Q4ACU6-3;Q4ACU6-7;Q4ACU6-8;Q4ACU6-9;Q4ACU6-1;Q4ACU6-1;Q4ACU6-1	http://www.phosphosite.org/proteinAction.do?id=14452&showAllSites=true	185.3	PSGPDSPyANLGAFS			PSGPDSPY*ANLGAFSASLFAPSKPQR	3	914.769	28168	28048	27342	27940	27992	28390	27927	27538	27461	27533	28028	27549	70.76	70.85	70.17	70.44	70.17	70.55	70.93	70.63	70.48	70.89	70.08	70.06	5.846	5.273	5.325	6.271	6.929	6.193	5.518	6.452	5.535	4.997
722	720	Adaptor/scaffold	Shank3;Shank3;Shank3;Shank3;Shank3;Shank3;Shank3;Shank3	SHANK3;SHANK3 iso2;SHANK3 iso2;SHANK3 iso2;SHANK3 iso2;SHANK3 iso2;SHANK3 iso2;SHANK3 iso2	§930;522;398;353;312;304;402;40	SH3 and multiple ankyrin repeat domains protein 3	Q4ACU6;Q4ACU6-3;Q4ACU6-7;Q4ACU6-8;Q4ACU6-9;Q4ACU6-1;Q4ACU6-1;Q4ACU6-1	http://www.phosphosite.org/proteinAction.do?id=14452&showAllSites=true	185.3	PSGPDSPyANLGAFS			PSGPDSPY*ANLGAFSASLFAPSKPQR	3	914.769	27965	27853	27544			28195	27732	27349	27260	27333			70.25	70.34	70.69			70.04	70.41	70.12	69.95	70.37			5.777	5.667	4.429			5.77	5.744	6.693	5.79	6.154
723	721	Adaptor/scaffold	Shank3;Shank3;Shank3;Shank3;Shank3;Shank3;Shank3;Shank3	SHANK3;SHANK3 iso2;SHANK3 iso2;SHANK3 iso2;SHANK3 iso2;SHANK3 iso2;SHANK3 iso2;SHANK3 iso2	§930;522;398;353;312;304;402;40	SH3 and multiple ankyrin repeat domains protein 3	Q4ACU6;Q4ACU6-3;Q4ACU6-7;Q4ACU6-8;Q4ACU6-9;Q4ACU6-1;Q4ACU6-1;Q4ACU6-1	http://www.phosphosite.org/proteinAction.do?id=14452&showAllSites=true	185.3	PSGPDSPyANLGAFS			PSGPDSPY*ANLGAFSASLFAPSKPQR	3	914.769							36104												92.89												2.615
724	722	Adaptor/scaffold	Shank3;Shank3;Shank3;Shank3;Shank3;Shank3;Shank3;Shank3	SHANK3;SHANK3 iso2;SHANK3 iso2;SHANK3 iso2;SHANK3 iso2;SHANK3 iso2;SHANK3 iso2;SHANK3 iso2	§930;522;398;353;312;304;402;40	SH3 and multiple ankyrin repeat domains protein 3	Q4ACU6;Q4ACU6-3;Q4ACU6-7;Q4ACU6-8;Q4ACU6-9;Q4ACU6-1;Q4ACU6-1;Q4ACU6-1	http://www.phosphosite.org/proteinAction.do?id=14452&showAllSites=true	185.3	PSGPDSPyANLGAFS			PSGPDSPY*ANLGAFSASLFAPSKPQR	4	686.328	28011	27902	27414		28086	28276	27812	27399	27346	27398	28094		70.36	70.46	70.35		70.39	70.25	70.62	70.25	70.18	70.53	70.25		5.365	5.698	5.68		6.562	6.865	5.821	5.03	5.47	7.128
725	723	Adaptor/scaffold	Shank3;Shank3;Shank3;Shank3;Shank3;Shank3;Shank3;Shank3	SHANK3;SHANK3 iso2;SHANK3 iso2;SHANK3 iso2;SHANK3 iso2;SHANK3 iso2;SHANK3 iso2;SHANK3 iso2	§930;522;398;353;312;304;402;40	SH3 and multiple ankyrin repeat domains protein 3	Q4ACU6;Q4ACU6-3;Q4ACU6-7;Q4ACU6-8;Q4ACU6-9;Q4ACU6-1;Q4ACU6-1;Q4ACU6-1	http://www.phosphosite.org/proteinAction.do?id=14452&showAllSites=true	185.3	PSGPDSPyANLGAFS			PSGPDSPY*ANLGAFSASLFAPSKPQR	4	686.328								27593												70.77												4.611
726	724	Adaptor/scaffold	Shank3;Shank3;Shank3;Shank3;Shank3;Shank3;Shank3;Shank3	SHANK3;SHANK3 iso2;SHANK3 iso2;SHANK3 iso2;SHANK3 iso2;SHANK3 iso2;SHANK3 iso2;SHANK3 iso2	§930;522;398;353;312;304;402;40	SH3 and multiple ankyrin repeat domains protein 3	Q4ACU6;Q4ACU6-3;Q4ACU6-7;Q4ACU6-8;Q4ACU6-9;Q4ACU6-1;Q4ACU6-1;Q4ACU6-1	http://www.phosphosite.org/proteinAction.do?id=14452&showAllSites=true	185.3	PSGPDSPyANLGAFS			PSGPDSPY*ANLGAFSASLFAPSKPQRR	3	966.803	25722	25562	25006	25612	25600	25887	25527	25181	25020	25070		25175	64.5	64.43	64.24	64.52	64.16	64.26	64.68	64.48	64.14	64.44		64.04	2.761	1.706	2.239	2.534	3.321	2.511	2.252	1.657	3.437	2.227
727	725	Adaptor/scaffold	Shank3;Shank3;Shank3;Shank3;Shank3;Shank3;Shank3;Shank3	SHANK3;SHANK3 iso2;SHANK3 iso2;SHANK3 iso2;SHANK3 iso2;SHANK3 iso2;SHANK3 iso2;SHANK3 iso2	§930;522;398;353;312;304;402;40	SH3 and multiple ankyrin repeat domains protein 3	Q4ACU6;Q4ACU6-3;Q4ACU6-7;Q4ACU6-8;Q4ACU6-9;Q4ACU6-1;Q4ACU6-1;Q4ACU6-1	http://www.phosphosite.org/proteinAction.do?id=14452&showAllSites=true	185.3	PSGPDSPyANLGAFS			PSGPDSPY*ANLGAFSASLFAPSKPQRR	3	966.803								25160												64.43												1.746
728	726	Adaptor/scaffold	Shank3;Shank3;Shank3;Shank3;Shank3;Shank3;Shank3;Shank3	SHANK3;SHANK3 iso2;SHANK3 iso2;SHANK3 iso2;SHANK3 iso2;SHANK3 iso2;SHANK3 iso2;SHANK3 iso2	§930;522;398;353;312;304;402;40	SH3 and multiple ankyrin repeat domains protein 3	Q4ACU6;Q4ACU6-3;Q4ACU6-7;Q4ACU6-8;Q4ACU6-9;Q4ACU6-1;Q4ACU6-1;Q4ACU6-1	http://www.phosphosite.org/proteinAction.do?id=14452&showAllSites=true	185.3	PSGPDSPyANLGAFS			PSGPDSPY*ANLGAFSASLFAPSKPQRR	4	725.354	25728	25551	25046	25567	25674	25954	25498	25143	25026	25051			64.51	64.4	64.33	64.4	64.34	64.43	64.61	64.38	64.16	64.4			3.996	4.428	4.601	5.029	4.758	5.015	5.058	4.992	4.513	4.733
729	727	Adaptor/scaffold	Shank3;Shank3;Shank3;Shank3;Shank3;Shank3;Shank3;Shank3	SHANK3;SHANK3 iso2;SHANK3 iso2;SHANK3 iso2;SHANK3 iso2;SHANK3 iso2;SHANK3 iso2;SHANK3 iso2	§930;522;398;353;312;304;402;40	SH3 and multiple ankyrin repeat domains protein 3	Q4ACU6;Q4ACU6-3;Q4ACU6-7;Q4ACU6-8;Q4ACU6-9;Q4ACU6-1;Q4ACU6-1;Q4ACU6-1	http://www.phosphosite.org/proteinAction.do?id=14452&showAllSites=true	185.3	PSGPDSPyANLGAFS			PSGPDSPY*ANLGAFSASLFAPSKPQRR	4	725.354		25754						25339						64.93						64.91						5.153						5.302
730	728	Adaptor/scaffold	Shank3;Shank3;Shank3;Shank3;Shank3;Shank3;Shank3;Shank3	SHANK3;SHANK3 iso2;SHANK3 iso2;SHANK3 iso2;SHANK3 iso2;SHANK3 iso2;SHANK3 iso2;SHANK3 iso2	§930;522;398;353;312;304;402;40	SH3 and multiple ankyrin repeat domains protein 3	Q4ACU6;Q4ACU6-3;Q4ACU6-7;Q4ACU6-8;Q4ACU6-9;Q4ACU6-1;Q4ACU6-1;Q4ACU6-1	http://www.phosphosite.org/proteinAction.do?id=14452&showAllSites=true	185.3	PSGPDSPyANLGAFS			RPRPSGPDSPY*ANLGAF	3	627.96						17050		16601		16610								42.37		42.48		42.83								3.01		2.944		3.124
731	729	Adaptor/scaffold	Shank3;Shank3;Shank3;Shank3;Shank3;Shank3;Shank3;Shank3	SHANK3;SHANK3 iso2;SHANK3 iso2;SHANK3 iso2;SHANK3 iso2;SHANK3 iso2;SHANK3 iso2;SHANK3 iso2	§930;522;398;353;312;304;402;40	SH3 and multiple ankyrin repeat domains protein 3	Q4ACU6;Q4ACU6-3;Q4ACU6-7;Q4ACU6-8;Q4ACU6-9;Q4ACU6-1;Q4ACU6-1;Q4ACU6-1	http://www.phosphosite.org/proteinAction.do?id=14452&showAllSites=true	185.3	PSGPDSPyANLGAFS			RPRPSGPDSPY*ANLGAFSASLFAPSKPQR	3	1051.19	22970	22770			22762	22990		22405					57.49	57.25			57.08	57.07		57.26					4.113	5.447			4.116	5.239		3.476
732	730	Adaptor/scaffold	Shank3;Shank3;Shank3;Shank3;Shank3;Shank3;Shank3;Shank3	SHANK3;SHANK3 iso2;SHANK3 iso2;SHANK3 iso2;SHANK3 iso2;SHANK3 iso2;SHANK3 iso2;SHANK3 iso2	§930;522;398;353;312;304;402;40	SH3 and multiple ankyrin repeat domains protein 3	Q4ACU6;Q4ACU6-3;Q4ACU6-7;Q4ACU6-8;Q4ACU6-9;Q4ACU6-1;Q4ACU6-1;Q4ACU6-1	http://www.phosphosite.org/proteinAction.do?id=14452&showAllSites=true	185.3	PSGPDSPyANLGAFS			RPRPSGPDSPY*ANLGAFSASLFAPSKPQR	4	788.642	23044	22678	22069	22702	22695	22936	22849	22542	22333	22267	22854	22364	57.68	57.02	56.86	57.09	56.92	56.94	57.81	57.62	57.24	57.2	56.98	56.97	6.183	4.483	4.793	6.572	6.709	6.737	6.329	5.955	5.945	6.406
733	731	Adaptor/scaffold	Shank3;Shank3;Shank3;Shank3;Shank3;Shank3;Shank3;Shank3	SHANK3;SHANK3 iso2;SHANK3 iso2;SHANK3 iso2;SHANK3 iso2;SHANK3 iso2;SHANK3 iso2;SHANK3 iso2	§930;522;398;353;312;304;402;40	SH3 and multiple ankyrin repeat domains protein 3	Q4ACU6;Q4ACU6-3;Q4ACU6-7;Q4ACU6-8;Q4ACU6-9;Q4ACU6-1;Q4ACU6-1;Q4ACU6-1	http://www.phosphosite.org/proteinAction.do?id=14452&showAllSites=true	185.3	PSGPDSPyANLGAFS			RPRPSGPDSPY*ANLGAFSASLFAPSKPQR	4	788.642	22842		22266	22910	22904		22656		22130	22468		22162	57.17		57.38	57.61	57.43		57.3		56.71	57.72		56.46	6.799		6.274	5.881	5.115		5.152		6.416	6.735
734	732	Adaptor/scaffold	Shank3;Shank3;Shank3;Shank3;Shank3;Shank3;Shank3;Shank3	SHANK3;SHANK3 iso2;SHANK3 iso2;SHANK3 iso2;SHANK3 iso2;SHANK3 iso2;SHANK3 iso2;SHANK3 iso2	§930;522;398;353;312;304;402;40	SH3 and multiple ankyrin repeat domains protein 3	Q4ACU6;Q4ACU6-3;Q4ACU6-7;Q4ACU6-8;Q4ACU6-9;Q4ACU6-1;Q4ACU6-1;Q4ACU6-1	http://www.phosphosite.org/proteinAction.do?id=14452&showAllSites=true	185.3	PSGPDSPyANLGAFS			RPRPSGPDSPY*ANLGAFSASLFAPSKPQR	5	631.115	22909	22775	22248	22785		22997	22764	22395	22226	22374		22260	57.34	57.26	57.34	57.3		57.09	57.58	57.24	56.96	57.48		56.71	7.576	6.901	5.221	6.867		6.972	5.791	6.271	6.028	6.94
735	733	Adaptor/scaffold	Shank3;Shank3;Shank3;Shank3;Shank3;Shank3;Shank3;Shank3	SHANK3;SHANK3 iso2;SHANK3 iso2;SHANK3 iso2;SHANK3 iso2;SHANK3 iso2;SHANK3 iso2;SHANK3 iso2	§930;522;398;353;312;304;402;40	SH3 and multiple ankyrin repeat domains protein 3	Q4ACU6;Q4ACU6-3;Q4ACU6-7;Q4ACU6-8;Q4ACU6-9;Q4ACU6-1;Q4ACU6-1;Q4ACU6-1	http://www.phosphosite.org/proteinAction.do?id=14452&showAllSites=true	185.3	PSGPDSPyANLGAFS			RPRPSGPDSPY*ANLGAFSASLFAPSKPQRR	4	827.668		21098			20897					20553	21093			53.05			52.44					52.81	52.53			2.277			2.669					2.628
736	734	Adaptor/scaffold	Shank3;Shank3;Shank3;Shank3;Shank3;Shank3;Shank3;Shank3	SHANK3;SHANK3 iso2;SHANK3 iso2;SHANK3 iso2;SHANK3 iso2;SHANK3 iso2;SHANK3 iso2;SHANK3 iso2	§930;522;398;353;312;304;402;40	SH3 and multiple ankyrin repeat domains protein 3	Q4ACU6;Q4ACU6-3;Q4ACU6-7;Q4ACU6-8;Q4ACU6-9;Q4ACU6-1;Q4ACU6-1;Q4ACU6-1	http://www.phosphosite.org/proteinAction.do?id=14452&showAllSites=true	185.3	PSGPDSPyANLGAFS			RPSGPDSPY*ANLGAFSASLFAPSKPQR	3	966.803							25091												63.54												1.507
737	735	Adaptor/scaffold	Shank3;Shank3;Shank3;Shank3;Shank3;Shank3;Shank3;Shank3	SHANK3;SHANK3 iso2;SHANK3 iso2;SHANK3 iso2;SHANK3 iso2;SHANK3 iso2;SHANK3 iso2;SHANK3 iso2	§930;522;398;353;312;304;402;40	SH3 and multiple ankyrin repeat domains protein 3	Q4ACU6;Q4ACU6-3;Q4ACU6-7;Q4ACU6-8;Q4ACU6-9;Q4ACU6-1;Q4ACU6-1;Q4ACU6-1	http://www.phosphosite.org/proteinAction.do?id=14452&showAllSites=true	185.3	PSGPDSPyANLGAFS			RRPRPSGPDSPY*ANLGAF	3	679.993	14247	14166	13566	14237	14117	14334	14199	13914	13746	13868	14356	13829	35.97	35.81	35.58	35.93	35.68	35.73	35.95	35.81	35.49	35.95	35.72	35.92	3.153	3.207	2.638	2.892	2.949	2.925	2.854	3.026	3.446	2.368
738	736	Adaptor/scaffold	Shank3;Shank3;Shank3;Shank3;Shank3;Shank3;Shank3;Shank3	SHANK3;SHANK3 iso2;SHANK3 iso2;SHANK3 iso2;SHANK3 iso2;SHANK3 iso2;SHANK3 iso2;SHANK3 iso2	§930;522;398;353;312;304;402;40	SH3 and multiple ankyrin repeat domains protein 3	Q4ACU6;Q4ACU6-3;Q4ACU6-7;Q4ACU6-8;Q4ACU6-9;Q4ACU6-1;Q4ACU6-1;Q4ACU6-1	http://www.phosphosite.org/proteinAction.do?id=14452&showAllSites=true	185.3	PSGPDSPyANLGAFS			RRPRPSGPDSPY*ANLGAF	3	679.993								14125				13627								36.34				35.4								1.975
739	737	Adaptor/scaffold	Shank3;Shank3;Shank3;Shank3;Shank3;Shank3;Shank3;Shank3	SHANK3;SHANK3 iso2;SHANK3 iso2;SHANK3 iso2;SHANK3 iso2;SHANK3 iso2;SHANK3 iso2;SHANK3 iso2	§930;522;398;353;312;304;402;40	SH3 and multiple ankyrin repeat domains protein 3	Q4ACU6;Q4ACU6-3;Q4ACU6-7;Q4ACU6-8;Q4ACU6-9;Q4ACU6-1;Q4ACU6-1;Q4ACU6-1	http://www.phosphosite.org/proteinAction.do?id=14452&showAllSites=true	185.3	PSGPDSPyANLGAFS			RRPRPSGPDSPY*ANLGAFSASLF	3	848.411	25589	25578	24812	25373	25445	25628	25377	25008	24850	24917	25563	24982	64.15	64.47	63.76	63.9	63.78	63.61	64.3	64.03	63.74	64.04	63.82	63.56	2.736	2.349	3.102	2.734	2.981	3.064	2.851	2.853	1.927	2.944
740	738	Adaptor/scaffold	Shank3;Shank3;Shank3;Shank3;Shank3;Shank3;Shank3;Shank3	SHANK3;SHANK3 iso2;SHANK3 iso2;SHANK3 iso2;SHANK3 iso2;SHANK3 iso2;SHANK3 iso2;SHANK3 iso2	§930;522;398;353;312;304;402;40	SH3 and multiple ankyrin repeat domains protein 3	Q4ACU6;Q4ACU6-3;Q4ACU6-7;Q4ACU6-8;Q4ACU6-9;Q4ACU6-1;Q4ACU6-1;Q4ACU6-1	http://www.phosphosite.org/proteinAction.do?id=14452&showAllSites=true	185.3	PSGPDSPyANLGAFS			RRPRPSGPDSPY*ANLGAFSASLF	3	848.411		25381												63.95												3.217
741	739	Adaptor/scaffold	Shank3;Shank3;Shank3;Shank3;Shank3;Shank3;Shank3;Shank3	SHANK3;SHANK3 iso2;SHANK3 iso2;SHANK3 iso2;SHANK3 iso2;SHANK3 iso2;SHANK3 iso2;SHANK3 iso2	§930;522;398;353;312;304;402;40	SH3 and multiple ankyrin repeat domains protein 3	Q4ACU6;Q4ACU6-3;Q4ACU6-7;Q4ACU6-8;Q4ACU6-9;Q4ACU6-1;Q4ACU6-1;Q4ACU6-1	http://www.phosphosite.org/proteinAction.do?id=14452&showAllSites=true	185.3	PSGPDSPyANLGAFS			RRPRPSGPDSPY*ANLGAFSASLF	4	636.56	25619	25396		25421	25430	25696	25419	25033	24935	24956		25035	64.23	63.98		64.03	63.74	63.79	64.41	64.09	63.95	64.15		63.69	5.255	4.106		4.549	4.69	4.895	4.413	5.036	4.922	4.41
742	740	Adaptor/scaffold	Shank3;Shank3;Shank3;Shank3;Shank3;Shank3;Shank3;Shank3	SHANK3;SHANK3 iso2;SHANK3 iso2;SHANK3 iso2;SHANK3 iso2;SHANK3 iso2;SHANK3 iso2;SHANK3 iso2	§930;522;398;353;312;304;402;40	SH3 and multiple ankyrin repeat domains protein 3	Q4ACU6;Q4ACU6-3;Q4ACU6-7;Q4ACU6-8;Q4ACU6-9;Q4ACU6-1;Q4ACU6-1;Q4ACU6-1	http://www.phosphosite.org/proteinAction.do?id=14452&showAllSites=true	185.3	PSGPDSPyANLGAFS			RRPRPSGPDSPY*ANLGAFSASLFAPSK	4	732.365	22968												57.48												6.077
743	741	Adaptor/scaffold	Shank3;Shank3;Shank3;Shank3;Shank3;Shank3;Shank3;Shank3	SHANK3;SHANK3 iso2;SHANK3 iso2;SHANK3 iso2;SHANK3 iso2;SHANK3 iso2;SHANK3 iso2;SHANK3 iso2	§930;522;398;353;312;304;402;40	SH3 and multiple ankyrin repeat domains protein 3	Q4ACU6;Q4ACU6-3;Q4ACU6-7;Q4ACU6-8;Q4ACU6-9;Q4ACU6-1;Q4ACU6-1;Q4ACU6-1	http://www.phosphosite.org/proteinAction.do?id=14452&showAllSites=true	185.3	PSGPDSPyANLGAFS			RRPRPSGPDSPY*ANLGAFSASLFAPSKPQR	3	1103.22	20818												52.05												1.567
744	742	Adaptor/scaffold	Shank3;Shank3;Shank3;Shank3;Shank3;Shank3;Shank3;Shank3	SHANK3;SHANK3 iso2;SHANK3 iso2;SHANK3 iso2;SHANK3 iso2;SHANK3 iso2;SHANK3 iso2;SHANK3 iso2	§930;522;398;353;312;304;402;40	SH3 and multiple ankyrin repeat domains protein 3	Q4ACU6;Q4ACU6-3;Q4ACU6-7;Q4ACU6-8;Q4ACU6-9;Q4ACU6-1;Q4ACU6-1;Q4ACU6-1	http://www.phosphosite.org/proteinAction.do?id=14452&showAllSites=true	185.3	PSGPDSPyANLGAFS			RRPRPSGPDSPY*ANLGAFSASLFAPSKPQR	4	827.668	20935	20695	20199	20733	20693	21133	20775	20410	20253	20344	20876	20182	52.35	52.01	52.17	52.13	51.93	52.45	52.49	52.15	51.91	52.28	51.98	51.55	3.966	4.7	4.497	5.397	4.917	3.911	5.721	4.458	4.924	4.357
745	743	Adaptor/scaffold	Shank3;Shank3;Shank3;Shank3;Shank3;Shank3;Shank3;Shank3	SHANK3;SHANK3 iso2;SHANK3 iso2;SHANK3 iso2;SHANK3 iso2;SHANK3 iso2;SHANK3 iso2;SHANK3 iso2	§930;522;398;353;312;304;402;40	SH3 and multiple ankyrin repeat domains protein 3	Q4ACU6;Q4ACU6-3;Q4ACU6-7;Q4ACU6-8;Q4ACU6-9;Q4ACU6-1;Q4ACU6-1;Q4ACU6-1	http://www.phosphosite.org/proteinAction.do?id=14452&showAllSites=true	185.3	PSGPDSPyANLGAFS			RRPRPSGPDSPY*ANLGAFSASLFAPSKPQR	4	827.668	20721	20897				20918	20980						51.83	52.53				51.91	53.02						4.267	4.986				4.599	3.103
746	744	Adaptor/scaffold	Shank3;Shank3;Shank3;Shank3;Shank3;Shank3;Shank3;Shank3	SHANK3;SHANK3 iso2;SHANK3 iso2;SHANK3 iso2;SHANK3 iso2;SHANK3 iso2;SHANK3 iso2;SHANK3 iso2	§930;522;398;353;312;304;402;40	SH3 and multiple ankyrin repeat domains protein 3	Q4ACU6;Q4ACU6-3;Q4ACU6-7;Q4ACU6-8;Q4ACU6-9;Q4ACU6-1;Q4ACU6-1;Q4ACU6-1	http://www.phosphosite.org/proteinAction.do?id=14452&showAllSites=true	185.3	PSGPDSPyANLGAFS			RRPRPSGPDSPY*ANLGAFSASLFAPSKPQR	5	662.336	20731	20896	20166	20933	20874	20909	20768	20424	20249	20357	20881	20191	51.85	52.53	52.1	52.64	52.38	51.89	52.48	52.18	51.89	52.31	51.99	51.57	8.157	6.446	8.087	5.737	5.652	8.392	7.688	7.465	7.98	8.308
747	745	Adaptor/scaffold	Shank3;Shank3;Shank3;Shank3;Shank3;Shank3;Shank3;Shank3	SHANK3;SHANK3 iso2;SHANK3 iso2;SHANK3 iso2;SHANK3 iso2;SHANK3 iso2;SHANK3 iso2;SHANK3 iso2	§930;522;398;353;312;304;402;40	SH3 and multiple ankyrin repeat domains protein 3	Q4ACU6;Q4ACU6-3;Q4ACU6-7;Q4ACU6-8;Q4ACU6-9;Q4ACU6-1;Q4ACU6-1;Q4ACU6-1	http://www.phosphosite.org/proteinAction.do?id=14452&showAllSites=true	185.3	PSGPDSPyANLGAFS			RRPRPSGPDSPY*ANLGAFSASLFAPSKPQR	5	662.336	20946	20691		20728	20660	21115	20969				21086		52.38	52		52.12	51.85	52.41	52.99				52.51		6.866	6.418		7.472	7.312	7.39	5.517
748	746	Adaptor/scaffold	Shank3;Shank3;Shank3;Shank3;Shank3;Shank3;Shank3;Shank3	SHANK3;SHANK3 iso2;SHANK3 iso2;SHANK3 iso2;SHANK3 iso2;SHANK3 iso2;SHANK3 iso2;SHANK3 iso2	§930;522;398;353;312;304;402;40	SH3 and multiple ankyrin repeat domains protein 3	Q4ACU6;Q4ACU6-3;Q4ACU6-7;Q4ACU6-8;Q4ACU6-9;Q4ACU6-1;Q4ACU6-1;Q4ACU6-1	http://www.phosphosite.org/proteinAction.do?id=14452&showAllSites=true	185.3	PSGPDSPyANLGAFS			RRPRPSGPDSPY*ANLGAFSASLFAPSKPQR	6	552.114	20771	20952	20241	20795	20737	20981	20806		20295	20447	20944		51.94	52.67	52.27	52.29	52.03	52.06	52.57		52.01	52.54	52.15		8.251	6.322	7.849	5.513	6.865	6.712	7.201		7.102	6.579
749	747	Adaptor/scaffold	Shank3;Shank3;Shank3;Shank3;Shank3;Shank3;Shank3;Shank3	SHANK3;SHANK3 iso2;SHANK3 iso2;SHANK3 iso2;SHANK3 iso2;SHANK3 iso2;SHANK3 iso2;SHANK3 iso2	§930;522;398;353;312;304;402;40	SH3 and multiple ankyrin repeat domains protein 3	Q4ACU6;Q4ACU6-3;Q4ACU6-7;Q4ACU6-8;Q4ACU6-9;Q4ACU6-1;Q4ACU6-1;Q4ACU6-1	http://www.phosphosite.org/proteinAction.do?id=14452&showAllSites=true	185.3	PSGPDSPyANLGAFS			RRPRPSGPDSPY*ANLGAFSASLFAPSKPQR	6	552.114		20747												52.14												7.334
750	748	Adaptor/scaffold	Shank3;Shank3;Shank3;Shank3;Shank3;Shank3;Shank3;Shank3	SHANK3;SHANK3 iso2;SHANK3 iso2;SHANK3 iso2;SHANK3 iso2;SHANK3 iso2;SHANK3 iso2;SHANK3 iso2	§930;522;398;353;312;304;402;40	SH3 and multiple ankyrin repeat domains protein 3	Q4ACU6;Q4ACU6-3;Q4ACU6-7;Q4ACU6-8;Q4ACU6-9;Q4ACU6-1;Q4ACU6-1;Q4ACU6-1	http://www.phosphosite.org/proteinAction.do?id=14452&showAllSites=true	185.3	PSGPDSPyANLGAFS			RRPRPSGPDSPY*ANLGAFSASLFAPSKPQR	7	473.385										20418												52.46												6.765
751	749	Adaptor/scaffold	Shc2	SHC2	316, 317	SHC-transforming protein 2	Q8BMC3	http://www.phosphosite.org/proteinAction.do?id=5154533&showAllSites=true	61.7	DAAADHNyYNSIPGK;AAADHNYyNSIPGKE			LTGLEELAWGDDDAAADHNY*Y*NSIPGKEPPLGGLVDSR	4	1054.72	29793	29897			30088	30338			29405				74.97	75.75			75.58	75.6			75.64				2.13	3.629			3.336	2.762			2.725
752	750	Adaptor/scaffold	Shc2	SHC2	316, 319	SHC-transforming protein 2	Q8BMC3	http://www.phosphosite.org/proteinAction.do?id=5154533&showAllSites=true	61.7	DAAADHNyYNSIPGK;ADHNYYNsIPGKEPP			LTGLEELAWGDDDAAADHNY*YNS*IPGKEPPLGGLVDSR	4	1054.72	29987		29561	30019			29692	29321		29338			75.5		75.94	75.84			75.64	75.38		75.71			3.601		1.943	3.118			1.698	1.622		2.821
753	751	Adaptor/scaffold	Shc2	SHC2	316, 319	SHC-transforming protein 2	Q8BMC3	http://www.phosphosite.org/proteinAction.do?id=5154533&showAllSites=true	61.7	DAAADHNyYNSIPGK;ADHNYYNsIPGKEPP			LTGLEELAWGDDDAAADHNY*YNS*IPGKEPPLGGLVDSR	4	1054.72							29884												76.15												3.072
754	752	Adaptor/scaffold	Shc2	SHC2	317, 319	SHC-transforming protein 2	Q8BMC3	http://www.phosphosite.org/proteinAction.do?id=5154533&showAllSites=true	61.7	AAADHNYyNSIPGKE;ADHNYYNsIPGKEPP			LTGLEELAWGDDDAAADHNYY*NS*IPGKEPPLGGLVDSR	4	1054.72											30159												75.68
755	753	Adaptor/scaffold	Shc2	SHC2	395, 419	SHC-transforming protein 2	Q8BMC3	http://www.phosphosite.org/proteinAction.do?id=5154533&showAllSites=true	61.7	HDYEEHLyVNTQGLD;APLQFEDsPKKDLFD			GPHDYEEHLY*VNTQGLDAVELEDTAEAPLQFEDS*PKKDLFDM#RPFEDALK	5	1188.53												29362												74.73
756	754	Adaptor/scaffold	Shc3	SHC3	188	SHC-transforming protein 3	Q61120	http://www.phosphosite.org/proteinAction.do?id=4934&showAllSites=true	52.1	FELRFKQyLQCPSKV			FKQY*LQCPSKVPALQDR	3	720.022	14341	14230	13840	14438	14373	14542	14279	14312	13813	14092	14585	13921	36.18	35.94	36.26	36.42	36.31	36.23	36.15	36.83	35.64	36.51	36.28	36.13	6.008	6.065	5.633	5.617	5.585	6.024	3.791	5.783	4.985	4.102
757	755	Adaptor/scaffold	Shc3	SHC3	188	SHC-transforming protein 3	Q61120	http://www.phosphosite.org/proteinAction.do?id=4934&showAllSites=true	52.1	FELRFKQyLQCPSKV			FKQY*LQCPSKVPALQDR	3	720.022							14493	14114	14017										36.68	36.31	36.16										4.523	2.081	3.985
758	756	Adaptor/scaffold	Spry2	SPRY2	§55	Protein sprouty homolog 2	Q9QXV8	http://www.phosphosite.org/proteinAction.do?id=2566&showAllSites=true	34.6	AIRNTNEyTEGPTVV	Src	GRB2	NTNEY*TEGPTVVPRPGLKPAPR	3	825.079			11478						11623	11637					30.41						30.2	30.47					2.23						3.009	3.313
759	757	Adaptor/scaffold	Sptan1;Sptan1	SPTAN1;SPTAN1 iso2	§2423;2403	Spectrin alpha chain, non-erythrocytic 1	P16546;P16546-2	http://www.phosphosite.org/proteinAction.do?id=3309&showAllSites=true	284.4	LSSEGKPyVTKEELY			ALSSEGKPY*VTKEELYQNLTR	3	836.079	17528	17297	16786	17445	17411	17564	17189	17105	16951	17132	17572	16850	44.03	43.46	43.58	43.88	43.78	43.64	43.35	43.77	43.54	44.15	43.68	43.3	5.493	5.292	5.537	5.863	5.611	6.054	5.929	6.17	5.251	5.639
760	758	Adaptor/scaffold	Sptan1;Sptan1	SPTAN1;SPTAN1 iso2	§2423;2403	Spectrin alpha chain, non-erythrocytic 1	P16546;P16546-2	http://www.phosphosite.org/proteinAction.do?id=3309&showAllSites=true	284.4	LSSEGKPyVTKEELY			ALSSEGKPY*VTKEELYQNLTR	4	627.311	17546	17316	16819	17456	17455	17612	17194	17136		17160	17595	16891	44.07	43.51	43.67	43.91	43.89	43.75	43.36	43.84		44.21	43.74	43.4	5.359	5.355	4.695	4.932	4.764	5.423	3.764	4.963		5.453
761	759	Adaptor/scaffold	Sptan1;Sptan1	SPTAN1;SPTAN1 iso2	§2430;2410	Spectrin alpha chain, non-erythrocytic 1	P16546;P16546-2	http://www.phosphosite.org/proteinAction.do?id=3309&showAllSites=true	284.4	YVTKEELyQNLTREQ			ALSSEGKPYVTKEELY*QNLTR	3	836.079	16184	16175	15551	16306	16198	16479	16183	15736	15710	15940	16381	15776	40.68	40.72	40.48	41.05	40.79	41.01	40.9	40.29	40.41	41.13	40.71	40.7	4.824	4.058	6.224	4.09	4.64	5.268	5.331	3.821	4.824	3.084
762	760	Adaptor/scaffold	Sptan1;Sptan1	SPTAN1;SPTAN1 iso2	§2430;2410	Spectrin alpha chain, non-erythrocytic 1	P16546;P16546-2	http://www.phosphosite.org/proteinAction.do?id=3309&showAllSites=true	284.4	YVTKEELyQNLTREQ			ALSSEGKPYVTKEELY*QNLTR	3	836.079	16163									15785			40.63									40.73			3.439									2.414
763	761	Adaptor/scaffold	Sptan1;Sptan1	SPTAN1;SPTAN1 iso2	§2430;2410	Spectrin alpha chain, non-erythrocytic 1	P16546;P16546-2	http://www.phosphosite.org/proteinAction.do?id=3309&showAllSites=true	284.4	YVTKEELyQNLTREQ			ALSSEGKPYVTKEELY*QNLTR	4	627.311	16218												40.77												3.416
764	762	Adaptor/scaffold	Sptan1;Sptan1	SPTAN1;SPTAN1 iso2	1872;1852	Spectrin alpha chain, non-erythrocytic 1	P16546;P16546-2	http://www.phosphosite.org/proteinAction.do?id=3309&showAllSites=true	284.4	RLEESLEyQQFVANV			GQRLEESLEY*QQFVANVEEEEAWINEK	3	1116.51	29835					30361	29781						75.09					75.66	75.87						4.521					3.5	5.353
765	763	Adaptor/scaffold	Sptan1;Sptan1	SPTAN1;SPTAN1 iso2	1872;1852	Spectrin alpha chain, non-erythrocytic 1	P16546;P16546-2	http://www.phosphosite.org/proteinAction.do?id=3309&showAllSites=true	284.4	RLEESLEyQQFVANV			GQRLEESLEY*QQFVANVEEEEAWINEK	3	1116.51	29819												75.04												4.173
766	764	Adaptor/scaffold	Sptan1;Sptan1	SPTAN1;SPTAN1 iso2	1872;1852	Spectrin alpha chain, non-erythrocytic 1	P16546;P16546-2	http://www.phosphosite.org/proteinAction.do?id=3309&showAllSites=true	284.4	RLEESLEyQQFVANV			GQRLEESLEY*QQFVANVEEEEAWINEK	4	837.633	29893												75.24												1.743
767	765	Adaptor/scaffold	Stam	STAM1	§198	Signal transducing adapter molecule 1	P70297	http://www.phosphosite.org/proteinAction.do?id=9687&showAllSites=true	59.7	SAPVSTLyPSTSNLL			QQSAPVSTLY*PSTSNLLTNHQHEGR	3	949.114		16526		16602	16522	16797		16311	16098			16154		41.58		41.79	41.58	41.79		41.79	41.38			41.62		2.9		2.727	2.385	3.109		2.972	2.033
768	766	Adaptor/scaffold	Stam	STAM1	§198	Signal transducing adapter molecule 1	P70297	http://www.phosphosite.org/proteinAction.do?id=9687&showAllSites=true	59.7	SAPVSTLyPSTSNLL			QQSAPVSTLY*PSTSNLLTNHQHEGR	4	712.087	16675			16600		16757	16639	16333		16230		16150	41.94			41.79		41.69	42.07	41.84		41.86		41.61	4.971			4.806		4.377	3.657	3.838		3.941
769	767	Adaptor/scaffold	Stam	STAM1	§198	Signal transducing adapter molecule 1	P70297	http://www.phosphosite.org/proteinAction.do?id=9687&showAllSites=true	59.7	SAPVSTLyPSTSNLL			QQSAPVSTLY*PSTSNLLTNHQHEGRK	4	744.111							14390												36.42												3.34
770	768	Adaptor/scaffold	Tjp1	ZO1	§1100	Tight junction protein ZO-1	P39447	http://www.phosphosite.org/proteinAction.do?id=3351&showAllSites=true	194.6	YYDDKQPyQPRPFEN			FEDRIPTYEDQWSYYDDKQPY*QPRPFENQHPR	5	845.776	19641	19335		19539		19608	19369	19318		19068			49.23	48.57		49.14		48.68	48.91	49.4		49.03			5.075	4.67		3.515		5.107	2.674	4.365		5.645
771	769	Adaptor/scaffold	Tjp1	ZO1	§1164	Tight junction protein ZO-1	P39447	http://www.phosphosite.org/proteinAction.do?id=3351&showAllSites=true	194.6	EEQPAPAyEVHNRYR	PTP1B		HEEQPAPAY*EVHNR	3	586.253	4032		3371		3815		3825	3768	3725	3689	4118		12.05		10.75		11.15		11.21	11.43	11.44	11.51	11.44		4.098		3.516		3.861		4.196	4.479	3.801	4.082
772	770	Adaptor/scaffold	Tjp1	ZO1	§1177	Tight junction protein ZO-1	P39447	http://www.phosphosite.org/proteinAction.do?id=3351&showAllSites=true	194.6	YRPEAQPySSTGPKS			YRPEAQPY*SSTGPK	2	830.872											4792												13
773	771	Adaptor/scaffold	Tjp1	ZO1	§1177	Tight junction protein ZO-1	P39447	http://www.phosphosite.org/proteinAction.do?id=3351&showAllSites=true	194.6	YRPEAQPySSTGPKS			YRPEAQPY*SSTGPK	3	554.25	4414							4451					12.82							13					3.976							3.714
774	772	Adaptor/scaffold	Tjp1	ZO1	§1521	Tight junction protein ZO-1	P39447	http://www.phosphosite.org/proteinAction.do?id=3351&showAllSites=true	194.6	QKTITPVyNRFTPKP			TITPVY*NR	2	522.25	6893	6851	6573	7073		7205	6991		6797	6765		6708	18.55	18.23	18.49	18.63		18.7	18.61		18.55	18.73		18.66	1.599	2.054	1.827	1.891		2.175	1.947		1.868	1.935
775	773	Adaptor/scaffold	Tjp1	ZO1	1433	Tight junction protein ZO-1	P39447	http://www.phosphosite.org/proteinAction.do?id=3351&showAllSites=true	194.6	PPPLPSQySQPAPPL			RYDPAQATPPPPPLPSQY*SQPAPPLSSSSLHIHSK	4	957.974					17690												44.48												3.5
776	774	Adaptor/scaffold	Tjp1	ZO1	1434	Tight junction protein ZO-1	P39447	http://www.phosphosite.org/proteinAction.do?id=3351&showAllSites=true	194.6	PPLPSQYsQPAPPLS			RYDPAQATPPPPPLPSQYS*QPAPPLSSSSLHIHSK	4	957.974		17601												44.21												3.732
777	775	Adaptor/scaffold	Tjp1	ZO1	718	Tight junction protein ZO-1	P39447	http://www.phosphosite.org/proteinAction.do?id=3351&showAllSites=true	194.6	NAVDRLNyAQWYPIV			QIIDQDKHALLDVTPNAVDRLNY*AQWYPIVVFLNPDSK	4	1123.07	34705		34197		34724	35040	34530	33997	34059	34002	34784	34400	88.05		88.16		87.77	87.96	88.62	87.98	88.12	88.23	87.96	88.05	4.147		4.686		4.507	3.746	2.82	2.019	4.146	4.522
778	776	Adaptor/scaffold	Tjp1	ZO1	718	Tight junction protein ZO-1	P39447	http://www.phosphosite.org/proteinAction.do?id=3351&showAllSites=true	194.6	NAVDRLNyAQWYPIV			QIIDQDKHALLDVTPNAVDRLNY*AQWYPIVVFLNPDSK	4	1123.07							34499	34050				34419							88.54	88.12				88.1							2.276	3.725
779	777	Adaptor/scaffold	Tjp2	ZO2	§218	Tight junction protein ZO-2	Q9Z0U1	http://www.phosphosite.org/proteinAction.do?id=3347&showAllSites=true	131.2	GRSIDRDyDRDYERS			SIDRDY*DRDYER	3	561.565										4710												13.87												2.352
780	778	Adaptor/scaffold	Tjp2	ZO2	§486	Tight junction protein ZO-2	Q9Z0U1	http://www.phosphosite.org/proteinAction.do?id=3347&showAllSites=true	131.2	SPEDEAIyGPNTKMV			VFLRPSPEDEAIY*GPNTK	3	705.005	16730	16613	15985		16565		16709	16377	16186	16263			42.06	41.8	41.55		41.69		42.25	41.95	41.61	41.94			4.359	4.304	3.556		2.974		4.594	4.45	3.416	3.245
781	779	Adaptor/scaffold	Tjp2	ZO2	222	Tight junction protein ZO-2	Q9Z0U1	http://www.phosphosite.org/proteinAction.do?id=3347&showAllSites=true	131.2	DRDYDRDyERSYHEA			SIDRDYDRDY*ER	3	561.565		4628				4963						4283		13.13				13.47						12.82		1.842				1.52
782	780	Adaptor/scaffold	Tns3	tensin 3	§332, §354	Tensin-3	Q5SSZ5	http://www.phosphosite.org/proteinAction.do?id=10323&showAllSites=true	155.5	DPLIRWDsYENMSAD;GPVDGSLyAKVRKKS			WDS*YENM#SADGEVLHTQGPVDGSLY*AK	3	1049.09	21305	21330		21293	21279	21552	21140	20833	20745				53.3	53.63		53.55	53.37	53.5	53.42	53.25	53.15				2.812	4.842		4.409	4.632	3.559	4.893	2.515	4.256
783	781	Adaptor/scaffold	Tns3	tensin 3	§332, §354	Tensin-3	Q5SSZ5	http://www.phosphosite.org/proteinAction.do?id=10323&showAllSites=true	155.5	DPLIRWDsYENMSAD;GPVDGSLyAKVRKKS			WDS*YENM#SADGEVLHTQGPVDGSLY*AK	3	1049.09	21098												52.77												3.677
784	782	Adaptor/scaffold	Tns3	tensin 3	§332, §354	Tensin-3	Q5SSZ5	http://www.phosphosite.org/proteinAction.do?id=10323&showAllSites=true	155.5	DPLIRWDsYENMSAD;GPVDGSLyAKVRKKS			WDS*YENMSADGEVLHTQGPVDGSLY*AK	3	1043.76	23544												58.95												2.377
785	783	Adaptor/scaffold	Tns3	tensin 3	§333, §354	Tensin-3	Q5SSZ5	http://www.phosphosite.org/proteinAction.do?id=10323&showAllSites=true	155.5	PLIRWDSyENMSADG;GPVDGSLyAKVRKKS			WDSY*ENM#SADGEVLHTQGPVDGSLY*AK	3	1049.09	21327		20572					20855			21420		53.36		53.11					53.31			53.33		1.453		2.657					2.857
786	784	Adaptor/scaffold	Tns3	tensin 3	§333, §354	Tensin-3	Q5SSZ5	http://www.phosphosite.org/proteinAction.do?id=10323&showAllSites=true	155.5	PLIRWDSyENMSADG;GPVDGSLyAKVRKKS			WDSY*ENM#SADGEVLHTQGPVDGSLY*AK	3	1049.09								20843												53.28												3.239
787	785	Adaptor/scaffold	Tns3	tensin 3	§333, §354	Tensin-3	Q5SSZ5	http://www.phosphosite.org/proteinAction.do?id=10323&showAllSites=true	155.5	PLIRWDSyENMSADG;GPVDGSLyAKVRKKS			WDSY*ENMSADGEVLHTQGPVDGSLY*AK	3	1043.76										23035												59.18												1.765
788	786	Adaptor/scaffold	Tns3	tensin 3	§769, §773	Tensin-3	Q5SSZ5	http://www.phosphosite.org/proteinAction.do?id=10323&showAllSites=true	155.5	GGRLRKLsIGQYDND;RKLSIGQyDNDAASQ			KLS*IGQY*DNDAASQVTFSK	3	744.659		18444						18108						46.33						46.3						3.966						3.126
789	787	Adaptor/scaffold	Tns3	tensin 3	§773	Tensin-3	Q5SSZ5	http://www.phosphosite.org/proteinAction.do?id=10323&showAllSites=true	155.5	RKLSIGQyDNDAASQ			KLSIGQY*DNDAASQVTFSK	2	1076.5		16366						16114	15970					41.18						41.28	41.07					3.487						1.885	2.036
790	788	Adaptor/scaffold	Tns3	tensin 3	§773	Tensin-3	Q5SSZ5	http://www.phosphosite.org/proteinAction.do?id=10323&showAllSites=true	155.5	RKLSIGQyDNDAASQ			KLSIGQY*DNDAASQVTFSK	3	718.004	16329	16335	15702	16522	16343	16634	16339		15910		16515	15975	41.04	41.1	40.85	41.59	41.14	41.38	41.3		40.91		41.04	41.19	5.38	6.148	5.054	5.998	5.955	6.171	4.089		4.867
791	789	Adaptor/scaffold	Tns3	tensin 3	§773	Tensin-3	Q5SSZ5	http://www.phosphosite.org/proteinAction.do?id=10323&showAllSites=true	155.5	RKLSIGQyDNDAASQ			KLSIGQY*DNDAASQVTFSK	3	718.004	16534												41.58												4.137
792	790	Adaptor/scaffold	Tns3	tensin 3	§849	Tensin-3	Q5SSZ5	http://www.phosphosite.org/proteinAction.do?id=10323&showAllSites=true	155.5	PVSPETPyVKTSPRY			ESSM#CLTPSFPVSPETPY*VKTSPR	3	931.755	20428												51.1												2.691
793	791	Adaptor/scaffold	Tns3;Tns3	tensin 3;tensin 3 iso 2	1251;§361	Tensin-3	Q5SSZ5;Q5SSZ5-2	http://www.phosphosite.org/proteinAction.do?id=10323&showAllSites=true	155.5	KGCSNEPyFGSLTAL			LKGCSNEPY*FGSLTALVCQHSITPLALPCK	4	861.166								28946												74.37												4.282
794	792	Adaptor/scaffold	Tns3;Tns3	tensin 3;tensin 3 iso 2	1251;§361	Tensin-3	Q5SSZ5;Q5SSZ5-2	http://www.phosphosite.org/proteinAction.do?id=10323&showAllSites=true	155.5	KGCSNEPyFGSLTAL			LKGCSNEPY*FGSLTALVCQHSITPLALPCK	4	861.166								28955												74.39												5.181
795	793	Adaptor/scaffold	Tom1l1;Tom1l1;Tom1l1	Srcasm;Srcasm iso 2;Srcasm iso 3	§392;145;316	TOM1-like protein 1	Q923U0;Q923U0-2;Q923U0-3	http://www.phosphosite.org/proteinAction.do?id=4903&showAllSites=true	52.7	NLASSHTyDNFHSNS		GRB2	TSQNLASSHTY*DNFHSNSVLLQPVSLHTATAAAAANQR	4	1026.49		19779							19451		20079			49.7							49.85		50			4.329							2.343
796	794	Adaptor/scaffold	Traf4	TRAF4	§166	TNF receptor-associated factor 4	Q61382	http://www.phosphosite.org/proteinAction.do?id=7229&showAllSites=true	53.5	VCPQESVyCENKCGA			LKCEFCGCDFSGEAYESHEGVCPQESVY*CENK	4	989.632			16781	17439					16943						43.57	43.87					43.52						3.955	4.92					3.774
797	795	Adaptor/scaffold	Traf4	TRAF4	§204	TNF receptor-associated factor 4	Q61382	http://www.phosphosite.org/proteinAction.do?id=7229&showAllSites=true	53.5	YCTKEFVyDTIQSHQ			EFVY*DTIQSHQYQCPR	3	717.638	15489	15712	15011		15686	15826	15509	15274	15206	15344	15808	15201	38.96	39.59	39.14		39.53	39.37	39.19	39.15	39.15	39.64	39.29	39.26	3.793	4.26	3.841		3.683	4.362	3.923	3.613	4.257	4.052
798	796	Adaptor/scaffold	Traf4	TRAF4	§204	TNF receptor-associated factor 4	Q61382	http://www.phosphosite.org/proteinAction.do?id=7229&showAllSites=true	53.5	YCTKEFVyDTIQSHQ			EFVY*DTIQSHQYQCPR	3	717.638		15736	15000				15576				15857	15191		39.65	39.11				39.35				39.41	39.24		4.245	3.594				4.109
799	797	Adaptor/scaffold	Vangl2	VANGL2	308	Vang-like protein 2	Q91ZD4	http://www.phosphosite.org/proteinAction.do?id=10380&showAllSites=true	59.7	KVSGFKVySLGEENS			KVSGFKVY*SLGEENSTNNSTGQSR	3	890.412						12449												31.08												1.872
800	798	Adaptor/scaffold	Was	WASP	§293	Wiskott-Aldrich syndrome protein homolog	P70315	http://www.phosphosite.org/proteinAction.do?id=1470&showAllSites=true	54.2	AETSKLIyDFIEDQG	Fyn		AGISEAQLTDAETSKLIY*DFIEDQGGLEAVR	3	1140.55	37412		36826	37396	37404	37758	37092			36720	37470	37060	95.37		95.21	95.46	94.96	95.25	95.57			95.58	95.18	95.2	4.16		6.063	5.637	5.952	2.62	2.51			3.679
801	799	Adaptor/scaffold	Was	WASP	§293	Wiskott-Aldrich syndrome protein homolog	P70315	http://www.phosphosite.org/proteinAction.do?id=1470&showAllSites=true	54.2	AETSKLIyDFIEDQG	Fyn		AGISEAQLTDAETSKLIY*DFIEDQGGLEAVR	4	855.662		37203						36822						95.41						95.66						2.099						1.394
802	800	Adaptor/scaffold	Was	WASP	§293	Wiskott-Aldrich syndrome protein homolog	P70315	http://www.phosphosite.org/proteinAction.do?id=1470&showAllSites=true	54.2	AETSKLIyDFIEDQG	Fyn		AGISEAQLTDAETSKLIY*DFIEDQGGLEAVRQEM#R	4	995.721		34931		35043			34785			34307		34729		89.25		89.13			89.31			89.05		88.94		3.642		3.632			2.081			3.093
803	801	Adaptor/scaffold	Was	WASP	§293	Wiskott-Aldrich syndrome protein homolog	P70315	http://www.phosphosite.org/proteinAction.do?id=1470&showAllSites=true	54.2	AETSKLIyDFIEDQG	Fyn		AGISEAQLTDAETSKLIY*DFIEDQGGLEAVRQEM#R	4	995.721							34778					34694							89.29					88.84							2.095
804	802	Adaptor/scaffold	Wasl	N-WASP	§253	Neural Wiskott-Aldrich syndrome protein	Q91YD9	http://www.phosphosite.org/proteinAction.do?id=3961&showAllSites=true	54.2	RETSKVIyDFIEKTG	FAK	KPNA1	DRETSKVIY*DFIEK	2	911.935									20900	21019											53.55	53.99											1.555	1.827
805	803	Adaptor/scaffold	Wasl	N-WASP	§253	Neural Wiskott-Aldrich syndrome protein	Q91YD9	http://www.phosphosite.org/proteinAction.do?id=3961&showAllSites=true	54.2	RETSKVIyDFIEKTG	FAK	KPNA1	DRETSKVIY*DFIEK	3	608.292	21532	21388	20776	21442	21349	21645	21379	21065	20807	20959	21516	20948	53.89	53.75	53.63	53.92	53.55	53.72	54.05	53.83	53.31	53.84	53.58	53.44	4.218	4.293	4.759	4.702	4.627	5.142	4.427	5.149	4.263	4.701
806	804	Adaptor/scaffold	Wasl	N-WASP	§253	Neural Wiskott-Aldrich syndrome protein	Q91YD9	http://www.phosphosite.org/proteinAction.do?id=3961&showAllSites=true	54.2	RETSKVIyDFIEKTG	FAK	KPNA1	ETSKVIY*DFIEK	2	776.371							21290												53.82												3.498
807	805	Adaptor/scaffold	Wasl	N-WASP	§253	Neural Wiskott-Aldrich syndrome protein	Q91YD9	http://www.phosphosite.org/proteinAction.do?id=3961&showAllSites=true	54.2	RETSKVIyDFIEKTG	FAK	KPNA1	ETSKVIY*DFIEK	3	517.916	21507			21377			21344			20925			53.82			53.76			53.96			53.76			2.895			2.844			3.127			3.08
808	806	Adaptor/scaffold	Wasl	N-WASP	§253	Neural Wiskott-Aldrich syndrome protein	Q91YD9	http://www.phosphosite.org/proteinAction.do?id=3961&showAllSites=true	54.2	RETSKVIyDFIEKTG	FAK	KPNA1	ETSKVIY*DFIEKTGGVEAVKNELRR	4	741.133							25560	25281				25246							64.77	64.75				64.22							2.248	2.106
809	807	Adaptor/scaffold	Wasl	N-WASP	§253	Neural Wiskott-Aldrich syndrome protein	Q91YD9	http://www.phosphosite.org/proteinAction.do?id=3961&showAllSites=true	54.2	RETSKVIyDFIEKTG	FAK	KPNA1	ETSKVIY*DFIEKTGGVEAVKNELRR	4	741.133							25588												64.84												2.15
810	808	Adaptor/scaffold	Wasl	N-WASP	§253	Neural Wiskott-Aldrich syndrome protein	Q91YD9	http://www.phosphosite.org/proteinAction.do?id=3961&showAllSites=true	54.2	RETSKVIyDFIEKTG	FAK	KPNA1	ETSKVIY*DFIEKTGGVEAVKNELRR	5	593.107								25291			25708									64.78			64.17									2.362
811	809	Adaptor/scaffold	Wasl	N-WASP	§253	Neural Wiskott-Aldrich syndrome protein	Q91YD9	http://www.phosphosite.org/proteinAction.do?id=3961&showAllSites=true	54.2	RETSKVIyDFIEKTG	FAK	KPNA1	NLFDM#CGISEAQLKDRETSKVIY*DFIEK	4	862.157	27224	26958	26691	27133	27383	27496	26945	26670	26485	26744	27395	26782	68.34	67.96	68.53	68.34	68.62	68.26	68.33	68.31	67.93	68.82	68.46	68.09	5.591	3.475	4.009	3.907	5.885	4.728	3.918	2.681	5.565	3.787
812	810	Adaptor/scaffold	Wasl	N-WASP	§253	Neural Wiskott-Aldrich syndrome protein	Q91YD9	http://www.phosphosite.org/proteinAction.do?id=3961&showAllSites=true	54.2	RETSKVIyDFIEKTG	FAK	KPNA1	NLFDM#CGISEAQLKDRETSKVIY*DFIEK	4	862.157		27159		27328				26472						68.5		68.86				67.79						3.031		4.646				4.124
813	811	Adaptor/scaffold	Wasl	N-WASP	§253	Neural Wiskott-Aldrich syndrome protein	Q91YD9	http://www.phosphosite.org/proteinAction.do?id=3961&showAllSites=true	54.2	RETSKVIyDFIEKTG	FAK	KPNA1	VIY*DFIEK	2	553.762	19609	19451	18872	19514	19457	19689	19405	19200	19050	19105	19639		49.15	48.86	48.81	49.08	48.86	48.87	49	49.1	48.84	49.12	48.87		2.332	2.369	2.343	2.361	1.884	2.1	2.51	2.382	2.54	2.701
814	812	Adaptor/scaffold	Wasl	N-WASP	§253	Neural Wiskott-Aldrich syndrome protein	Q91YD9	http://www.phosphosite.org/proteinAction.do?id=3961&showAllSites=true	54.2	RETSKVIyDFIEKTG	FAK	KPNA1	VIY*DFIEKTGGVEAVK	3	616.644	20918												52.3												2.784
815	813	Adaptor/scaffold	Wasl	N-WASP	§253	Neural Wiskott-Aldrich syndrome protein	Q91YD9	http://www.phosphosite.org/proteinAction.do?id=3961&showAllSites=true	54.2	RETSKVIyDFIEKTG	FAK	KPNA1	VIY*DFIEKTGGVEAVKNELR	3	787.401	23657	23515	22890		23477	23831	23528	23161	22836	23044		23170	59.24	59.14	58.94		58.85	59.18	59.54	59.22	58.51	59.2		59.02	4.801	5.437	4.237		4.952	4.522	4.439	3.708	5.049	4.737
816	814	Adaptor/scaffold	Wasl	N-WASP	§253	Neural Wiskott-Aldrich syndrome protein	Q91YD9	http://www.phosphosite.org/proteinAction.do?id=3961&showAllSites=true	54.2	RETSKVIyDFIEKTG	FAK	KPNA1	VIY*DFIEKTGGVEAVKNELRR	4	629.828	22089	21927		21965	22053	22252	21802	21776	21608	21680	22245	21587	55.25	55.07		55.2	55.3	55.21	55.08	55.66	55.38	55.7	55.43	55.03	3.491	3.591		4.101	4.072	3.323	4.264	3.305	3.577	2.466
817	815	Adaptor/scaffold	Wasl	N-WASP	§253	Neural Wiskott-Aldrich syndrome protein	Q91YD9	http://www.phosphosite.org/proteinAction.do?id=3961&showAllSites=true	54.2	RETSKVIyDFIEKTG	FAK	KPNA1	VIY*DFIEKTGGVEAVKNELRR	4	629.828		21732												54.56												2.01
818	816	Adaptor/scaffold	Ywhab;Ywhab	14-3-3 beta;14-3-3 beta iso 2	§130;128	14-3-3 protein beta/alpha	Q9CQV8;Q9CQV8-2	http://www.phosphosite.org/proteinAction.do?id=3619&showAllSites=true	28.1	MKGDYFRyLSEVASG			Y*LSEVASGENK	2	638.777	7115	7097	6802	7289	7220	7394	7215	7056	6929	6991	7404	6806	19.16	18.89	19.09	19.15	19.15	19.13	19.17	19.2	18.84	19.29	19.04	18.88	3.25	2.214	2.274	2.565	2.589	2.739	2.505	2.66	2.529	2.646
819	817	Adaptor/scaffold	Ywhae	14-3-3 epsilon	§131	14-3-3 protein epsilon	P62259	http://www.phosphosite.org/proteinAction.do?id=9697&showAllSites=true	29.2	MKGDYHRyLAEFATG			Y*LAEFATGNDRK	2	732.83	11104	11346	10734	11318	11130	11381	11420	10985	11034	10876	11395	10703	28.37	28.97	28.6	28.79	28.39	28.57	29.2	28.62	28.74	28.58	28.49	28.23	2.971	3.041	3.352	3.186	2.881	2.874	2.765	2.852	1.465	2.868
820	818	Adaptor/scaffold	Ywhae	14-3-3 epsilon	§131	14-3-3 protein epsilon	P62259	http://www.phosphosite.org/proteinAction.do?id=9697&showAllSites=true	29.2	MKGDYHRyLAEFATG			Y*LAEFATGNDRK	2	732.83		11138					11222		10825					28.46					28.69		28.22					2.368					3.114		3.434
821	819	Adaptor/scaffold	Ywhae	14-3-3 epsilon	§131	14-3-3 protein epsilon	P62259	http://www.phosphosite.org/proteinAction.do?id=9697&showAllSites=true	29.2	MKGDYHRyLAEFATG			Y*LAEFATGNDRK	3	488.889	11111	11369	10732	11334	11148	11380	11419	11002	10846	10879	11402	10745	28.39	29.03	28.59	28.83	28.44	28.57	29.2	28.66	28.27	28.59	28.5	28.34	2.787	2.46	2.982	2.888	2.94	3.162	2.918	2.788	2.627	2.674
822	820	Adaptor/scaffold	Ywhae	14-3-3 epsilon	§131	14-3-3 protein epsilon	P62259	http://www.phosphosite.org/proteinAction.do?id=9697&showAllSites=true	29.2	MKGDYHRyLAEFATG			Y*LAEFATGNDRK	3	488.889	11329	11157					11214						28.9	28.51					28.67						2.382	2.644					2.701
823	821	Adaptor/scaffold	Ywhae	14-3-3 epsilon	§131	14-3-3 protein epsilon	P62259	http://www.phosphosite.org/proteinAction.do?id=9697&showAllSites=true	29.2	MKGDYHRyLAEFATG			Y*LAEFATGNDRKEAAENSLVAYK	3	880.75		17851				17968			17382	17509		17362		44.87				44.63			44.62	45.09		44.58		2.798				2.127			2.516	2.706
824	822	Adaptor/scaffold	Ywhae	14-3-3 epsilon	§131	14-3-3 protein epsilon	P62259	http://www.phosphosite.org/proteinAction.do?id=9697&showAllSites=true	29.2	MKGDYHRyLAEFATG			Y*LAEFATGNDRKEAAENSLVAYK	3	880.75									17396												44.65												2.219
825	823	Adaptor/scaffold	Ywhae	14-3-3 epsilon	122	14-3-3 protein epsilon	P62259	http://www.phosphosite.org/proteinAction.do?id=9697&showAllSites=true	29.2	GESKVFYyKMKGDYH			VFYY*KM#K	2	537.74						5844					5821							15.51					15.36							1.26
826	824	Adaptor/scaffold	Ywhae	14-3-3 epsilon	122	14-3-3 protein epsilon	P62259	http://www.phosphosite.org/proteinAction.do?id=9697&showAllSites=true	29.2	GESKVFYyKMKGDYH			VFYY*KMK	2	529.743									9442			9194									24.87			24.56									1.613
827	825	Adaptor/scaffold	Ywhag	14-3-3 gamma	§133	14-3-3 protein gamma	P61982	http://www.phosphosite.org/proteinAction.do?id=6878&showAllSites=true	28.3	MKGDYYRyLAEVATG			Y*LAEVATGEK	2	580.765							9706												25												2.222
828	826	Adaptor/scaffold	Ywhag	14-3-3 gamma	§133	14-3-3 protein gamma	P61982	http://www.phosphosite.org/proteinAction.do?id=6878&showAllSites=true	28.3	MKGDYYRyLAEVATG			Y*LAEVATGEKR	2	658.816	7140	7046	6782	7237	7168	7344	7194	7057	6885	6956	7310	6753	19.21	18.75	19.04	19.02	19.02	19.02	19.12	19.2	18.74	19.21	18.81	18.76	2.666	1.552	2.328	2.198	2.015	2.345	2.258	2.487	2.289	1.862
829	827	Adaptor/scaffold	Ywhag	14-3-3 gamma	§133	14-3-3 protein gamma	P61982	http://www.phosphosite.org/proteinAction.do?id=6878&showAllSites=true	28.3	MKGDYYRyLAEVATG			Y*LAEVATGEKR	3	439.546		7196		7312	7231	7409				7007	7423			19.12		19.2	19.17	19.16				19.32	19.09			2.418		2.451	2.516	2.573				2.509
830	828	Adaptor/scaffold	Ywhag	14-3-3 gamma	117	14-3-3 protein gamma	P61982	http://www.phosphosite.org/proteinAction.do?id=6878&showAllSites=true	28.3	KNCSETQyESKVFYL			ELEAVCQDVLSLLDNYLIKNCSETQY*ESKVFYLK	4	1048.75			38160												98.79												2.412
831	829	Adaptor/scaffold	Ywhag	14-3-3 gamma	117	14-3-3 protein gamma	P61982	http://www.phosphosite.org/proteinAction.do?id=6878&showAllSites=true	28.3	KNCSETQyESKVFYL			NCSETQY*ESKVFYLK	2	988.429	17131	16974	16432	17119	17081	17212	16985	16946	16578	16748	17240	16551	43.02	42.66	42.68	43.07	42.96	42.77	42.85	43.38	42.58	43.17	42.85	42.57	2.345	3.099	2.519	4.055	3.929	4.013	2.629	2.239	3.702	3.581
832	830	Adaptor/scaffold	Ywhag	14-3-3 gamma	117	14-3-3 protein gamma	P61982	http://www.phosphosite.org/proteinAction.do?id=6878&showAllSites=true	28.3	KNCSETQyESKVFYL			NCSETQY*ESKVFYLK	2	988.429	17137				17048								43.03				42.87								2.903				3.929
833	831	Adaptor/scaffold	Ywhag	14-3-3 gamma	117	14-3-3 protein gamma	P61982	http://www.phosphosite.org/proteinAction.do?id=6878&showAllSites=true	28.3	KNCSETQyESKVFYL			NCSETQY*ESKVFYLK	3	659.288	17125	16955	16401	17092	17027	17193	16947	16768	16562	16733	17224	16533	43	42.61	42.6	43	42.82	42.72	42.75	42.92	42.54	43.13	42.81	42.53	4.006	3.133	2.88	3.564	3.476	3.823	2.676	3.075	3.678	3.943
834	832	Adaptor/scaffold	Ywhag	14-3-3 gamma	179	14-3-3 protein gamma	P61982	http://www.phosphosite.org/proteinAction.do?id=6878&showAllSites=true	28.3	RLGLALNySVFYYEI			LGLALNY*SVFYYEIQNAPEQACHLAK	3	1031.49				32484	32607				31838							82.3	82.15				82.13							5.327	5.667				5.546
835	833	Adaptor/scaffold	Ywhag	14-3-3 gamma	179	14-3-3 protein gamma	P61982	http://www.phosphosite.org/proteinAction.do?id=6878&showAllSites=true	28.3	RLGLALNySVFYYEI			LGLALNY*SVFYYEIQNAPEQACHLAK	4	773.87		32394												82.4												2.838
836	834	Adaptor/scaffold	Ywhag	14-3-3 gamma	180	14-3-3 protein gamma	P61982	http://www.phosphosite.org/proteinAction.do?id=6878&showAllSites=true	28.3	LGLALNYsVFYYEIQ			LGLALNYS*VFYYEIQNAPEQACHLAK	3	1031.49	32451	32387	32014				32245	31779		31806	32618		81.99	82.38	82.35				82.44	81.98		82.3	82.15		5.419	4.712	4.42				3.942	3.16		6.025
837	835	Adaptor/scaffold	Ywhah	14-3-3 eta	§117	14-3-3 protein eta	P68510	http://www.phosphosite.org/proteinAction.do?id=3577&showAllSites=true	28.2	KNCNDFQyESKVFYL			NCNDFQY*ESK	2	692.747	6148		5762	6411	6296	6491	6202	6057	5913	5983	6425	5822	16.82		16.47	17.06	16.91	17.03	16.78	16.82	16.45	16.83	16.7	16.49	2.26		2.301	2.316	2.413	1.955	2.733	2.153	2.609	2.264
838	836	Adaptor/scaffold	Ywhah	14-3-3 eta	§117	14-3-3 protein eta	P68510	http://www.phosphosite.org/proteinAction.do?id=3577&showAllSites=true	28.2	KNCNDFQyESKVFYL			NCNDFQY*ESKVFYLK	3	678.96	22085	21861	21361	21970	21969	22178	21887	21690	21469	21590	22148	21530	55.24	54.9	55.1	55.22	55.09	55.02	55.29	55.43	55.02	55.46	55.18	54.89	3.872	4.001	3.382	3.587	3.146	3.41	3.726	2.839	3.163	3.248
839	837	Adaptor/scaffold	Ywhah	14-3-3 eta	133	14-3-3 protein eta	P68510	http://www.phosphosite.org/proteinAction.do?id=3577&showAllSites=true	28.2	MKGDYYRyLAEVASG			Y*LAEVASGEKK	2	637.805	5656	5683		5820	5719	5920	5775	5491	5481	5472	5917	5262	15.73	15.6		15.68	15.57	15.68	15.84	15.42	15.49	15.66	15.59	15.14	2.185	3.039		2.625	2.728	2.742	2.359	1.633	3.114	2.046
840	838	Adaptor/scaffold	Ywhah	14-3-3 eta	133	14-3-3 protein eta	P68510	http://www.phosphosite.org/proteinAction.do?id=3577&showAllSites=true	28.2	MKGDYYRyLAEVASG			Y*LAEVASGEKK	3	425.539	5726												15.9												2.707
841	839	Adaptor/scaffold	Ywhah;Ywhaz;Ywhag;Sfn	14-3-3 eta;14-3-3 zeta;14-3-3 gamma;14-3-3 sigma	§131;§126;§131;§128	14-3-3 protein eta	P68510;P63101;P61982;O70456	http://www.phosphosite.org/proteinAction.do?id=3577&showAllSites=true	28.2	LKMKGDYyRYLAEVA			M#KGDYY*R	2	514.699												2583												8.53
842	840	Adaptor/scaffold	Ywhah;Ywhaz;Ywhag;Sfn	14-3-3 eta;14-3-3 zeta;14-3-3 gamma;14-3-3 sigma	§131;§126;§131;§128	14-3-3 protein eta	P68510;P63101;P61982;O70456	http://www.phosphosite.org/proteinAction.do?id=3577&showAllSites=true	28.2	LKMKGDYyRYLAEVA			MKGDYY*R	2	506.702	3035	3025	2679	3059	2976	3331	3283		2871	2849	3316		9.72	9.49	8.98	9.04	9.07	9.8	10.07		9.43	9.43	9.63		1.876	1.97	1.58	2.028	2.083	2.021	1.963		1.952	1.917
843	841	Adaptor/scaffold	Ywhah;Ywhaz;Ywhag;Sfn	14-3-3 eta;14-3-3 zeta;14-3-3 gamma;14-3-3 sigma	§131;§126;§131;§128	14-3-3 protein eta	P68510;P63101;P61982;O70456	http://www.phosphosite.org/proteinAction.do?id=3577&showAllSites=true	28.2	LKMKGDYyRYLAEVA			MKGDYY*R	3	338.137	3060		2750						2812	2762			9.77		9.16						9.26	9.16			1.894		1.969						2.034	1.953
844	842	Adaptor/scaffold	Ywhah;Ywhaz;Ywhag;Sfn	14-3-3 eta;14-3-3 zeta;14-3-3 gamma;14-3-3 sigma	130;125;130;127	14-3-3 protein eta	P68510;P63101;P61982;O70456	http://www.phosphosite.org/proteinAction.do?id=3577&showAllSites=true	28.2	YLKMKGDyYRYLAEV			MKGDY*YR	2	506.702									2703	2684											8.93	8.93											1.059	1.3
845	843	Adaptor/scaffold	Ywhaq;Ywhaq	14-3-3 theta;14-3-3 theta iso 2	128;128	14-3-3 protein theta	P68254;P68254-2	http://www.phosphosite.org/proteinAction.do?id=7716&showAllSites=true	27.8	MKGDYFRyLAEVACG			Y*LAEVACGDDR	2	674.766	10309	10297	9939	10500	10480	10560	10366	10061	10072	10088	10612	9937	26.52	26.49	26.7	26.84	26.88	26.63	26.64	26.32	26.41	26.69	26.65	26.42	2.535	2.118	2.427	1.971	2.642	1.91	1.988	2.547	1.832	2.371
846	844	Adaptor/scaffold	Ywhaq;Ywhaq	14-3-3 theta;14-3-3 theta iso 2	128;128	14-3-3 protein theta	P68254;P68254-2	http://www.phosphosite.org/proteinAction.do?id=7716&showAllSites=true	27.8	MKGDYFRyLAEVACG			Y*LAEVACGDDRK	2	738.813	7188	7149	6845	7298		7402			6922				19.33	19.02	19.19	19.17		19.15			18.83				2.904	2.741	2.816	2.792		2.92			2.774
847	845	Adaptor/scaffold	Ywhaq;Ywhaq	14-3-3 theta;14-3-3 theta iso 2	128;128	14-3-3 protein theta	P68254;P68254-2	http://www.phosphosite.org/proteinAction.do?id=7716&showAllSites=true	27.8	MKGDYFRyLAEVACG			Y*LAEVACGDDRK	3	492.878	7173	7133	6840	7319	7257				6948				19.29	18.98	19.18	19.22	19.23				18.89				2.93	2.48	2.768	3.105	3.238				2.66
848	846	Adaptor/scaffold	Ywhaz	14-3-3 zeta	§128	14-3-3 protein zeta/delta	P63101	http://www.phosphosite.org/proteinAction.do?id=3579&showAllSites=true	27.8	MKGDYYRyLAEVAAG			Y*LAEVAAGDDK	2	616.266									9521												25.08												1.67
849	847	Adaptor/scaffold	Ywhaz	14-3-3 zeta	§128	14-3-3 protein zeta/delta	P63101	http://www.phosphosite.org/proteinAction.do?id=3579&showAllSites=true	27.8	MKGDYYRyLAEVAAG			Y*LAEVAAGDDKK	2	680.313	6607	6582	6189	6730	6577	6825	6589	6525	6536	6370	6759	6188	17.92	17.64	17.51	17.82	17.56	17.77	17.64	17.92	17.96	17.76	17.5	17.39	3.417	3.5	3.056	3.371	3.523	3.597	3.652	3.565	3.461	3.362
850	848	Adaptor/scaffold	Ywhaz	14-3-3 zeta	§128	14-3-3 protein zeta/delta	P63101	http://www.phosphosite.org/proteinAction.do?id=3579&showAllSites=true	27.8	MKGDYYRyLAEVAAG			Y*LAEVAAGDDKK	2	680.313							6788		6338										18.15		17.44										2.882		3.391
851	849	Adaptor/scaffold	Ywhaz	14-3-3 zeta	§128	14-3-3 protein zeta/delta	P63101	http://www.phosphosite.org/proteinAction.do?id=3579&showAllSites=true	27.8	MKGDYYRyLAEVAAG			Y*LAEVAAGDDKK	3	453.878	6615	6605	6230	6767	6598	6847	6611	6540	6367	6409	6782	6214	17.93	17.68	17.6	17.9	17.61	17.82	17.68	17.96	17.52	17.85	17.56	17.45	3.934	3.833	3.884	3.871	3.387	3.489	3.498	4.157	3.171	3.325
852	Adhesion or extracellular matrix protein
853	850	Adhesion or extracellular matrix protein	Arhgap26	ARHGAP26	§371	Rho GTPase-activating protein 26	Q6ZQ82	http://www.phosphosite.org/proteinAction.do?id=5680&showAllSites=true	92	MDGREPVyNSNRDSQ			LWM#EAM#DGREPVY*NSNRDSQSEGTAQLDSIGFSIIRK	4	1079			23191	23809							23966	23458			59.7	59.91							59.79	59.74			3.554	4.754
854	851	Adhesion or extracellular matrix protein	Arhgap26	ARHGAP26	373	Rho GTPase-activating protein 26	Q6ZQ82	http://www.phosphosite.org/proteinAction.do?id=5680&showAllSites=true	92	GREPVYNsNRDSQSE			LWM#EAM#DGREPVYNS*NR	3	727.303	11389											11123	29.05											29.25	1.726
855	852	Adhesion or extracellular matrix protein	Arhgap26	ARHGAP26	373	Rho GTPase-activating protein 26	Q6ZQ82	http://www.phosphosite.org/proteinAction.do?id=5680&showAllSites=true	92	GREPVYNsNRDSQSE			LWM#EAM#DGREPVYNS*NRDSQSEGTAQLDSIGFSIIR	4	1046.97	26902												67.52												3.597
856	853	Adhesion or extracellular matrix protein	Arhgap26	ARHGAP26	373	Rho GTPase-activating protein 26	Q6ZQ82	http://www.phosphosite.org/proteinAction.do?id=5680&showAllSites=true	92	GREPVYNsNRDSQSE			LWM#EAM#DGREPVYNS*NRDSQSEGTAQLDSIGFSIIRK	4	1079		23771												59.78												5.481
857	854	Adhesion or extracellular matrix protein	Arhgap26	ARHGAP26	455	Rho GTPase-activating protein 26	Q6ZQ82	http://www.phosphosite.org/proteinAction.do?id=5680&showAllSites=true	92	TVTSALKtYLRMLPG			VTSALKT*YLR	2	616.326		31121									31390	30842		78.99									78.92	78.61		1.295
858	855	Adhesion or extracellular matrix protein	Arhgap26	ARHGAP26	455	Rho GTPase-activating protein 26	Q6ZQ82	http://www.phosphosite.org/proteinAction.do?id=5680&showAllSites=true	92	TVTSALKtYLRMLPG			VTSALKT*YLR	3	411.22		31152	30737		31319									79.08	79.02		78.78									1.595	1.62		1.659
859	856	Adhesion or extracellular matrix protein	Arhgef2;Arhgef2;Arhgef2;Arhgef2;Arhgef2	ARHGEF2;ARHGEF2 iso 2;ARHGEF2 iso 3;ARHGEF2 iso 4;ARHGEF2 iso 5	357;357;349;330;328	Rho guanine nucleotide exchange factor 2	Q60875;Q60875-2;Q60875-3;Q60875-4;Q60875-5	http://www.phosphosite.org/proteinAction.do?id=5030&showAllSites=true	111.9	LKLYKELyARDKRFQ			LYKELY*AR	2	568.281	9743				9704								25.3				25.02								1.242				1.169
860	857	Adhesion or extracellular matrix protein	Arhgef7;Arhgef7;Arhgef7;Arhgef7	ARHGEF7;ARHGEF7 iso3;ARHGEF7 iso2;ARHGEF7 iso2	57;57;57;57	Rho guanine nucleotide exchange factor 7	Q9ES28;Q9ES28-3;Q9ES28-5;Q9ES28-2	http://www.phosphosite.org/proteinAction.do?id=6574&showAllSites=true	97	PGTIEKVyPEPRNES			LLPGTIEKVY*PEPR	2	846.442						16337												40.65												1.964
861	858	Adhesion or extracellular matrix protein	Arhgef7;Arhgef7;Arhgef7;Arhgef7;Arhgef7	ARHGEF7;ARHGEF7 iso3;ARHGEF7 iso2;ARHGEF7 iso2;ARHGEF7 iso2	753;678;753;701;596	Rho guanine nucleotide exchange factor 7	Q9ES28;Q9ES28-3;Q9ES28-5;Q9ES28-7;Q9ES28-8	http://www.phosphosite.org/proteinAction.do?id=6574&showAllSites=true	97	PSDLSEDsEYDSIWT			LEPSDLSEDS*EYDSIWTAHSYR	3	894.041		22681												57.02												2.998
862	859	Adhesion or extracellular matrix protein	Arhgef7;Arhgef7;Arhgef7;Arhgef7;Arhgef7;Arhgef7	ARHGEF7;ARHGEF7 iso3;ARHGEF7 iso2;ARHGEF7 iso2;ARHGEF7 iso2;ARHGEF7 iso2	§811;736;759;654;752;700	Rho guanine nucleotide exchange factor 7	Q9ES28;Q9ES28-3;Q9ES28-7;Q9ES28-8;Q9ES28-2;Q9ES28-4	http://www.phosphosite.org/proteinAction.do?id=6574&showAllSites=true	97	KSLVDTVyALKDEVQ			SLVDTVY*ALKDEVQELR	3	686.677		34687					34596	34158						88.59					88.8	88.42						3.849					3.393	2.28
863	860	Adhesion or extracellular matrix protein	Asap1;Asap1;Asap1;Asap1	DDEF1;DDEF1 iso 2;DDEF1 iso 3;DDEF1 iso 4	82;82;82;82	Arf-GAP with SH3 domain, ANK repeat and PH domain-containing protein 1	Q9QWY8;Q9QWY8-2;Q9QWY8-3;Q9QWY8-4	http://www.phosphosite.org/proteinAction.do?id=4039&showAllSites=true	127.3	KKSVKAIyNSGQDHV			AIY*NSGQDHVQNEENYAQVLDKFGSNFLSR	4	881.653		29318												74.21												1.668
864	861	Adhesion or extracellular matrix protein	Baiap2;Baiap2;Baiap2;Baiap2	IRSp53;IRSp53 iso2;IRSp53 iso2;IRSp53 iso2	§337;337;337;297	Brain-specific angiogenesis inhibitor 1-associated protein 2	Q8BKX1;Q8BKX1-2;Q8BKX1-3;Q8BKX1-4	http://www.phosphosite.org/proteinAction.do?id=4416&showAllSites=true	59.2	SQSKLSDsYSNTLPV			LSDS*YSNTLPVRK	2	780.377						9420												23.94												2.253
865	862	Adhesion or extracellular matrix protein	Baiap2;Baiap2;Baiap2;Baiap2	IRSp53;IRSp53 iso2;IRSp53 iso2;IRSp53 iso2	§338;338;338;298	Brain-specific angiogenesis inhibitor 1-associated protein 2	Q8BKX1;Q8BKX1-2;Q8BKX1-3;Q8BKX1-4	http://www.phosphosite.org/proteinAction.do?id=4416&showAllSites=true	59.2	QSKLSDSySNTLPVR			LSDSY*SNTLPVRK	2	780.377										8995												24.1												1.35
866	863	Adhesion or extracellular matrix protein	Baiap2;Baiap2;Baiap2;Baiap2	IRSp53;IRSp53 iso2;IRSp53 iso2;IRSp53 iso2	§338;338;338;298	Brain-specific angiogenesis inhibitor 1-associated protein 2	Q8BKX1;Q8BKX1-2;Q8BKX1-3;Q8BKX1-4	http://www.phosphosite.org/proteinAction.do?id=4416&showAllSites=true	59.2	QSKLSDSySNTLPVR			LSDSY*SNTLPVRK	3	520.587	9169												23.91												2.71
867	864	Adhesion or extracellular matrix protein	Baiap2;Baiap2;Baiap2;Baiap2	IRSp53;IRSp53 iso2;IRSp53 iso2;IRSp53 iso2	§506;506;506;466	Brain-specific angiogenesis inhibitor 1-associated protein 2	Q8BKX1;Q8BKX1-2;Q8BKX1-3;Q8BKX1-4	http://www.phosphosite.org/proteinAction.do?id=4416&showAllSites=true	59.2	FSQGLDDyGARSVSR			QRPYSVAVPAFSQGLDDY*GAR	3	793.037		21643	21171		21788	22026		21509	21351	21416				54.33	54.61		54.63	54.64		54.96	54.71	55.01				5.873	4.177		5.064	4.722		4.665	4.419	4.143
868	865	Adhesion or extracellular matrix protein	Baiap2;Baiap2;Baiap2;Baiap2	IRSp53;IRSp53 iso2;IRSp53 iso2;IRSp53 iso2	157;157;157;157	Brain-specific angiogenesis inhibitor 1-associated protein 2	Q8BKX1;Q8BKX1-2;Q8BKX1-3;Q8BKX1-4	http://www.phosphosite.org/proteinAction.do?id=4416&showAllSites=true	59.2	GSKNPQKySDKELQY			SQGSKNPQKY*SDKELQYIDAISNK	4	706.091						15996	15831		15357	15521	15999							39.8	40.02		39.53	40.08	39.78							3.712	2.423		2.429	2.816
869	866	Adhesion or extracellular matrix protein	Baiap2;Baiap2;Baiap2;Baiap2	IRSp53;IRSp53 iso2;IRSp53 iso2;IRSp53 iso2	157;157;157;157	Brain-specific angiogenesis inhibitor 1-associated protein 2	Q8BKX1;Q8BKX1-2;Q8BKX1-3;Q8BKX1-4	http://www.phosphosite.org/proteinAction.do?id=4416&showAllSites=true	59.2	GSKNPQKySDKELQY			Y*SDKELQYIDAISNK	3	622.956					19654		19545			19267							49.36		49.36			49.53							3.472		3.375			2.878
870	867	Adhesion or extracellular matrix protein	Brk1	BRK1	§63	Protein BRICK1	Q91VR8	http://www.phosphosite.org/proteinAction.do?id=20003&showAllSites=true	8.8	ALERRIEyIEARVTK			IEY*IEAR	2	487.223	8637	8611		8901	8803	8982		8506	8518	8490	8935	8380	22.69	22.41		22.99	22.86	22.91		22.62	22.67	22.87	22.66	22.66	2.14	1.995		1.949	1.852	2.139		1.939	1.892	2.272
871	868	Adhesion or extracellular matrix protein	Brk1	BRK1	§63	Protein BRICK1	Q91VR8	http://www.phosphosite.org/proteinAction.do?id=20003&showAllSites=true	8.8	ALERRIEyIEARVTK			RIEY*IEAR	2	565.274						7448			7040	7063	7525	6905						19.26			19.13	19.45	19.33	19.11						2.805			2.547	2.171
872	869	Adhesion or extracellular matrix protein	Col12a1;Col12a1;Col12a1;Col12a1;Col12a1	COL12A1 iso 5;COL12A1;COL12A1 iso 2;COL12A1 iso 3;COL12A1 iso 4	1630, 1649, 1664;1630, 1649, 1664;1630, 1649, 1664;468, 487, 502;468, 487, 502	Collagen alpha-1(XII) chain	Q60847-5;Q60847;Q60847-2;Q60847-3;Q60847-4	http://www.phosphosite.org/proteinAction.do?id=12518&showAllSites=true	333.9	DLSSQTQyTVSVSAV;TSPPATAyDTTRRVP;APTNLQFtEVTPESF			DLSSQTQY*TVSVSAVYDEGTSPPATAY*DTTRRVPAPTNLQFT*	4	1194.53												27525												70
873	870	Adhesion or extracellular matrix protein	Col14a1;Col14a1	COL14A1;COL14A1 iso 2	1176, 1183, 1186;1176, 1183, 1186	Collagen alpha-1(XIV) chain	Q80X19;Q80X19-2	http://www.phosphosite.org/proteinAction.do?id=18689&showAllSites=true	192.9	GVADADYsELVQIGS;SELVQIGsKPSSRHV;VQIGSKPsSRHVFFV			VADADYS*ELVQIGS*KPS*SR	3	754.643			15623												40.65												1.695
874	871	Adhesion or extracellular matrix protein	Coro1c	coronin 1C	§301	Coronin-1C	Q9WUM4	http://www.phosphosite.org/proteinAction.do?id=4339&showAllSites=true	53.1	EITDESPyVHYLNTF			YFEITDESPY*VHYLNTFSSK	3	840.705			25472		26094	26402	25998	25597	25464	25566					65.43		65.39	65.54	65.92	65.55	65.3	65.74					3.669		3.965	3.213	3.703	4.124	3.828	4.116
875	872	Adhesion or extracellular matrix protein	Coro1c	coronin 1C	§301	Coronin-1C	Q9WUM4	http://www.phosphosite.org/proteinAction.do?id=4339&showAllSites=true	53.1	EITDESPyVHYLNTF			YFEITDESPY*VHYLNTFSSK	3	840.705						26374												65.47												4.741
876	873	Adhesion or extracellular matrix protein	Coro1c	coronin 1C	§301	Coronin-1C	Q9WUM4	http://www.phosphosite.org/proteinAction.do?id=4339&showAllSites=true	53.1	EITDESPyVHYLNTF			YFEITDESPY*VHYLNTFSSKEPQR	3	1010.79	23848	23648	23067	23696	23617	23974	23676	23361	23021	23201	23837	23324	59.73	59.48	59.38	59.63	59.2	59.5	59.92	59.75	58.99	59.61	59.47	59.4	5.451	5.571	5.489	4.866	4.726	5.659	5.24	4.08	3.666	5.505
877	874	Adhesion or extracellular matrix protein	Coro1c	coronin 1C	§301	Coronin-1C	Q9WUM4	http://www.phosphosite.org/proteinAction.do?id=4339&showAllSites=true	53.1	EITDESPyVHYLNTF			YFEITDESPY*VHYLNTFSSKEPQR	3	1010.79				23761							23852					59.79							59.5					4.387
878	875	Adhesion or extracellular matrix protein	Coro1c	coronin 1C	§301	Coronin-1C	Q9WUM4	http://www.phosphosite.org/proteinAction.do?id=4339&showAllSites=true	53.1	EITDESPyVHYLNTF			YFEITDESPY*VHYLNTFSSKEPQR	4	758.344	23836	23647	23041	23694	23624	23957	23654	23343	23010	23204	23818	23322	59.7	59.47	59.32	59.62	59.22	59.47	59.87	59.7	58.96	59.62	59.42	59.39	5.859	6.037	5.825	5.975	5.864	5.954	5.085	4.564	5.169	5.038
879	876	Adhesion or extracellular matrix protein	Ctnnd2;Ctnnd2	CTNND2;CTNND2 iso 2	§1112;§1087	Catenin delta-2	O35927;O35927-2	http://www.phosphosite.org/proteinAction.do?id=6578&showAllSites=true	134.9	LKERKTDyESAGNNA	Src		KTDY*ESAGNNATYHGTK	3	646.274											3024												9.02
880	877	Adhesion or extracellular matrix protein	Ctnnd2;Ctnnd2	CTNND2;CTNND2 iso 2	§1176;1151	Catenin delta-2	O35927;O35927-2	http://www.phosphosite.org/proteinAction.do?id=6578&showAllSites=true	134.9	QEPSRKDyETYQPFP	Src		NSYGAPAEDIKQNQVSTQPVPQEPSRKDY*ETYQPFPNSTR	4	1162.54		15653		15670										39.45		39.49										4.81		2.173
881	878	Adhesion or extracellular matrix protein	Ctnnd2;Ctnnd2	CTNND2;CTNND2 iso 2	§1176;1151	Catenin delta-2	O35927;O35927-2	http://www.phosphosite.org/proteinAction.do?id=6578&showAllSites=true	134.9	QEPSRKDyETYQPFP	Src		NSYGAPAEDIKQNQVSTQPVPQEPSRKDY*ETYQPFPNSTR	5	930.234	15198	15655		15655					15075				38.31	39.45		39.46					38.82				5.013	5.177		3.603					3.204
882	879	Adhesion or extracellular matrix protein	Ctnnd2;Ctnnd2	CTNND2;CTNND2 iso 2	§1176;1151	Catenin delta-2	O35927;O35927-2	http://www.phosphosite.org/proteinAction.do?id=6578&showAllSites=true	134.9	QEPSRKDyETYQPFP	Src		QNQVSTQPVPQEPSRKDY*ETYQPFPNSTR	4	876.157										13480												34.98												2.955
883	880	Adhesion or extracellular matrix protein	Ctnnd2;Ctnnd2	CTNND2;CTNND2 iso 2	§1179;1154	Catenin delta-2	O35927;O35927-2	http://www.phosphosite.org/proteinAction.do?id=6578&showAllSites=true	134.9	SRKDYETyQPFPNST			QNQVSTQPVPQEPSRKDYETY*QPFPNSTR	4	876.157						14112												35.18												2.774
884	881	Adhesion or extracellular matrix protein	Ctnnd2;Ctnnd2	CTNND2;CTNND2 iso 2	§1219;1194	Catenin delta-2	O35927;O35927-2	http://www.phosphosite.org/proteinAction.do?id=6578&showAllSites=true	134.9	GLKSTGNyVDFYSAA			STGNY*VDFYSAARPYSELNYETSHYPASPDSWV	3	1285.22	29512	29284								28967			74.24	74.11								74.72			5.363	2.514								2.261
885	882	Adhesion or extracellular matrix protein	Ctnnd2;Ctnnd2	CTNND2;CTNND2 iso 2	§289;§289	Catenin delta-2	O35927;O35927-2	http://www.phosphosite.org/proteinAction.do?id=6578&showAllSites=true	134.9	SAPEGAAyAAPRGSS			GGSAPEGAAY*AAPR	2	677.793	5829	5880	5410	5970	5907	6179	5931	5639	5726	5699	6167		16.14	16.07	15.62	16.03	16	16.28	16.18	15.82	16.04	16.18	16.14		2.466	1.936	2.228	1.576	2.608	2.519	2.683	1.52	2.364	2.097
886	883	Adhesion or extracellular matrix protein	Ctnnd2;Ctnnd2	CTNND2;CTNND2 iso 2	§412, §421;§412, §421	Catenin delta-2	O35927;O35927-2	http://www.phosphosite.org/proteinAction.do?id=6578&showAllSites=true	134.9	PELRALQsPEHHIDP;EHHIDPIyEDRVYQK			ALQS*PEHHIDPIY*EDRVYQKPPM#R	4	774.602	13525	13558	13196	13710	13703	13640		13199	13259	13312	13813	13075	34.21	34.32	34.69	34.65	34.67	34.02		34.03	34.3	34.6	34.4	34.05	2.232	3.04	1.812	4.756	2.026	3.333		4.655	2.476	2.826
887	884	Adhesion or extracellular matrix protein	Ctnnd2;Ctnnd2	CTNND2;CTNND2 iso 2	§412, §421;§412, §421	Catenin delta-2	O35927;O35927-2	http://www.phosphosite.org/proteinAction.do?id=6578&showAllSites=true	134.9	PELRALQsPEHHIDP;EHHIDPIyEDRVYQK			ALQS*PEHHIDPIY*EDRVYQKPPM#R	4	774.602		13766			13493				13463					34.83			34.15				34.83					2.888			2.442				2.888
888	885	Adhesion or extracellular matrix protein	Ctnnd2;Ctnnd2	CTNND2;CTNND2 iso 2	§412, §421;§412, §421	Catenin delta-2	O35927;O35927-2	http://www.phosphosite.org/proteinAction.do?id=6578&showAllSites=true	134.9	PELRALQsPEHHIDP;EHHIDPIyEDRVYQK			ALQS*PEHHIDPIY*EDRVYQKPPM#R	4	774.602		14015												35.45												1.832
889	886	Adhesion or extracellular matrix protein	Ctnnd2;Ctnnd2	CTNND2;CTNND2 iso 2	§412, §421;§412, §421	Catenin delta-2	O35927;O35927-2	http://www.phosphosite.org/proteinAction.do?id=6578&showAllSites=true	134.9	PELRALQsPEHHIDP;EHHIDPIyEDRVYQK			ALQS*PEHHIDPIY*EDRVYQKPPM#R	5	619.883	13606												34.42												2.663
890	887	Adhesion or extracellular matrix protein	Ctnnd2;Ctnnd2	CTNND2;CTNND2 iso 2	§412, §421;§412, §421	Catenin delta-2	O35927;O35927-2	http://www.phosphosite.org/proteinAction.do?id=6578&showAllSites=true	134.9	PELRALQsPEHHIDP;EHHIDPIyEDRVYQK			ALQS*PEHHIDPIY*EDRVYQKPPMR	4	770.603	15181	14997		15041	15121	15248	14990		14563	14724	15313	14501	38.27	37.81		37.91	38.16	37.97	37.91		37.54	38.09	38.09	37.52	2.997	3.166		3.258	3.149	3.901	2.473		3.964	3.092
891	888	Adhesion or extracellular matrix protein	Ctnnd2;Ctnnd2	CTNND2;CTNND2 iso 2	§412, §421;§412, §421	Catenin delta-2	O35927;O35927-2	http://www.phosphosite.org/proteinAction.do?id=6578&showAllSites=true	134.9	PELRALQsPEHHIDP;EHHIDPIyEDRVYQK			ALQS*PEHHIDPIY*EDRVYQKPPMR	4	770.603										14788												38.24												3.579
892	889	Adhesion or extracellular matrix protein	Ctnnd2;Ctnnd2	CTNND2;CTNND2 iso 2	§412, 426;§412, 426	Catenin delta-2	O35927;O35927-2	http://www.phosphosite.org/proteinAction.do?id=6578&showAllSites=true	134.9	PELRALQsPEHHIDP;PIYEDRVyQKPPMRS			ALQS*PEHHIDPIYEDRVY*QKPPM#R	4	774.602			12980			13855	13685								34.14			34.55	34.72								1.786			1.828	3.571
893	890	Adhesion or extracellular matrix protein	Ctnnd2;Ctnnd2	CTNND2;CTNND2 iso 2	§412, 426;§412, 426	Catenin delta-2	O35927;O35927-2	http://www.phosphosite.org/proteinAction.do?id=6578&showAllSites=true	134.9	PELRALQsPEHHIDP;PIYEDRVyQKPPMRS			ALQS*PEHHIDPIYEDRVY*QKPPM#R	5	619.883		13642												34.53												2.478
894	891	Adhesion or extracellular matrix protein	Ctnnd2;Ctnnd2	CTNND2;CTNND2 iso 2	§421;§421	Catenin delta-2	O35927;O35927-2	http://www.phosphosite.org/proteinAction.do?id=6578&showAllSites=true	134.9	EHHIDPIyEDRVYQK			ALQSPEHHIDPIY*EDRVYQKPPM#R	5	603.889	11931			12200		12187	11958	11667	11894			11489	30.34			30.89		30.44	30.46	30.26	30.88			30.14	5.727			3.663		3.479	4.968	4.295	4.217
895	892	Adhesion or extracellular matrix protein	Ctnnd2;Ctnnd2	CTNND2;CTNND2 iso 2	§421;§421	Catenin delta-2	O35927;O35927-2	http://www.phosphosite.org/proteinAction.do?id=6578&showAllSites=true	134.9	EHHIDPIyEDRVYQK			ALQSPEHHIDPIY*EDRVYQKPPMR	4	750.611			12928			13625									34.01			33.98									3.011			3.322
896	893	Adhesion or extracellular matrix protein	Ctnnd2;Ctnnd2	CTNND2;CTNND2 iso 2	§421;§421	Catenin delta-2	O35927;O35927-2	http://www.phosphosite.org/proteinAction.do?id=6578&showAllSites=true	134.9	EHHIDPIyEDRVYQK			ALQSPEHHIDPIY*EDRVYQKPPMR	5	600.691	13515		12884		13455	13581							34.19		33.9		34.05	33.88							3.042		2.308		2.701	3.283
897	894	Adhesion or extracellular matrix protein	Ctnnd2;Ctnnd2	CTNND2;CTNND2 iso 2	§496;§496	Catenin delta-2	O35927;O35927-2	http://www.phosphosite.org/proteinAction.do?id=6578&showAllSites=true	134.9	AAGPASNyADPYRQL			ASYAAGPASNY*ADPYR	2	877.365	12872	13017		13123	13093		12934	12671	12665	12721	13267	12590	32.63	33.01		33.18	33.17		32.81	32.73	32.82	33.12	33.02	32.84	3.659	3.347		3.155	3.028		3.107	3.429	3.036	3.93
898	895	Adhesion or extracellular matrix protein	Ctnnd2;Ctnnd2	CTNND2;CTNND2 iso 2	1110;1085	Catenin delta-2	O35927;O35927-2	http://www.phosphosite.org/proteinAction.do?id=6578&showAllSites=true	134.9	ISLKERKtDYESAGN			KT*DYESAGNNATYHGTK	3	646.274							2818												8.93												3.361
899	896	Adhesion or extracellular matrix protein	Ctnnd2;Ctnnd2	CTNND2;CTNND2 iso 2	1178;1153	Catenin delta-2	O35927;O35927-2	http://www.phosphosite.org/proteinAction.do?id=6578&showAllSites=true	134.9	PSRKDYEtYQPFPNS			NSYGAPAEDIKQNQVSTQPVPQEPSRKDYET*YQPFPNSTR	5	930.234										15274												39.47												3.596
900	897	Adhesion or extracellular matrix protein	Ctnnd2;Ctnnd2	CTNND2;CTNND2 iso 2	377;377	Catenin delta-2	O35927;O35927-2	http://www.phosphosite.org/proteinAction.do?id=6578&showAllSites=true	134.9	SKHSQELyATATLQR			HSQELY*ATATLQRPGSLAAGSR	3	798.724	14173				14055	14333		13836			14318	13675	35.79				35.52	35.73		35.61			35.63	35.53	3.088				2.563	1.887		1.795
901	898	Adhesion or extracellular matrix protein	Ctnnd2;Ctnnd2	CTNND2;CTNND2 iso 2	377;377	Catenin delta-2	O35927;O35927-2	http://www.phosphosite.org/proteinAction.do?id=6578&showAllSites=true	134.9	SKHSQELyATATLQR			HSQELY*ATATLQRPGSLAAGSR	3	798.724						14316					14384							35.69					35.79							2.219
902	899	Adhesion or extracellular matrix protein	Ctnnd2;Ctnnd2	CTNND2;CTNND2 iso 2	379;379	Catenin delta-2	O35927;O35927-2	http://www.phosphosite.org/proteinAction.do?id=6578&showAllSites=true	134.9	HSQELYAtATLQRPG			HSQELYAT*ATLQRPGSLAAGSR	3	798.724										13778												35.72												2.089
903	900	Adhesion or extracellular matrix protein	Ctnnd2;Ctnnd2	CTNND2;CTNND2 iso 2	396, 397;396, 397	Catenin delta-2	O35927;O35927-2	http://www.phosphosite.org/proteinAction.do?id=6578&showAllSites=true	134.9	AAGSRASySSQHGHL;AGSRASYsSQHGHLA			Y*S*SQHGHLAPELR	3	552.231	6818												18.36												1.875
904	901	Adhesion or extracellular matrix protein	Ctnnd2;Ctnnd2	CTNND2;CTNND2 iso 2	396;396	Catenin delta-2	O35927;O35927-2	http://www.phosphosite.org/proteinAction.do?id=6578&showAllSites=true	134.9	AAGSRASySSQHGHL			ASY*SSQHGHLAPELR	3	578.265	6797	6735	6450		6884	7080	6950	6898		6723			18.31	17.93	18.12		18.31	18.4	18.51	18.83		18.62			4.091	3.398	4.295		4.932	5.106	4.996	2.98		3.71
905	902	Adhesion or extracellular matrix protein	Ctnnd2;Ctnnd2	CTNND2;CTNND2 iso 2	426;426	Catenin delta-2	O35927;O35927-2	http://www.phosphosite.org/proteinAction.do?id=6578&showAllSites=true	134.9	PIYEDRVyQKPPMRS			ALQSPEHHIDPIYEDRVY*QKPPM#R	5	603.889			11699		12092										30.98		30.69										2.61		2.835
906	903	Adhesion or extracellular matrix protein	Ctnnd2;Ctnnd2	CTNND2;CTNND2 iso 2	494;494	Catenin delta-2	O35927;O35927-2	http://www.phosphosite.org/proteinAction.do?id=6578&showAllSites=true	134.9	SYAAGPAsNYADPYR			ASYAAGPAS*NYADPYR	2	877.365						13240												33.07												2.9
907	904	Adhesion or extracellular matrix protein	Ctnnd2;Ctnnd2	CTNND2;CTNND2 iso 2	500;500	Catenin delta-2	O35927;O35927-2	http://www.phosphosite.org/proteinAction.do?id=6578&showAllSites=true	134.9	ASNYADPyRQLQYCA			ASYAAGPASNYADPY*RQLQYCASVDSPYSK	3	1127.49		20089	19600		20243	20463	20058		19723	19754				50.48	50.67		50.82	50.79	50.66		50.55	50.76				3.4	5.216		5.33	3.724	4.685		3.587	4.801
908	905	Adhesion or extracellular matrix protein	Ctnnd2;Ctnnd2	CTNND2;CTNND2 iso 2	500;500	Catenin delta-2	O35927;O35927-2	http://www.phosphosite.org/proteinAction.do?id=6578&showAllSites=true	134.9	ASNYADPyRQLQYCA			ASYAAGPASNYADPY*RQLQYCASVDSPYSK	3	1127.49		20168												50.7												3.118
909	906	Adhesion or extracellular matrix protein	Ctnnd2;Ctnnd2	CTNND2;CTNND2 iso 2	500;500	Catenin delta-2	O35927;O35927-2	http://www.phosphosite.org/proteinAction.do?id=6578&showAllSites=true	134.9	ASNYADPyRQLQYCA			ASYAAGPASNYADPY*RQLQYCASVDSPYSK	4	845.87		20173												50.71												2.147
910	907	Adhesion or extracellular matrix protein	Ctnnd2;Ctnnd2	CTNND2;CTNND2 iso 2	505;505	Catenin delta-2	O35927;O35927-2	http://www.phosphosite.org/proteinAction.do?id=6578&showAllSites=true	134.9	DPYRQLQyCASVDSP			ASYAAGPASNYADPYRQLQY*CASVDSPYSK	3	1127.49												19637												50.2
911	908	Adhesion or extracellular matrix protein	Ctnnd2;Ctnnd2	CTNND2;CTNND2 iso 2	513;513	Catenin delta-2	O35927;O35927-2	http://www.phosphosite.org/proteinAction.do?id=6578&showAllSites=true	134.9	CASVDSPySKSGPAL			QLQYCASVDSPY*SK	2	863.363	12049	12049	11705	12263	12208	12359	12077	11823	11867	11877	12447	11697	30.58	30.57	30.99	31.04	30.97	30.86	30.72	30.6	30.81	31.04	30.98	30.59	3.954	3.884	3.609	3.846	3.921	3.701	3.791	3.778	3.319	3.285
912	909	Adhesion or extracellular matrix protein	Ctnnd2;Ctnnd2	CTNND2;CTNND2 iso 2	513;513	Catenin delta-2	O35927;O35927-2	http://www.phosphosite.org/proteinAction.do?id=6578&showAllSites=true	134.9	CASVDSPySKSGPAL			QLQYCASVDSPY*SK	2	863.363										11848												30.97												2.968
913	910	Adhesion or extracellular matrix protein	Cyfip2	CYFIP2	480	Cytoplasmic FMR1-interacting protein 2	Q5SQX6	http://www.phosphosite.org/proteinAction.do?id=11325&showAllSites=true	145.6	QAIRNTIyAALQDFA			NTIY*AALQDFAQVTLR	3	635.315	35895												91.27												1.955
914	911	Adhesion or extracellular matrix protein	Cyfip2	CYFIP2	480	Cytoplasmic FMR1-interacting protein 2	Q5SQX6	http://www.phosphosite.org/proteinAction.do?id=11325&showAllSites=true	145.6	QAIRNTIyAALQDFA			NTIY*AALQDFAQVTLREPLR	3	800.409	34828	34684	34293			35184	34579	34119	34083	34102	34918	34466	88.38	88.59	88.42			88.34	88.76	88.31	88.19	88.5	88.32	88.22	3.218	3.333	3.012			2.942	2.795	2.578	3.11	2.948
915	912	Adhesion or extracellular matrix protein	Cyfip2	CYFIP2	480	Cytoplasmic FMR1-interacting protein 2	Q5SQX6	http://www.phosphosite.org/proteinAction.do?id=11325&showAllSites=true	145.6	QAIRNTIyAALQDFA			NTIY*AALQDFAQVTLREPLR	3	800.409			34326												88.51												3.677
916	913	Adhesion or extracellular matrix protein	Cyfip2	CYFIP2	885	Cytoplasmic FMR1-interacting protein 2	Q5SQX6	http://www.phosphosite.org/proteinAction.do?id=11325&showAllSites=true	145.6	KPANVQPyYLYGSKP			DKPANVQPY*YLYGSKPLNIAYSHIYSSYR	4	872.673	24671	24295			24419	24642	24224		23967	24006	24589		61.82	61.12			61.2	61.14	61.27		61.45	61.69	61.37		3.535	3.229			4.795	6.435	4.333		3.305	3.383
917	914	Adhesion or extracellular matrix protein	Cyfip2	CYFIP2	885	Cytoplasmic FMR1-interacting protein 2	Q5SQX6	http://www.phosphosite.org/proteinAction.do?id=11325&showAllSites=true	145.6	KPANVQPyYLYGSKP			DKPANVQPY*YLYGSKPLNIAYSHIYSSYR	4	872.673	24711												61.93												4.001
918	915	Adhesion or extracellular matrix protein	Cyfip2	CYFIP2	886	Cytoplasmic FMR1-interacting protein 2	Q5SQX6	http://www.phosphosite.org/proteinAction.do?id=11325&showAllSites=true	145.6	PANVQPYyLYGSKPL			DKPANVQPYY*LYGSKPLNIAYSHIYSSYR	4	872.673				24370			25004		24684							61.33			63.31		63.31							5.332			1.519		2.222
919	916	Adhesion or extracellular matrix protein	Cyfip2	CYFIP2	901	Cytoplasmic FMR1-interacting protein 2	Q5SQX6	http://www.phosphosite.org/proteinAction.do?id=11325&showAllSites=true	145.6	NIAYSHIySSYRNFV			DKPANVQPYYLYGSKPLNIAYSHIY*SSYR	4	872.673	24265	23974		24157		24184	23871	23786	23486	23653		23741	60.77	60.29		60.79		59.98	60.4	60.84	60.18	60.76		60.44	4.3	5.733		4.438		4.516	6.657	5.481	4.758	4.27
920	917	Adhesion or extracellular matrix protein	Dgcr6	DGCR6	30, 37, 47, 59	Protein DGCR6	O35347	http://www.phosphosite.org/proteinAction.do?id=10165856&showAllSites=true	22.8	QLLSALQsLVKELPS;SLVKELPsSFQQRLS;QQRLSYTtLSDLALA;ALALLDGtVFEIVQG			HYQLLSALQS*LVKELPS*SFQQRLSYTT*LSDLALALLDGT*VFEIVQGLLEI	5	1176.98											36725												93.17
921	918	Adhesion or extracellular matrix protein	Dock3	DOCK3	1167, 1169	Dedicator of cytokinesis protein 3	Q8CIQ7	http://www.phosphosite.org/proteinAction.do?id=17967&showAllSites=true	232.8	LTQLFGPyPSLLEKV;QLFGPYPsLLEKVEQ			TQLFGPY*PS*LLEK	3	551.584	25513	25336					25344						63.96	63.83					64.21						1.869	1.802					1.828
922	919	Adhesion or extracellular matrix protein	Dock3	DOCK3	1624	Dedicator of cytokinesis protein 3	Q8CIQ7	http://www.phosphosite.org/proteinAction.do?id=17967&showAllSites=true	232.8	QMMRASLyHEFPGLD			ASLY*HEFPGLDKLSPACSGTSTPR	3	891.079	21846			21626	21652			21415	21175	21253	21842	21173	54.67			54.37	54.3			54.71	54.25	54.58	54.4	53.99	3.594			3.629	4.296			3.193	4.228	4.072
923	920	Adhesion or extracellular matrix protein	Dock4	DOCK4	§167	Dedicator of cytokinesis protein 4	P59764	http://www.phosphosite.org/proteinAction.do?id=8423&showAllSites=true	226.4	DLVPRKEyAMVDPED			KEY*AM#VDPEDISITELYR	2	1134.51	24941	24617	24140	24719	24783	24993	24596	24379	24291	24277		24358	62.5	61.95	62.1	62.22	62.13	62.01	62.25	62.38	62.29	62.38		61.97	4.938	3.712	1.655	3.144	2.691	3.788	3.472	2.746	3.988	4.077
924	921	Adhesion or extracellular matrix protein	Dock4	DOCK4	§167	Dedicator of cytokinesis protein 4	P59764	http://www.phosphosite.org/proteinAction.do?id=8423&showAllSites=true	226.4	DLVPRKEyAMVDPED			KEY*AM#VDPEDISITELYR	2	1134.51			24179												62.2												2.605
925	922	Adhesion or extracellular matrix protein	Dock4	DOCK4	§167	Dedicator of cytokinesis protein 4	P59764	http://www.phosphosite.org/proteinAction.do?id=8423&showAllSites=true	226.4	DLVPRKEyAMVDPED			KEY*AM#VDPEDISITELYR	3	756.676	24896	24580	24289	24671	24770	24943	24543	24320	24242	24258	24920	24312	62.39	61.85	62.49	62.1	62.1	61.89	62.11	62.23	62.17	62.33	62.23	61.85	5.057	4.977	4.978	4.8	5.163	5.158	4.478	5.258	5.057	5.247
926	923	Adhesion or extracellular matrix protein	Dock4	DOCK4	§167	Dedicator of cytokinesis protein 4	P59764	http://www.phosphosite.org/proteinAction.do?id=8423&showAllSites=true	226.4	DLVPRKEyAMVDPED			KEY*AM#VDPEDISITELYR	3	756.676			24095												61.98												4.208
927	924	Adhesion or extracellular matrix protein	Dock4	DOCK4	§167	Dedicator of cytokinesis protein 4	P59764	http://www.phosphosite.org/proteinAction.do?id=8423&showAllSites=true	226.4	DLVPRKEyAMVDPED			LDWGNEQLGLDLVPRKEY*AM#VDPEDISITELYR	4	994.229	31511	31255		31330	31511		31146		30855	30804	31611		79.54	79.35		79.26	79.28		79.51		79.52	79.63	79.51		4.458	3.476		3.391	3.618		3.349		4.761	1.688
928	925	Adhesion or extracellular matrix protein	Dock4	DOCK4	1916	Dedicator of cytokinesis protein 4	P59764	http://www.phosphosite.org/proteinAction.do?id=8423&showAllSites=true	226.4	SKTPPPYsVYERTLR			TPPPYS*VYER	2	644.784	10623												27.25												1.438
929	926	Adhesion or extracellular matrix protein	Dpysl2	CRMP-2	§182	Dihydropyrimidinase-related protein 2	O08553	http://www.phosphosite.org/proteinAction.do?id=2393&showAllSites=true	62.2	QLTDSQIyEVLSVIR			DRFQLTDSQIY*EVLSVIR	3	754.71		35375												90.45												3.28
930	927	Adhesion or extracellular matrix protein	Dpysl2	CRMP-2	§182	Dihydropyrimidinase-related protein 2	O08553	http://www.phosphosite.org/proteinAction.do?id=2393&showAllSites=true	62.2	QLTDSQIyEVLSVIR			FQLTDSQIY*EVLSVIR	3	664.334	38233						37702	37494		37381			97.6						97.23	97.49		97.37			1.873						2.306	2.217		1.995
931	928	Adhesion or extracellular matrix protein	Dpysl2	CRMP-2	§431	Dihydropyrimidinase-related protein 2	O08553	http://www.phosphosite.org/proteinAction.do?id=2393&showAllSites=true	62.2	THNSALEyNIFEGME			THNSALEY*NIFEGM#ECR	2	1083.93	19652	19405		19484	19449	19659	19410	19214	18942	19131	19579	18943	49.26	48.75		49.01	48.85	48.8	49.01	49.13	48.56	49.18	48.72	48.46	4.958	5.563		4.499	4.177	4.3	2.913	3.114	2.262	3.634
932	929	Adhesion or extracellular matrix protein	Dpysl2	CRMP-2	§431	Dihydropyrimidinase-related protein 2	O08553	http://www.phosphosite.org/proteinAction.do?id=2393&showAllSites=true	62.2	THNSALEyNIFEGME			THNSALEY*NIFEGM#ECR	3	722.959	19600	20251	18780	19701	19665	19623	19619	19189	18917	19311	19564	18970	49.13	50.91	48.59	49.54	49.39	48.71	49.54	49.07	48.5	49.64	48.68	48.52	4.043	3.05	4.349	3.912	3.841	4.05	3.476	3.584	4.151	3.551
933	930	Adhesion or extracellular matrix protein	Dpysl2	CRMP-2	§431	Dihydropyrimidinase-related protein 2	O08553	http://www.phosphosite.org/proteinAction.do?id=2393&showAllSites=true	62.2	THNSALEyNIFEGME			THNSALEY*NIFEGM#ECR	3	722.959	24686	19384		19447	19414	19850	19353		19195	19103	19974		61.86	48.7		48.91	48.76	49.26	48.86		49.19	49.12	49.72		2.768	4.767		3.899	4.499	4.101	3.867		3.461	4.303
934	931	Adhesion or extracellular matrix protein	Dpysl2	CRMP-2	§431	Dihydropyrimidinase-related protein 2	O08553	http://www.phosphosite.org/proteinAction.do?id=2393&showAllSites=true	62.2	THNSALEyNIFEGME			THNSALEY*NIFEGM#ECR	3	722.959		19855												49.89												2.999
935	932	Adhesion or extracellular matrix protein	Dpysl2	CRMP-2	§431	Dihydropyrimidinase-related protein 2	O08553	http://www.phosphosite.org/proteinAction.do?id=2393&showAllSites=true	62.2	THNSALEyNIFEGME			THNSALEY*NIFEGM#ECR	3	722.959		19595												49.23												4.088
936	933	Adhesion or extracellular matrix protein	Dpysl2	CRMP-2	§431	Dihydropyrimidinase-related protein 2	O08553	http://www.phosphosite.org/proteinAction.do?id=2393&showAllSites=true	62.2	THNSALEyNIFEGME			THNSALEY*NIFEGMECR	2	1075.94		24672	24170	24755	24816	24988								62.09	62.18	62.32	62.21	62								3.921	3.33	3.183	3.59	5.451
937	934	Adhesion or extracellular matrix protein	Dpysl2	CRMP-2	§431	Dihydropyrimidinase-related protein 2	O08553	http://www.phosphosite.org/proteinAction.do?id=2393&showAllSites=true	62.2	THNSALEyNIFEGME			THNSALEY*NIFEGMECR	2	1075.94			24193												62.24												3.793
938	935	Adhesion or extracellular matrix protein	Dpysl2	CRMP-2	§431	Dihydropyrimidinase-related protein 2	O08553	http://www.phosphosite.org/proteinAction.do?id=2393&showAllSites=true	62.2	THNSALEyNIFEGME			THNSALEY*NIFEGMECR	3	717.627	25047		24168	24759	24831	24978	24661		24247	24297	24999		62.77		62.18	62.33	62.25	61.98	62.41		62.18	62.43	62.42		4.301		4.092	5.181	5.178	4.932	5.097		4.434	4.683
939	936	Adhesion or extracellular matrix protein	Dpysl2	CRMP-2	§431	Dihydropyrimidinase-related protein 2	O08553	http://www.phosphosite.org/proteinAction.do?id=2393&showAllSites=true	62.2	THNSALEyNIFEGME			THNSALEY*NIFEGMECRG	3	736.634	15994	16003				16149	16073		15548	15662		15485	40.21	40.3				40.18	40.63		40.01	40.41		39.97	1.882	1.916				2.371	2.191		2.015	2.5
940	937	Adhesion or extracellular matrix protein	Dpysl2	CRMP-2	§431	Dihydropyrimidinase-related protein 2	O08553	http://www.phosphosite.org/proteinAction.do?id=2393&showAllSites=true	62.2	THNSALEyNIFEGME			THNSALEY*NIFEGMECRG	3	736.634	16029												40.3												2.329
941	938	Adhesion or extracellular matrix protein	Dpysl2	CRMP-2	275	Dihydropyrimidinase-related protein 2	O08553	http://www.phosphosite.org/proteinAction.do?id=2393&showAllSites=true	62.2	RKKGTVVyGEPITAS			GTVVY*GEPITASLGTDGSHYWSK	3	835.716	22510	22274			22449	22607	22121		21923		22624	21969	56.34	55.96			56.32	56.11	55.89		56.2		56.41	55.99	4.034	6.049			4.733	5.543	4.328		5.277
942	939	Adhesion or extracellular matrix protein	Dpysl2	CRMP-2	275	Dihydropyrimidinase-related protein 2	O08553	http://www.phosphosite.org/proteinAction.do?id=2393&showAllSites=true	62.2	RKKGTVVyGEPITAS			GTVVY*GEPITASLGTDGSHYWSK	3	835.716					22487												56.42												3.346
943	940	Adhesion or extracellular matrix protein	Dpysl2	CRMP-2	275	Dihydropyrimidinase-related protein 2	O08553	http://www.phosphosite.org/proteinAction.do?id=2393&showAllSites=true	62.2	RKKGTVVyGEPITAS			KGTVVY*GEPITASLGTDGSHYWSK	3	878.414		19955										19252		50.14										49.2		4.543
944	941	Adhesion or extracellular matrix protein	Dpysl2	CRMP-2	275	Dihydropyrimidinase-related protein 2	O08553	http://www.phosphosite.org/proteinAction.do?id=2393&showAllSites=true	62.2	RKKGTVVyGEPITAS			KKGTVVY*GEPITASLGTDGSHYWSK	3	921.113		17884					17721			17476				44.95					44.73			45.01				4.889					4.816			4.902
945	942	Adhesion or extracellular matrix protein	Dpysl2	CRMP-2	275	Dihydropyrimidinase-related protein 2	O08553	http://www.phosphosite.org/proteinAction.do?id=2393&showAllSites=true	62.2	RKKGTVVyGEPITAS			KKGTVVY*GEPITASLGTDGSHYWSK	4	691.086		17810	17260	17898	17827	17994	17678	17326	17433		18033	17289		44.76	44.81	45.02	44.82	44.7	44.62	44.29	44.75		44.87	44.4		4.508	5.617	6.898	7.622	7.189	5.599	7.523	7.248
946	943	Adhesion or extracellular matrix protein	Dpysl2	CRMP-2	275	Dihydropyrimidinase-related protein 2	O08553	http://www.phosphosite.org/proteinAction.do?id=2393&showAllSites=true	62.2	RKKGTVVyGEPITAS			KKGTVVY*GEPITASLGTDGSHYWSK	4	691.086									17236												44.22												3.634
947	944	Adhesion or extracellular matrix protein	Dpysl2;Dpysl3	CRMP-2;CRMP-4	§30;§30	Dihydropyrimidinase-related protein 2	O08553;Q62188	http://www.phosphosite.org/proteinAction.do?id=2393&showAllSites=true	62.2	KIVNDDQsFYADIYM			IVNDDQS*FYADIYM#EDGLIK	2	1223.03		27053												68.21												1.213
948	945	Adhesion or extracellular matrix protein	Dpysl2;Dpysl3	CRMP-2;CRMP-4	§32;32	Dihydropyrimidinase-related protein 2	O08553;Q62188	http://www.phosphosite.org/proteinAction.do?id=2393&showAllSites=true	62.2	VNDDQSFyADIYMED			IVNDDQSFY*ADIYM#EDGLIK	2	1223.03	27069	26833	26306	26944	27069	27130	26643	26363	26340	26314	26999	26498	67.97	67.64	67.55	67.88	67.83	67.33	67.53	67.53	67.58	67.71	67.45	67.37	2.778	3.65	4.572	2.738	4.168	3.973	4.468	5.085	4.798	2.899
949	946	Adhesion or extracellular matrix protein	Dpysl2;Dpysl3	CRMP-2;CRMP-4	§32;32	Dihydropyrimidinase-related protein 2	O08553;Q62188	http://www.phosphosite.org/proteinAction.do?id=2393&showAllSites=true	62.2	VNDDQSFyADIYMED			IVNDDQSFY*ADIYM#EDGLIK	2	1223.03	26871	26637		26734			26449						67.44	67.13		67.33			67.01						4.806	3.814		3.675			2.525
950	947	Adhesion or extracellular matrix protein	Dpysl2;Dpysl3	CRMP-2;CRMP-4	§32;32	Dihydropyrimidinase-related protein 2	O08553;Q62188	http://www.phosphosite.org/proteinAction.do?id=2393&showAllSites=true	62.2	VNDDQSFyADIYMED			IVNDDQSFY*ADIYM#EDGLIK	3	815.69	26861	27271	26701	26696	26930	27312	26818	26532	26439	26772	27419	27206	67.42	68.79	68.56	67.23	67.49	67.79	68	67.95	67.82	68.9	68.52	69.19	4.418	3.489	3.535	2.683	4.954	4.773	4.34	4.46	5.112	2.874
951	948	Adhesion or extracellular matrix protein	Dpysl2;Dpysl3	CRMP-2;CRMP-4	§32;32	Dihydropyrimidinase-related protein 2	O08553;Q62188	http://www.phosphosite.org/proteinAction.do?id=2393&showAllSites=true	62.2	VNDDQSFyADIYMED			IVNDDQSFY*ADIYM#EDGLIK	3	815.69	27055	26642	26239	26899		27110	26422		26648	26282	26970	26429	67.93	67.14	67.39	67.76		67.28	66.94		68.34	67.62	67.38	67.2	5.416	4.931	4.362	5.852		4.257	4.722		4.078	2.879
952	949	Adhesion or extracellular matrix protein	Dpysl2;Dpysl3	CRMP-2;CRMP-4	§32;32	Dihydropyrimidinase-related protein 2	O08553;Q62188	http://www.phosphosite.org/proteinAction.do?id=2393&showAllSites=true	62.2	VNDDQSFyADIYMED			IVNDDQSFY*ADIYM#EDGLIK	3	815.69		27069	26446	27214		27555	26620			26474	27182	26636		68.25	67.9	68.55		68.41	67.47			68.13	67.91	67.72		4.311	3.931	4.582		4.136	5.384			5.042
953	950	Adhesion or extracellular matrix protein	Dpysl2;Dpysl3	CRMP-2;CRMP-4	§32;32	Dihydropyrimidinase-related protein 2	O08553;Q62188	http://www.phosphosite.org/proteinAction.do?id=2393&showAllSites=true	62.2	VNDDQSFyADIYMED			IVNDDQSFY*ADIYM#EDGLIK	3	815.69		26869												67.73												4.936
954	951	Adhesion or extracellular matrix protein	Dpysl2;Dpysl3	CRMP-2;CRMP-4	§32;32	Dihydropyrimidinase-related protein 2	O08553;Q62188	http://www.phosphosite.org/proteinAction.do?id=2393&showAllSites=true	62.2	VNDDQSFyADIYMED			IVNDDQSFY*ADIYMEDGLIK	2	1215.03			28764	29354	29494	29730	29009		28717	28751	29547				73.84	74.09	74.04	74.01	73.8		73.8	74.14	74.07				2.997	3.886	4.654	4.345	3.013		3.092	3.297
955	952	Adhesion or extracellular matrix protein	Dpysl2;Dpysl3	CRMP-2;CRMP-4	§32;32	Dihydropyrimidinase-related protein 2	O08553;Q62188	http://www.phosphosite.org/proteinAction.do?id=2393&showAllSites=true	62.2	VNDDQSFyADIYMED			IVNDDQSFY*ADIYMEDGLIK	2	1215.03						29951			28765									74.59			73.93									2.856			2.879
956	953	Adhesion or extracellular matrix protein	Dpysl2;Dpysl3	CRMP-2;CRMP-4	§32;32	Dihydropyrimidinase-related protein 2	O08553;Q62188	http://www.phosphosite.org/proteinAction.do?id=2393&showAllSites=true	62.2	VNDDQSFyADIYMED			IVNDDQSFY*ADIYMEDGLIK	3	810.359	29882	29141	28981	29319	29725	29716	28987	28811	28709	28726	29524	28984	75.21	73.73	74.42	74	74.65	73.97	73.74	74.01	73.78	74.07	74.01	73.74	2.13	3.652	3.547	4.34	3.666	4.148	3.976	3.414	3.274	4.024
957	954	Adhesion or extracellular matrix protein	Dpysl2;Dpysl3	CRMP-2;CRMP-4	§32;32	Dihydropyrimidinase-related protein 2	O08553;Q62188	http://www.phosphosite.org/proteinAction.do?id=2393&showAllSites=true	62.2	VNDDQSFyADIYMED			IVNDDQSFY*ADIYMEDGLIK	3	810.359	29668	29374	28768	29521	29506	30119					29751	29283	74.64	74.36	73.85	74.54	74.07	75.03					74.61	74.52	3.877	2.41	3.72	2.611	4.106	3.06
958	955	Adhesion or extracellular matrix protein	Dpysl2;Dpysl3	CRMP-2;CRMP-4	§32;32	Dihydropyrimidinase-related protein 2	O08553;Q62188	http://www.phosphosite.org/proteinAction.do?id=2393&showAllSites=true	62.2	VNDDQSFyADIYMED			IVNDDQSFY*ADIYMEDGLIK	3	810.359	29451			29736		29921							74.1			75.11		74.51							5.214			2.861		2.974
959	956	Adhesion or extracellular matrix protein	Dpysl2;Dpysl3	CRMP-2;CRMP-4	§32;32	Dihydropyrimidinase-related protein 2	O08553;Q62188	http://www.phosphosite.org/proteinAction.do?id=2393&showAllSites=true	62.2	VNDDQSFyADIYMED			IVNDDQSFY*ADIYMEDGLIK	3	810.359				29776												75.21												2.809
960	957	Adhesion or extracellular matrix protein	Dstn	Destrin	§16	Destrin	Q9R0P5	http://www.phosphosite.org/proteinAction.do?id=3532&showAllSites=true	18.5	DEVCRIFyDMKVRKC			IFY*DM#K	2	456.682	7692	7654		7891				7517			7950	7355	20.45	20.15		20.6				20.24			20.35	20.19	1.488	1.518		1.356				1.417
961	958	Adhesion or extracellular matrix protein	Dstn	Destrin	§16	Destrin	Q9R0P5	http://www.phosphosite.org/proteinAction.do?id=3532&showAllSites=true	18.5	DEVCRIFyDMKVRKC			IFY*DMK	2	448.685							13234												33.58												1.492
962	959	Adhesion or extracellular matrix protein	Dtna;Dtna;Dtna;Dtna;Dtna;Dtna;Dtna	DTNA;DTNA iso 2;DTNA iso 3;DTNA iso 4;DTNA iso 5;DTNA iso 6;DTNA iso 7	289;289;289;289;289;289;289	Dystrobrevin alpha	Q9D2N4;Q9D2N4-2;Q9D2N4-3;Q9D2N4-4;Q9D2N4-5;Q9D2N4-6;Q9D2N4-7	http://www.phosphosite.org/proteinAction.do?id=23313&showAllSites=true	84	NQHQMKEyTSWKSPA			EY*TSWKSPAK	2	638.784	6606	6571	6154	6752	6558	6798	6602	6510	6290	6348	6710	6153	17.91	17.62	17.42	17.87	17.51	17.71	17.67	17.89	17.34	17.71	17.38	17.31	3.362	2.837	2.478	2.913	2.65	2.672	2.834	2.337	2.845	2.453
963	960	Adhesion or extracellular matrix protein	Dtna;Dtna;Dtna;Dtna;Dtna;Dtna;Dtna	DTNA;DTNA iso 2;DTNA iso 3;DTNA iso 4;DTNA iso 5;DTNA iso 6;DTNA iso 7	289;289;289;289;289;289;289	Dystrobrevin alpha	Q9D2N4;Q9D2N4-2;Q9D2N4-3;Q9D2N4-4;Q9D2N4-5;Q9D2N4-6;Q9D2N4-7	http://www.phosphosite.org/proteinAction.do?id=23313&showAllSites=true	84	NQHQMKEyTSWKSPA			EY*TSWKSPAK	3	426.192	6632		6188	6753	6567	6822	6619	6549	6336	6358	6785	6181	17.96		17.5	17.87	17.53	17.76	17.71	17.98	17.44	17.73	17.57	17.37	2.343		1.541	2.195	2.609	2.626	1.809	1.665	2.643	2.358
964	961	Adhesion or extracellular matrix protein	Dtna;Dtna;Dtna;Dtna;Dtna;Dtna;Dtna	DTNA;DTNA iso 2;DTNA iso 3;DTNA iso 4;DTNA iso 5;DTNA iso 6;DTNA iso 7	289;289;289;289;289;289;289	Dystrobrevin alpha	Q9D2N4;Q9D2N4-2;Q9D2N4-3;Q9D2N4-4;Q9D2N4-5;Q9D2N4-6;Q9D2N4-7	http://www.phosphosite.org/proteinAction.do?id=23313&showAllSites=true	84	NQHQMKEyTSWKSPA			GHAGGSHSNQHQMKEY*TSWK	3	783.999	3774			3724	3179		3684		3413	3342			11.43			10.82	9.52		10.92		10.74	10.68			1.61			4.16	4.537		4.315		4.32	3.82
965	962	Adhesion or extracellular matrix protein	Dtna;Dtna;Dtna;Dtna;Dtna;Dtna;Dtna	DTNA;DTNA iso 2;DTNA iso 3;DTNA iso 4;DTNA iso 5;DTNA iso 6;DTNA iso 7	289;289;289;289;289;289;289	Dystrobrevin alpha	Q9D2N4;Q9D2N4-2;Q9D2N4-3;Q9D2N4-4;Q9D2N4-5;Q9D2N4-6;Q9D2N4-7	http://www.phosphosite.org/proteinAction.do?id=23313&showAllSites=true	84	NQHQMKEyTSWKSPA			GHAGGSHSNQHQMKEY*TSWK	3	783.999				3701												10.76												3.893
966	963	Adhesion or extracellular matrix protein	Dtna;Dtna;Dtna;Dtna;Dtna;Dtna;Dtna	DTNA;DTNA iso 2;DTNA iso 3;DTNA iso 4;DTNA iso 5;DTNA iso 6;DTNA iso 7	289;289;289;289;289;289;289	Dystrobrevin alpha	Q9D2N4;Q9D2N4-2;Q9D2N4-3;Q9D2N4-4;Q9D2N4-5;Q9D2N4-6;Q9D2N4-7	http://www.phosphosite.org/proteinAction.do?id=23313&showAllSites=true	84	NQHQMKEyTSWKSPA			GHAGGSHSNQHQMKEY*TSWK	4	588.251	3747	3671	3094	3661		4047	3660		3395	3300			11.37	11.02	10.17	10.67		11.47	10.87		10.7	10.59			4.165	5.328	6.49	3.679		4.834	6.147		4.911	3.705
967	964	Adhesion or extracellular matrix protein	Dtna;Dtna;Dtna;Dtna;Dtna;Dtna;Dtna	DTNA;DTNA iso 2;DTNA iso 3;DTNA iso 4;DTNA iso 5;DTNA iso 6;DTNA iso 7	289;289;289;289;289;289;289	Dystrobrevin alpha	Q9D2N4;Q9D2N4-2;Q9D2N4-3;Q9D2N4-4;Q9D2N4-5;Q9D2N4-6;Q9D2N4-7	http://www.phosphosite.org/proteinAction.do?id=23313&showAllSites=true	84	NQHQMKEyTSWKSPA			GHAGGSHSNQHQMKEY*TSWK	5	470.802	3862								3423				11.65								10.77				1.795								4.545
968	965	Adhesion or extracellular matrix protein	Dtna;Dtna;Dtna;Dtna;Dtna;Dtna;Dtna	DTNA;DTNA iso 2;DTNA iso 3;DTNA iso 4;DTNA iso 5;DTNA iso 6;DTNA iso 7	289;289;289;289;289;289;289	Dystrobrevin alpha	Q9D2N4;Q9D2N4-2;Q9D2N4-3;Q9D2N4-4;Q9D2N4-5;Q9D2N4-6;Q9D2N4-7	http://www.phosphosite.org/proteinAction.do?id=23313&showAllSites=true	84	NQHQMKEyTSWKSPA			GHAGGSHSNQHQMKEY*TSWKSPAK	4	684.055						4064												11.51												2.247
969	966	Adhesion or extracellular matrix protein	Dtna;Dtna;Dtna;Dtna;Dtna;Dtna;Dtna	DTNA;DTNA iso 2;DTNA iso 3;DTNA iso 4;DTNA iso 5;DTNA iso 6;DTNA iso 7	289;289;289;289;289;289;289	Dystrobrevin alpha	Q9D2N4;Q9D2N4-2;Q9D2N4-3;Q9D2N4-4;Q9D2N4-5;Q9D2N4-6;Q9D2N4-7	http://www.phosphosite.org/proteinAction.do?id=23313&showAllSites=true	84	NQHQMKEyTSWKSPA			GHAGGSHSNQHQMKEY*TSWKSPAK	5	547.446	3990			3742									11.96			10.86									2.48			2.886
970	967	Adhesion or extracellular matrix protein	Dtna;Dtna;Dtna;Dtna;Dtna;Dtna;Dtna	DTNA;DTNA iso 2;DTNA iso 3;DTNA iso 4;DTNA iso 5;DTNA iso 6;DTNA iso 7	290;290;290;290;290;290;290	Dystrobrevin alpha	Q9D2N4;Q9D2N4-2;Q9D2N4-3;Q9D2N4-4;Q9D2N4-5;Q9D2N4-6;Q9D2N4-7	http://www.phosphosite.org/proteinAction.do?id=23313&showAllSites=true	84	QHQMKEYtSWKSPAK			GHAGGSHSNQHQMKEYT*SWK	3	783.999						3934												11.2												1.996
971	968	Adhesion or extracellular matrix protein	Dtna;Dtna;Dtna;Dtna;Dtna;Dtna;Dtna	DTNA;DTNA iso 2;DTNA iso 3;DTNA iso 4;DTNA iso 5;DTNA iso 6;DTNA iso 7	290;290;290;290;290;290;290	Dystrobrevin alpha	Q9D2N4;Q9D2N4-2;Q9D2N4-3;Q9D2N4-4;Q9D2N4-5;Q9D2N4-6;Q9D2N4-7	http://www.phosphosite.org/proteinAction.do?id=23313&showAllSites=true	84	QHQMKEYtSWKSPAK			GHAGGSHSNQHQMKEYT*SWK	4	588.251					3143												9.44												5.222
972	969	Adhesion or extracellular matrix protein	Dtna;Dtna;Dtna;Dtna;Dtna;Dtna;Dtna	DTNA;DTNA iso 2;DTNA iso 3;DTNA iso 4;DTNA iso 5;DTNA iso 6;DTNA iso 7	290;290;290;290;290;290;290	Dystrobrevin alpha	Q9D2N4;Q9D2N4-2;Q9D2N4-3;Q9D2N4-4;Q9D2N4-5;Q9D2N4-6;Q9D2N4-7	http://www.phosphosite.org/proteinAction.do?id=23313&showAllSites=true	84	QHQMKEYtSWKSPAK			GHAGGSHSNQHQMKEYT*SWK	5	470.802				3699												10.76												5.379
973	970	Adhesion or extracellular matrix protein	Dtna;Dtna;Dtna;Dtna;Dtna;Dtna;Dtna	DTNA;DTNA iso 2;DTNA iso 3;DTNA iso 4;DTNA iso 5;DTNA iso 6;DTNA iso 7	290;290;290;290;290;290;290	Dystrobrevin alpha	Q9D2N4;Q9D2N4-2;Q9D2N4-3;Q9D2N4-4;Q9D2N4-5;Q9D2N4-6;Q9D2N4-7	http://www.phosphosite.org/proteinAction.do?id=23313&showAllSites=true	84	QHQMKEYtSWKSPAK			GHAGGSHSNQHQMKEYT*SWKSPAK	5	547.446						4091					3863							11.58					10.86							2.628
974	971	Adhesion or extracellular matrix protein	Dtna;Dtna;Dtna;Dtna;Dtna;Dtna;Dtna	DTNA;DTNA iso 2;DTNA iso 3;DTNA iso 4;DTNA iso 5;DTNA iso 6;DTNA iso 7	291;291;291;291;291;291;291	Dystrobrevin alpha	Q9D2N4;Q9D2N4-2;Q9D2N4-3;Q9D2N4-4;Q9D2N4-5;Q9D2N4-6;Q9D2N4-7	http://www.phosphosite.org/proteinAction.do?id=23313&showAllSites=true	84	HQMKEYTsWKSPAKK			GHAGGSHSNQHQMKEYTS*WK	3	783.999						3878												11.06												1.494
975	972	Adhesion or extracellular matrix protein	Dtna;Dtna;Dtna;Dtna;Dtna;Dtna;Dtna	DTNA;DTNA iso 2;DTNA iso 3;DTNA iso 4;DTNA iso 5;DTNA iso 6;DTNA iso 7	291;291;291;291;291;291;291	Dystrobrevin alpha	Q9D2N4;Q9D2N4-2;Q9D2N4-3;Q9D2N4-4;Q9D2N4-5;Q9D2N4-6;Q9D2N4-7	http://www.phosphosite.org/proteinAction.do?id=23313&showAllSites=true	84	HQMKEYTsWKSPAKK			GHAGGSHSNQHQMKEYTS*WKSPAK	4	684.055				3729					3471							10.83					10.87							2.31					2.38
976	973	Adhesion or extracellular matrix protein	Dtna;Dtna;Dtna;Dtna;Dtna;Dtna;Dtna	DTNA;DTNA iso 2;DTNA iso 3;DTNA iso 4;DTNA iso 5;DTNA iso 6;DTNA iso 7	291;291;291;291;291;291;291	Dystrobrevin alpha	Q9D2N4;Q9D2N4-2;Q9D2N4-3;Q9D2N4-4;Q9D2N4-5;Q9D2N4-6;Q9D2N4-7	http://www.phosphosite.org/proteinAction.do?id=23313&showAllSites=true	84	HQMKEYTsWKSPAKK			GHAGGSHSNQHQMKEYTS*WKSPAK	5	547.446									3463	3420											10.86	10.85											2.91	3.121
977	974	Adhesion or extracellular matrix protein	Farp1	FARP1	623	FERM, RhoGEF and pleckstrin domain-containing protein 1	F8VPU2	http://www.phosphosite.org/proteinAction.do?id=15926&showAllSites=true	118.8	NAHVRGDyQRIGDVM			SNAHVRGDY*QR	3	461.537		2372	2091				2351	2296						7.79	7.35				7.72	7.72						1.758	1.51				1.463	1.017
978	975	Adhesion or extracellular matrix protein	Git1	GIT1	§554	ARF GTPase-activating protein GIT1	Q68FF6	http://www.phosphosite.org/proteinAction.do?id=3413&showAllSites=true	85.2	ELEDDAIySVHVPAG			LQPFHSTELEDDAIY*SVHVPAGLYR	3	979.799		26191								26103		26142		65.96								67.15		66.46		2.375								3.986
979	976	Adhesion or extracellular matrix protein	Git1	GIT1	§554	ARF GTPase-activating protein GIT1	Q68FF6	http://www.phosphosite.org/proteinAction.do?id=3413&showAllSites=true	85.2	ELEDDAIySVHVPAG			LQPFHSTELEDDAIY*SVHVPAGLYR	4	735.101	26755	26284			26659			26187	25944	26098		26147	67.15	66.21			66.79			67.1	66.53	67.13		66.47	4.664	3.99			4.181			4.621	4.272	4.427
980	977	Adhesion or extracellular matrix protein	Iqsec1;Iqsec1	IQSEC1;IQSEC1 iso3	908;909	IQ motif and SEC7 domain-containing protein 1	Q8R0S2;Q8R0S2-2	http://www.phosphosite.org/proteinAction.do?id=16569&showAllSites=true	107.9	SRACLDDsYASGEGL			ACLDDS*YASGEGLKR	2	861.364									8630												22.94												2.345
981	978	Adhesion or extracellular matrix protein	Iqsec1;Iqsec1	IQSEC1;IQSEC1 iso3	909;910	IQ motif and SEC7 domain-containing protein 1	Q8R0S2;Q8R0S2-2	http://www.phosphosite.org/proteinAction.do?id=16569&showAllSites=true	107.9	RACLDDSyASGEGLK			ACLDDSY*ASGEGLKR	2	861.364	8868			9062	8971	9172							23.26			23.39	23.25	23.36							2.552			1.5	2.531	2.657
982	979	Adhesion or extracellular matrix protein	Iqsec1;Iqsec1	IQSEC1;IQSEC1 iso3	909;910	IQ motif and SEC7 domain-containing protein 1	Q8R0S2;Q8R0S2-2	http://www.phosphosite.org/proteinAction.do?id=16569&showAllSites=true	107.9	RACLDDSyASGEGLK			ACLDDSY*ASGEGLKR	3	574.578	8825	8747	8409	9013	8957	9176		8765	8645	8673	9058	8555	23.15	22.77	22.98	23.27	23.22	23.36		23.28	22.98	23.31	22.95	23.08	3.876	3.232	4.45	3.517	4.366	4.551		5.053	4.234	4.236
983	980	Adhesion or extracellular matrix protein	Lasp1;Nebl	Lasp-1;NEBL iso2	§24;§24	LIM and SH3 domain protein 1	Q61792;Q9DC07	http://www.phosphosite.org/proteinAction.do?id=2536&showAllSites=true	30	KVNCLDKyWHKACFH			VNCLDKY*WHK	2	721.818					10390		10267										26.7		26.41										2.131		1.976
984	981	Adhesion or extracellular matrix protein	Lasp1;Nebl	Lasp-1;NEBL iso2	§24;§24	LIM and SH3 domain protein 1	Q61792;Q9DC07	http://www.phosphosite.org/proteinAction.do?id=2536&showAllSites=true	30	KVNCLDKyWHKACFH			VNCLDKY*WHK	3	481.548	10226	10071	9779	10369	10332	10381	10218	9939	9883	9994	10478	9770	26.38	25.93	26.32	26.53	26.57	26.21	26.29	26.05	25.96	26.48	26.35	26.04	3.222	2.6	1.875	2.584	2.743	2.678	3.131	3.08	3.384	2.849
985	982	Adhesion or extracellular matrix protein	Lyst	LYST	3616	Lysosomal-trafficking regulator	P97412	http://www.phosphosite.org/proteinAction.do?id=12542&showAllSites=true	425	LCVCKPYsVMISVSR			GLCVCKPYS*VMISVSRDGTCIVWDLNR	4	817.131						28387												70.55												2.082
986	983	Adhesion or extracellular matrix protein	Magi1;Magi1;Magi1	MAGI1;MAGI1 iso2;MAGI1 iso4	§373;361;373	Membrane-associated guanylate kinase, WW and PDZ domain-containing protein 1	Q6RHR9;Q6RHR9-2;Q6RHR9-3	http://www.phosphosite.org/proteinAction.do?id=13297&showAllSites=true	161.9	EKIEDPVyGVYYVDH	PTPRZ1		IEDPVY*GVYYVDHINR	2	1016.46		23661						23356						59.51						59.74						3.811						2.63
987	984	Adhesion or extracellular matrix protein	Magi1;Magi1;Magi1	MAGI1;MAGI1 iso2;MAGI1 iso4	§373;361;373	Membrane-associated guanylate kinase, WW and PDZ domain-containing protein 1	Q6RHR9;Q6RHR9-2;Q6RHR9-3	http://www.phosphosite.org/proteinAction.do?id=13297&showAllSites=true	161.9	EKIEDPVyGVYYVDH	PTPRZ1		IEDPVY*GVYYVDHINR	3	677.979	23775	23587	23007	23619	23580		23617	23269	23007	23163	23770	23301	59.55	59.32	59.24	59.44	59.11		59.78	59.51	58.95	59.51	59.29	59.34	4.34	4.667	4.018	4.022	4.676		4.499	4.417	3.442	4.492
988	985	Adhesion or extracellular matrix protein	Magi1;Magi1;Magi1	MAGI1;MAGI1 iso2;MAGI1 iso4	§373;361;373	Membrane-associated guanylate kinase, WW and PDZ domain-containing protein 1	Q6RHR9;Q6RHR9-2;Q6RHR9-3	http://www.phosphosite.org/proteinAction.do?id=13297&showAllSites=true	161.9	EKIEDPVyGVYYVDH	PTPRZ1		IEDPVY*GVYYVDHINR	3	677.979									23204			23256									59.47			59.23									3.615
989	986	Adhesion or extracellular matrix protein	Magi1;Magi1;Magi1	MAGI1;MAGI1 iso2;MAGI1 iso4	§373;361;373	Membrane-associated guanylate kinase, WW and PDZ domain-containing protein 1	Q6RHR9;Q6RHR9-2;Q6RHR9-3	http://www.phosphosite.org/proteinAction.do?id=13297&showAllSites=true	161.9	EKIEDPVyGVYYVDH	PTPRZ1		IEDPVY*GVYYVDHINRK	2	1080.51	20758												51.91												2.728
990	987	Adhesion or extracellular matrix protein	Magi1;Magi1;Magi1	MAGI1;MAGI1 iso2;MAGI1 iso4	§373;361;373	Membrane-associated guanylate kinase, WW and PDZ domain-containing protein 1	Q6RHR9;Q6RHR9-2;Q6RHR9-3	http://www.phosphosite.org/proteinAction.do?id=13297&showAllSites=true	161.9	EKIEDPVyGVYYVDH	PTPRZ1		IEDPVY*GVYYVDHINRK	3	720.677	20683	20833	20121	20628	20819	21049	20686	20295	20173	20209	20794	20178	51.74	52.36	51.98	51.87	52.24	52.24	52.27	51.85	51.7	51.92	51.77	51.55	4.543	4.687	4.684	3.942	3.879	4.319	4.429	4.205	3.438	4.525
991	988	Adhesion or extracellular matrix protein	Magi1;Magi1;Magi1	MAGI1;MAGI1 iso2;MAGI1 iso4	§373;361;373	Membrane-associated guanylate kinase, WW and PDZ domain-containing protein 1	Q6RHR9;Q6RHR9-2;Q6RHR9-3	http://www.phosphosite.org/proteinAction.do?id=13297&showAllSites=true	161.9	EKIEDPVyGVYYVDH	PTPRZ1		IEDPVY*GVYYVDHINRK	3	720.677		20629		20834	20608	20843				20410	21006			51.85		52.39	51.72	51.72				52.44	52.31			4.879		4.302	4.348	4.898				4.33
992	989	Adhesion or extracellular matrix protein	Magi1;Magi1;Magi1	MAGI1;MAGI1 iso2;MAGI1 iso4	§373;361;373	Membrane-associated guanylate kinase, WW and PDZ domain-containing protein 1	Q6RHR9;Q6RHR9-2;Q6RHR9-3	http://www.phosphosite.org/proteinAction.do?id=13297&showAllSites=true	161.9	EKIEDPVyGVYYVDH	PTPRZ1		IEDPVY*GVYYVDHINRK	4	540.76	20700	20642	20145	20688	20622	20859	20702	20332	20220	20259	20824	20201	51.77	51.88	52.04	52.01	51.75	51.77	52.31	51.95	51.82	52.05	51.85	51.59	5.924	5.595	5.722	5.21	5.173	4.482	4.611	5.322	5.019	4.915
993	990	Adhesion or extracellular matrix protein	Magi1;Magi1;Magi1	MAGI1;MAGI1 iso2;MAGI1 iso4	§373;361;373	Membrane-associated guanylate kinase, WW and PDZ domain-containing protein 1	Q6RHR9;Q6RHR9-2;Q6RHR9-3	http://www.phosphosite.org/proteinAction.do?id=13297&showAllSites=true	161.9	EKIEDPVyGVYYVDH	PTPRZ1		IEDPVY*GVYYVDHINRK	4	540.76		20845												52.4												5.263
994	991	Adhesion or extracellular matrix protein	Mllt4;Mllt4	Afadin;Afadin iso2	§1230;1215	Afadin	Q9QZQ1;Q9QZQ1-2	http://www.phosphosite.org/proteinAction.do?id=4440&showAllSites=true	206.4	TQTYTREyFTFPASK			EY*FTFPASK	2	585.249	19355												48.51												1.371
995	992	Adhesion or extracellular matrix protein	Mllt4;Mllt4	Afadin;Afadin iso2	§1275, §1285;1260, 1270	Afadin	Q9QZQ1;Q9QZQ1-2	http://www.phosphosite.org/proteinAction.do?id=4440&showAllSites=true	206.4	AIQRVTRsQEELREE;ELREEKVyQLERHRV			VTRS*QEELREEKVY*QLER	4	613.787						11210												28.18												2.121
996	993	Adhesion or extracellular matrix protein	Mllt4;Mllt4	Afadin;Afadin iso2	§1285;1270	Afadin	Q9QZQ1;Q9QZQ1-2	http://www.phosphosite.org/proteinAction.do?id=4440&showAllSites=true	206.4	ELREEKVyQLERHRV			SQEELREEKVY*QLER	3	672.653							10400				10680								26.73				26.81								3.081
997	994	Adhesion or extracellular matrix protein	Ophn1	OPHN1	§370	Oligophrenin-1	Q99J31	http://www.phosphosite.org/proteinAction.do?id=2139908&showAllSites=true	91.9	MDGKEPIyHTPITKQ			LWM#EAM#DGKEPIY*HTPITKQEEM#ELNEVGFK	4	956.184	22846						22835						57.18						57.77						3.255						1.995
998	995	Adhesion or extracellular matrix protein	Pfn2;Pfn2;Pfn2	profilin 2;profilin 2 iso 2;profilin 2 iso 3	§99;§99;50	Profilin-2	Q9JJV2;Q9JJV2-2;Q9JJV2-3	http://www.phosphosite.org/proteinAction.do?id=8331&showAllSites=true	15	SQGGEPTyNVAVGRA			SQGGEPTY*NVAVGR	2	757.835	8701	8640	8332	8944	8874	9076	8949	8587	8549	8560	9022	8498	22.84	22.48	22.79	23.1	23.03	23.14	23.29	22.83	22.74	23.05	22.86	22.95	3.346	3.187	2.892	3.222	3.069	3.432	2.655	2.208	3.532	2.955
999	996	Adhesion or extracellular matrix protein	Pfn2;Pfn2;Pfn2	profilin 2;profilin 2 iso 2;profilin 2 iso 3	§99;§99;50	Profilin-2	Q9JJV2;Q9JJV2-2;Q9JJV2-3	http://www.phosphosite.org/proteinAction.do?id=8331&showAllSites=true	15	SQGGEPTyNVAVGRA			SQGGEPTY*NVAVGR	2	757.835	8913	8827					8757						23.37	22.99					22.78						3.054	3.54					3.587
1000	997	Adhesion or extracellular matrix protein	Pfn2;Pfn2;Pfn2	profilin 2;profilin 2 iso 2;profilin 2 iso 3	§99;§99;50	Profilin-2	Q9JJV2;Q9JJV2-2;Q9JJV2-3	http://www.phosphosite.org/proteinAction.do?id=8331&showAllSites=true	15	SQGGEPTyNVAVGRA			TKSQGGEPTY*NVAVGR	3	581.94	6541	6524	6053	6693			6533	6450		6310	6680	6120	17.77	17.52	17.17	17.73			17.52	17.76		17.62	17.31	17.23	4.395	4.105	3.027	3.501			4.576	3.362		2.75
1001	998	Adhesion or extracellular matrix protein	Pfn2;Pfn2;Pfn2	profilin 2;profilin 2 iso 2;profilin 2 iso 3	§99;§99;50	Profilin-2	Q9JJV2;Q9JJV2-2;Q9JJV2-3	http://www.phosphosite.org/proteinAction.do?id=8331&showAllSites=true	15	SQGGEPTyNVAVGRA			TKSQGGEPTY*NVAVGR	3	581.94										6301												17.59												2.532
1002	999	Adhesion or extracellular matrix protein	Pfn2;Pfn2;Pfn2	profilin 2;profilin 2 iso 2;profilin 2 iso 3	98;98;49	Profilin-2	Q9JJV2;Q9JJV2-2;Q9JJV2-3	http://www.phosphosite.org/proteinAction.do?id=8331&showAllSites=true	15	KSQGGEPtYNVAVGR			TKSQGGEPT*YNVAVGR	2	872.407			6143	6725	6626					6376	6704				17.4	17.8	17.67					17.78	17.36				2.527	2.366	1.775					1.656
1003	1000	Adhesion or extracellular matrix protein	Rap1gap;Rap1gap;Rap1gap;Rap1gap	RAP1GAP;RAP1GAP iso2;RAP1GAP iso3;RAP1GAP iso4	374;438;405;374	Rap1 GTPase-activating protein 1	A2ALS5;A2ALS5-2;A2ALS5-3;A2ALS5-4	http://www.phosphosite.org/proteinAction.do?id=11296&showAllSites=true	73.4	TKLINAEyACYKAEK			LINAEY*ACYK	2	662.786		12990												32.94												2.116
1004	1001	Adhesion or extracellular matrix protein	Rap1gap;Rap1gap;Rap1gap;Rap1gap	RAP1GAP;RAP1GAP iso2;RAP1GAP iso3;RAP1GAP iso4	374;438;405;374	Rap1 GTPase-activating protein 1	A2ALS5;A2ALS5-2;A2ALS5-3;A2ALS5-4	http://www.phosphosite.org/proteinAction.do?id=11296&showAllSites=true	73.4	TKLINAEyACYKAEK			LINAEY*ACYKAEK	2	826.873	11074	11277	10787	11420	11281	11496	11284	11080	10905	10958	11499		28.3	28.81	28.73	29.01	28.76	28.85	28.84	28.85	28.41	28.78	28.73		3.007	2.573	3.339	2.721	2.772	3.025	1.479	2.75	2.291	2.533
1005	1002	Adhesion or extracellular matrix protein	Rap1gap;Rap1gap;Rap1gap;Rap1gap	RAP1GAP;RAP1GAP iso2;RAP1GAP iso3;RAP1GAP iso4	374;438;405;374	Rap1 GTPase-activating protein 1	A2ALS5;A2ALS5-2;A2ALS5-3;A2ALS5-4	http://www.phosphosite.org/proteinAction.do?id=11296&showAllSites=true	73.4	TKLINAEyACYKAEK			LINAEY*ACYKAEK	2	826.873	11098						11383						28.36						29.1						2.131						2.192
1006	1003	Adhesion or extracellular matrix protein	Rap1gap;Rap1gap;Rap1gap;Rap1gap	RAP1GAP;RAP1GAP iso2;RAP1GAP iso3;RAP1GAP iso4	374;438;405;374	Rap1 GTPase-activating protein 1	A2ALS5;A2ALS5-2;A2ALS5-3;A2ALS5-4	http://www.phosphosite.org/proteinAction.do?id=11296&showAllSites=true	73.4	TKLINAEyACYKAEK			LINAEY*ACYKAEK	3	551.585	11096	11230	10802		11280	11483	11309	11057	10924	10968			28.35	28.69	28.77		28.76	28.82	28.91	28.79	28.46	28.81			3.303	2.066	3.405		2.954	2.076	3.228	3.267	2.307	2.914
1007	1004	Adhesion or extracellular matrix protein	Slit2	SLIT2	130	Slit homolog 2 protein	Q9R1B9	http://www.phosphosite.org/proteinAction.do?id=11911&showAllSites=true	168.7	FLGTAKLyRLDLSEN			LFPELLFLGTAKLY*R	2	931.005							38957												100.63												2.186
1008	1005	Adhesion or extracellular matrix protein	Socs7	SOCS7	§559	Suppressor of cytokine signaling 7	Q8VHQ2	http://www.phosphosite.org/proteinAction.do?id=10060&showAllSites=true	62.7	YDPQEEVyLSLKEAQ			KFYYYDPQEEVY*LSLK	3	722.334		25727												64.86												2.857
1009	1006	Adhesion or extracellular matrix protein	Socs7	SOCS7	§559	Suppressor of cytokine signaling 7	Q8VHQ2	http://www.phosphosite.org/proteinAction.do?id=10060&showAllSites=true	62.7	YDPQEEVyLSLKEAQ			KFYYYDPQEEVY*LSLKEAQLISK	3	978.812		31245					31172		30827	30866				79.32					79.58		79.44	79.8				4.053					3.446		3.256	2.909
1010	1007	Adhesion or extracellular matrix protein	Syncrip;Syncrip	NSAP1;NSAP1 iso 2	§373;§373	Heterogeneous nuclear ribonucleoprotein Q	Q7TMK9;Q7TMK9-2	http://www.phosphosite.org/proteinAction.do?id=2310&showAllSites=true	69.6	RVKKLKDyAFIHFDE			LKDY*AFIHFDER	3	545.252	18398	18261		18403	18281	18449							46.14	45.85		46.3	45.94	45.82							3.285	2.847		2.081	3.023	3.13
1011	1008	Adhesion or extracellular matrix protein	Syncrip;Syncrip	NSAP1;NSAP1 iso 2	§373;§373	Heterogeneous nuclear ribonucleoprotein Q	Q7TMK9;Q7TMK9-2	http://www.phosphosite.org/proteinAction.do?id=2310&showAllSites=true	69.6	RVKKLKDyAFIHFDE			LKDY*AFIHFDERDGAVK	4	526.753	16864	16745		16828	16785	16953				16458	17027	16390	42.36	42.1		42.37	42.23	42.14				42.44	42.34	42.22	4.996	4.828		5.247	5.091	5.226				5.808
1012	1009	Adhesion or extracellular matrix protein	Thy1	THY1	§124	Thy-1 membrane glycoprotein	P01831	http://www.phosphosite.org/proteinAction.do?id=19665&showAllSites=true	18.1	SNKSISVyRDKLVKC			SISVY*RDK	2	524.247	4404	4396					4458					4062	12.8	12.65					12.68					12.34	1.513	1.295					1.28
1013	1010	Adhesion or extracellular matrix protein	Thy1	THY1	§124	Thy-1 membrane glycoprotein	P01831	http://www.phosphosite.org/proteinAction.do?id=19665&showAllSites=true	18.1	SNKSISVyRDKLVKC			SISVY*RDKLVK	2	694.371											9564												24.15
1014	1011	Adhesion or extracellular matrix protein	Thy1	THY1	§86	Thy-1 membrane glycoprotein	P01831	http://www.phosphosite.org/proteinAction.do?id=19665&showAllSites=true	18.1	VTLSNQPyIKVLTLA			SRVTLSNQPY*IK	2	743.377		10203	9971	10272	10216	10333	10127	9926	9899	9970	10428	9777		26.25	26.77	26.29	26.27	26.1	26.06	26.02	26	26.43	26.24	26.06		2.386	2.199	2.385	2.348	2.926	2.272	2.53	1.804	3.236
1015	1012	Adhesion or extracellular matrix protein	Thy1	THY1	§86	Thy-1 membrane glycoprotein	P01831	http://www.phosphosite.org/proteinAction.do?id=19665&showAllSites=true	18.1	VTLSNQPyIKVLTLA			SRVTLSNQPY*IK	2	743.377		9998	9749	10486					10125					25.74	26.25	26.81					26.54					2.304	2.499	2.288					2.854
1016	1013	Adhesion or extracellular matrix protein	Thy1	THY1	§86	Thy-1 membrane glycoprotein	P01831	http://www.phosphosite.org/proteinAction.do?id=19665&showAllSites=true	18.1	VTLSNQPyIKVLTLA			VTLSNQPY*IK	2	621.81	12434	12604	12038	12558	12706	12701	12587	12229	12230	12209	12799	12208	31.6	31.98	31.84	31.77	32.26	31.73	31.99	31.66	31.75	31.85	31.88	31.91	2.769	2.952	2.827	2.625	2.705	2.494	2.809	2.886	2.592	2.216
1017	1014	Adhesion or extracellular matrix protein	Thy1	THY1	§86	Thy-1 membrane glycoprotein	P01831	http://www.phosphosite.org/proteinAction.do?id=19665&showAllSites=true	18.1	VTLSNQPyIKVLTLA			VTLSNQPY*IK	2	621.81	12646	12391		12779	12502		12384	12498			13018		32.12	31.46		32.33	31.73		31.47	32.32			32.44		2.839	2.83		2.57	2.458		2.65	1.673
1018	1015	Adhesion or extracellular matrix protein	Vav1	VAV1	§844	Proto-oncogene vav	P27870	http://www.phosphosite.org/proteinAction.do?id=1472&showAllSites=true	98.1	VEEDYSEyCxxxxxx			IGWFPSNYVEEDYSEY*C	2	1119.42	33217	33146	32778	33380	33552			32657	32608	32604	33461	33133	84.06	84.43	84.37	84.68	84.65			84.36	84.21	84.45	84.41	84.65	1.705	2.224	2.653	2.322	2.058			1.982	1.714	1.685
1019	1016	Adhesion or extracellular matrix protein	Vav1	VAV1	§844	Proto-oncogene vav	P27870	http://www.phosphosite.org/proteinAction.do?id=1472&showAllSites=true	98.1	VEEDYSEyCxxxxxx			IGWFPSNYVEEDYSEY*C	2	1119.42												33199												84.83
1020	1017	Adhesion or extracellular matrix protein	Vav1	VAV1	§844	Proto-oncogene vav	P27870	http://www.phosphosite.org/proteinAction.do?id=1472&showAllSites=true	98.1	VEEDYSEyCxxxxxx			IGWFPSNYVEEDYSEY*C	3	746.619	33266												84.19												2.722
1021	1018	Adhesion or extracellular matrix protein	Vav1;Mtmr14	VAV1;MTMR14	§826;153	Proto-oncogene vav	P27870;Q8VEL2	http://www.phosphosite.org/proteinAction.do?id=1472&showAllSites=true	98.1	GWWRGEIyGRIGWFP			GELY*GR	2	387.663				3405												9.92												1.043
1022	1019	Adhesion or extracellular matrix protein	Zic5	ZIC5	270	Zinc finger protein ZIC 5	Q7TQ40	http://www.phosphosite.org/proteinAction.do?id=22178&showAllSites=true	64.5	AAAAAELyGRAEPPF			LAAAAAAAAELY*GR	2	699.842		18623	18002		18624		18571	18277	18160	18223		18180		46.79	46.6		46.8		46.91	46.74	46.58	46.9		46.63		1.899	2.008		1.514		1.794	1.728	2.143	2.095
1023	1020	Adhesion or extracellular matrix protein	Zic5	ZIC5	270	Zinc finger protein ZIC 5	Q7TQ40	http://www.phosphosite.org/proteinAction.do?id=22178&showAllSites=true	64.5	AAAAAELyGRAEPPF			LAAAAAAAAELY*GR	3	466.897		18560					18520							46.63					46.78							2.128					2.094
1024	Apoptosis
1025	1021	Apoptosis	Anxa5	ANXA5	§92	Annexin A5	P48036	http://www.phosphosite.org/proteinAction.do?id=8355&showAllSites=true	35.7	PSRLYDAyELKHALK			LYDAY*ELK	2	547.744	14135	14171	13626		14153	14368							35.7	35.82	35.73		35.77	35.82							1.836	1.858	2.018		1.828	1.961
1026	1022	Apoptosis	Anxa5	ANXA5	§92	Annexin A5	P48036	http://www.phosphosite.org/proteinAction.do?id=8355&showAllSites=true	35.7	PSRLYDAyELKHALK			LYDAY*ELKHALK	3	515.257	16804			16771		16859		16452					42.22			42.22		41.93		42.12					3.511			2.955		3.665		3.507
1027	1023	Apoptosis	Anxa5	ANXA5	§92	Annexin A5	P48036	http://www.phosphosite.org/proteinAction.do?id=8355&showAllSites=true	35.7	PSRLYDAyELKHALK			LYDAY*ELKHALKGAGTDEK	3	734.688	17368	17100			17212	17349				16975			43.64	42.98			43.29	43.12				43.76			3.226	3.439			3.457	3.343				2.404
1028	1024	Apoptosis	Anxa5	ANXA5	§92	Annexin A5	P48036	http://www.phosphosite.org/proteinAction.do?id=8355&showAllSites=true	35.7	PSRLYDAyELKHALK			LYDAY*ELKHALKGAGTDEK	4	551.267				17263	17251		17058									43.43	43.39		43.04									4.855	4.728		4.043
1029	1025	Apoptosis	Anxa5	ANXA5	§92	Annexin A5	P48036	http://www.phosphosite.org/proteinAction.do?id=8355&showAllSites=true	35.7	PSRLYDAyELKHALK			LYDAY*ELKHALKGAGTDEKVLTEIIASR	4	796.913								28636		28482										73.55		73.43										3.063		3.405
1030	1026	Apoptosis	App;App;App	APP;APP iso2;APP iso2	§757;§682;722	Amyloid beta A4 protein	P12023;P12023-2;P12023-3	http://www.phosphosite.org/proteinAction.do?id=1405&showAllSites=true	86.7	SKMQQNGyENPTYKF	TrkA,Src	SHC1	M#QQNGY*ENPTYK	2	784.808							4648			4510		4358							13.08			13.38		13							1.688			1.618
1031	1027	Apoptosis	App;App;App	APP;APP iso2;APP iso2	§757;§682;722	Amyloid beta A4 protein	P12023;P12023-2;P12023-3	http://www.phosphosite.org/proteinAction.do?id=1405&showAllSites=true	86.7	SKMQQNGyENPTYKF	TrkA,Src	SHC1	MQQNGY*ENPTYK	2	776.811	5795	5851		6040		6171	5913			5653	6096		16.06	16		16.21		16.26	16.14			16.07	15.98		2.107	1.855		1.873		2.096	1.959			2.2
1032	1028	Apoptosis	App;App;App	APP;APP iso2;APP iso2	§757;§682;722	Amyloid beta A4 protein	P12023;P12023-2;P12023-3	http://www.phosphosite.org/proteinAction.do?id=1405&showAllSites=true	86.7	SKMQQNGyENPTYKF	TrkA,Src	SHC1	MQQNGY*ENPTYK	2	776.811		5859												16.02												2.029
1033	1029	Apoptosis	Arhgdia	RhoGDI alpha	§132	Rho GDP-dissociation inhibitor 1	Q99PT1	http://www.phosphosite.org/proteinAction.do?id=5735&showAllSites=true	23.4	GMKYIQHtYRKGVKI			YIQHT*YR	2	530.734							2780												8.84												1.468
1034	1030	Apoptosis	Arhgdia	RhoGDI alpha	§133	Rho GDP-dissociation inhibitor 1	Q99PT1	http://www.phosphosite.org/proteinAction.do?id=5735&showAllSites=true	23.4	MKYIQHTyRKGVKID			YIQHTY*R	2	530.734						3109					2907							9.38					8.72							1.681
1035	1031	Apoptosis	Arhgdia	RhoGDI alpha	§133	Rho GDP-dissociation inhibitor 1	Q99PT1	http://www.phosphosite.org/proteinAction.do?id=5735&showAllSites=true	23.4	MKYIQHTyRKGVKID			YIQHTY*RK	3	396.857					2735												8.69												1.213
1036	1032	Apoptosis	Cadm1;Cadm1;Cadm1;Cadm1;Cadm1;Cadm1	CADM1 iso9;CADM1;CADM1 iso9;CADM1 iso9;CADM1 iso9;CADM1 iso9	415;§454;443;426;293;287	Cell adhesion molecule 1	Q8R5M8-4;Q8R5M8;Q8R5M8-2;Q8R5M8-3;Q8R5M8-6;Q8R5M8-7	http://www.phosphosite.org/proteinAction.do?id=15702901&showAllSites=true	45.8	NSEEKKEyFIxxxxx			GADDAADADTAIINAEGGQNNSEEKKEY*FI	3	1079.47	22557	22297	21765	22459	22493	22683	22185	22025		22029		22012	56.46	56.02	56.08	56.47	56.44	56.3	56.06	56.28		56.59		56.09	6.059	6.845	3.467	4.39	4.299	5.502	3.107	3.86		5.53
1037	1033	Apoptosis	Cycs	CYCS	§98	Cytochrome c, somatic	P62897	http://www.phosphosite.org/proteinAction.do?id=15705&showAllSites=true	11.6	ERADLIAyLKKATNE			ADLIAY*LK	2	493.752	23795	23625	23119	23721			23584	23295	23140		23816		59.6	59.42	59.52	59.69			59.69	59.58	59.3		59.41		1.945	2.386	1.531	2.166			1.592	1.53	1.458
1038	1034	Apoptosis	Dnm1l;Dnm1l;Dnm1l;Dnm1l	DRP1;DRP1 iso6;DRP1 iso3;DRP1 iso6	374;374;368;270	Dynamin-1-like protein	Q8K1M6;Q8K1M6-2;Q8K1M6-3;Q8K1M6-4	http://www.phosphosite.org/proteinAction.do?id=7004&showAllSites=true	82.6	CGGARICyIFHETFG			ICY*IFHETFGR	3	508.223										20108												51.66												1.894
1039	1035	Apoptosis	Faim2;Faim2	FAIM2 iso2;FAIM2	38;38	Protein lifeguard 2	Q8K097-2;Q8K097	http://www.phosphosite.org/proteinAction.do?id=27140602&showAllSites=true	34.2	AVPSAPPsYEEATSG			DAPAVPSAPPS*YEEATSGEGLK	3	751.67	16020												40.27												3.928
1040	1036	Apoptosis	Hsp90b1	GRP94	§677	Endoplasmin	P08113	http://www.phosphosite.org/proteinAction.do?id=6929&showAllSites=true	92.4	GKDISTNyYASQKKT			AQAYQTGKDISTNY*YASQKK	3	782.365		7604	7354	8104						7705				20.04	20.39	21.1						21.01				2.914	1.835	3.204						3.351
1041	1037	Apoptosis	Hsp90b1	GRP94	§677	Endoplasmin	P08113	http://www.phosphosite.org/proteinAction.do?id=6929&showAllSites=true	92.4	GKDISTNyYASQKKT			DISTNY*YASQKK	3	499.892					6538					6320	6699						17.46					17.64	17.35						2.284					2.086
1042	1038	Apoptosis	Hsp90b1	GRP94	§678	Endoplasmin	P08113	http://www.phosphosite.org/proteinAction.do?id=6929&showAllSites=true	92.4	KDISTNYyASQKKTF			AQAYQTGKDISTNYY*ASQKK	3	782.365			7365						7576						20.42						20.42						2.497						2.668
1043	1039	Apoptosis	Hsp90b1	GRP94	§678	Endoplasmin	P08113	http://www.phosphosite.org/proteinAction.do?id=6929&showAllSites=true	92.4	KDISTNYyASQKKTF			AQAYQTGKDISTNYY*ASQKK	3	782.365									7586												20.44												2.308
1044	1040	Apoptosis	Hsp90b1	GRP94	§678	Endoplasmin	P08113	http://www.phosphosite.org/proteinAction.do?id=6929&showAllSites=true	92.4	KDISTNYyASQKKTF			DISTNYY*ASQKK	2	749.335			6063												17.2												1.13
1045	1041	Apoptosis	Hsp90b1	GRP94	563	Endoplasmin	P08113	http://www.phosphosite.org/proteinAction.do?id=6929&showAllSites=true	92.4	ERLLKKGyEVIYLTE			KGY*EVIYLTEPVDEYCIQALPEFDGKR	4	828.894	28493						28154						71.63						71.53						4.334						4.106
1046	1042	Apoptosis	Ifih1;Ifih1	MDA5;MDA5 iso 2	381;332	Interferon-induced helicase C domain-containing protein 1	Q8R5F7;Q8R5F7-2	http://www.phosphosite.org/proteinAction.do?id=11915&showAllSites=true	115.9	FRKEFNPyLKKWYRI			KEFNPY*LK	2	559.768									3234	3282											10.31	10.55											1.414	1.743
1047	1043	Apoptosis	Ldha	LDH-A	§239	L-lactate dehydrogenase A chain	P06151	http://www.phosphosite.org/proteinAction.do?id=4238&showAllSites=true	36.5	KQVVDSAyEVIKLKG			QVVDSAY*EVIK	2	665.818	15436							15165		15208			38.83							38.87		39.31			2.729							2.206		1.661
1048	1044	Apoptosis	Ldha	LDH-A	§239	L-lactate dehydrogenase A chain	P06151	http://www.phosphosite.org/proteinAction.do?id=4238&showAllSites=true	36.5	KQVVDSAyEVIKLKG			QVVDSAY*EVIKLK	3	524.607	19407									18821			48.64									48.39			3.409									3.09
1049	1045	Apoptosis	Nckap1;Nckap1	NCKAP1;NCKAP1 iso 2	959;937	Nck-associated protein 1	P28660;P28660-2	http://www.phosphosite.org/proteinAction.do?id=12687&showAllSites=true	128.7	MKVAMNVyELSSAAG			VAM#NVY*ELSSAAGLPCEIDPALVVALSSQK	3	1076.86	34638	34538		34634	34782	35055	34369			33962			87.87	88.19		88.04	87.93	88	88.19			88.12			3.606	2.656		2.185	2.82	1.726	2.402			2.489
1050	1046	Apoptosis	Ndrg2	NDRG2	§47	Protein NDRG2	Q9QYG0	http://www.phosphosite.org/proteinAction.do?id=4691&showAllSites=true	40.8	THSVETPyGSVTFTV			ILLDQGQTHSVETPY*GSVTFTVYGTPKPK	3	1081.87	21698	21422	20962	21535	21561	21792	21574	21208	21111	21097		21048	54.29	53.82	54.09	54.14	54.07	54.07	54.55	54.19	54.1	54.18		53.67	6.001	7.293	6.005	4.792	5.755	4.667	6.483	4.348	6.907	5.474
1051	1047	Apoptosis	Ndrg2	NDRG2	§47	Protein NDRG2	Q9QYG0	http://www.phosphosite.org/proteinAction.do?id=4691&showAllSites=true	40.8	THSVETPyGSVTFTV			ILLDQGQTHSVETPY*GSVTFTVYGTPKPK	4	811.655	21673	21402	20943	21543	21531		21560	21196	21288	21079	21694	21067	54.23	53.78	54.04	54.16	54		54.52	54.16	54.55	54.14	54.03	53.72	6.552	7.506	6.297	6.985	6.513		6.466	6.342	3.997	5.888
1052	1048	Apoptosis	Ndrg2	NDRG2	§47	Protein NDRG2	Q9QYG0	http://www.phosphosite.org/proteinAction.do?id=4691&showAllSites=true	40.8	THSVETPyGSVTFTV			ILLDQGQTHSVETPY*GSVTFTVYGTPKPK	4	811.655									21079												54.01												6.953
1053	1049	Apoptosis	Ndrg2	NDRG2	49	Protein NDRG2	Q9QYG0	http://www.phosphosite.org/proteinAction.do?id=4691&showAllSites=true	40.8	SVETPYGsVTFTVYG			ILLDQGQTHSVETPYGS*VTFTVYGTPKPK	3	1081.87											21699												54.04
1054	1050	Apoptosis	Ndrg2	NDRG2	55	Protein NDRG2	Q9QYG0	http://www.phosphosite.org/proteinAction.do?id=4691&showAllSites=true	40.8	GSVTFTVyGTPKPKR			ILLDQGQTHSVETPYGSVTFTVY*GTPKPK	3	1081.87		24107								23767				60.63								61.06				1.927								2.198
1055	1051	Apoptosis	Ndrg2	NDRG2	55	Protein NDRG2	Q9QYG0	http://www.phosphosite.org/proteinAction.do?id=4691&showAllSites=true	40.8	GSVTFTVyGTPKPKR			ILLDQGQTHSVETPYGSVTFTVY*GTPKPK	4	811.655									23583												60.44												3.303
1056	1052	Apoptosis	Ndrg2	NDRG2	33	Protein NDRG2	Q9QYG0-2	http://www.phosphosite.org/proteinAction.do?id=4691&showAllSites=true	39.3	THSVETPyGSVTFTV			THSVETPY*GSVTF	2	752.821	19108	19050	18476	19168	19049		19012	18753		18672	19294		47.9	47.87	47.81	48.2	47.86		48.05	47.96		48	48.01		3.135	3.114	3.072	2.86	2.125		2.257	2.677		2.754
1057	1053	Apoptosis	Ndrg2	NDRG2	33	Protein NDRG2	Q9QYG0-2	http://www.phosphosite.org/proteinAction.do?id=4691&showAllSites=true	39.3	THSVETPyGSVTFTV			THSVETPY*GSVTFTVYGTPK	3	751.015	19328		18614										48.44		48.16										5.05		4.246
1058	1054	Apoptosis	Ndrg2	NDRG2	35	Protein NDRG2	Q9QYG0-2	http://www.phosphosite.org/proteinAction.do?id=4691&showAllSites=true	39.3	SVETPYGsVTFTVYG			THSVETPYGS*VTFTVY	2	934.411									23100												59.2												1.334
1059	1055	Apoptosis	Ndrg2	NDRG2	35	Protein NDRG2	Q9QYG0-2	http://www.phosphosite.org/proteinAction.do?id=4691&showAllSites=true	39.3	SVETPYGsVTFTVYG			THSVETPYGS*VTFTVYGTPK	3	751.015									18756												48.08												2.908
1060	1056	Apoptosis	Ndrg2;Ndrg2	NDRG2;NDRG2 iso 2	§47, §57;33, 43	Protein NDRG2	Q9QYG0;Q9QYG0-2	http://www.phosphosite.org/proteinAction.do?id=4691&showAllSites=true	40.8	THSVETPyGSVTFTV;VTFTVYGtPKPKRPA			THSVETPY*GSVTFTVYGT*PKPK	3	852.72												17438												44.77
1061	1057	Apoptosis	Ndrg2;Ndrg2	NDRG2;NDRG2 iso 2	§47, 55;33, 41	Protein NDRG2	Q9QYG0;Q9QYG0-2	http://www.phosphosite.org/proteinAction.do?id=4691&showAllSites=true	40.8	THSVETPyGSVTFTV;GSVTFTVyGTPKPKR			THSVETPY*GSVTFTVY*GTPKPK	3	852.72									17377												44.6												2.103
1062	1058	Apoptosis	Ndrg2;Ndrg2	NDRG2;NDRG2 iso 2	§47;33	Protein NDRG2	Q9QYG0;Q9QYG0-2	http://www.phosphosite.org/proteinAction.do?id=4691&showAllSites=true	40.8	THSVETPyGSVTFTV			SVETPY*GSVTFTVYGTPKPK	3	746.696									18760												48.09												2.23
1063	1059	Apoptosis	Ndrg2;Ndrg2	NDRG2;NDRG2 iso 2	§47;33	Protein NDRG2	Q9QYG0;Q9QYG0-2	http://www.phosphosite.org/proteinAction.do?id=4691&showAllSites=true	40.8	THSVETPyGSVTFTV			THSVETPY*GSVTFTVYGTPKPK	2	1238.59	16773	16670	16076		16766	16895	16768	16441				16372	42.16	41.93	41.79		42.19	42.02	42.37	42.1				42.17	4.728	4.693	2.32		3.061	4.419	5.028	3.505
1064	1060	Apoptosis	Ndrg2;Ndrg2	NDRG2;NDRG2 iso 2	§47;33	Protein NDRG2	Q9QYG0;Q9QYG0-2	http://www.phosphosite.org/proteinAction.do?id=4691&showAllSites=true	40.8	THSVETPyGSVTFTV			THSVETPY*GSVTFTVYGTPKPK	3	826.065	16728	16616	15960	16902	16875	17360	16724	16383	16666	16737	17266	16230	42.06	41.81	41.49	42.55	42.46	43.14	42.28	41.97	42.8	43.15	42.92	41.82	6.903	6.704	6.751	6.536	6.222	5.5	7.171	7.191	3.613	4.765
1065	1061	Apoptosis	Ndrg2;Ndrg2	NDRG2;NDRG2 iso 2	§47;33	Protein NDRG2	Q9QYG0;Q9QYG0-2	http://www.phosphosite.org/proteinAction.do?id=4691&showAllSites=true	40.8	THSVETPyGSVTFTV			THSVETPY*GSVTFTVYGTPKPK	3	826.065	16955	16839	16377	16694	17084	16858	17009	16823	16423	16299	17045	16444	42.58	42.33	42.54	42.03	42.97	41.93	42.92	43.06	42.21	42.04	42.39	42.34	6.395	5.86	4.661	6.071	5.148	6.824	2.999	2.471	6.86	6.661
1066	1062	Apoptosis	Ndrg2;Ndrg2	NDRG2;NDRG2 iso 2	§47;33	Protein NDRG2	Q9QYG0;Q9QYG0-2	http://www.phosphosite.org/proteinAction.do?id=4691&showAllSites=true	40.8	THSVETPyGSVTFTV			THSVETPY*GSVTFTVYGTPKPK	3	826.065	17164	17055	16597		16657	17088		16620		16507	16844		43.11	42.87	43.1		41.93	42.46		42.53		42.57	41.87		4.709	4.505	4.805		6.365	6.387		4.786		6.592
1067	1063	Apoptosis	Ndrg2;Ndrg2	NDRG2;NDRG2 iso 2	§47;33	Protein NDRG2	Q9QYG0;Q9QYG0-2	http://www.phosphosite.org/proteinAction.do?id=4691&showAllSites=true	40.8	THSVETPyGSVTFTV			THSVETPY*GSVTFTVYGTPKPK	3	826.065			16168												42.02												5.895
1068	1064	Apoptosis	Ndrg2;Ndrg2	NDRG2;NDRG2 iso 2	§47;33	Protein NDRG2	Q9QYG0;Q9QYG0-2	http://www.phosphosite.org/proteinAction.do?id=4691&showAllSites=true	40.8	THSVETPyGSVTFTV			THSVETPY*GSVTFTVYGTPKPK	3	826.065			16818												43.66												3.716
1069	1065	Apoptosis	Ndrg2;Ndrg2	NDRG2;NDRG2 iso 2	§47;33	Protein NDRG2	Q9QYG0;Q9QYG0-2	http://www.phosphosite.org/proteinAction.do?id=4691&showAllSites=true	40.8	THSVETPyGSVTFTV			THSVETPY*GSVTFTVYGTPKPK	4	619.8	16736	16621	16157	16701	16886	16869	16726	16385	16276	16326	17056	16466	42.08	41.82	41.99	42.04	42.49	41.96	42.29	41.97	41.84	42.11	42.41	42.39	5.556	5.716	5.93	5.433	6.579	5.638	5.892	6.059	5.803	5.293
1070	1066	Apoptosis	Ndrg2;Ndrg2	NDRG2;NDRG2 iso 2	§47;33	Protein NDRG2	Q9QYG0;Q9QYG0-2	http://www.phosphosite.org/proteinAction.do?id=4691&showAllSites=true	40.8	THSVETPyGSVTFTV			THSVETPY*GSVTFTVYGTPKPK	4	619.8				16913	16671				16479	16529	16845	16254				42.57	41.97				42.35	42.62	41.88	41.88				4.838	6.188				6.345	6.124
1071	1067	Apoptosis	Ndrg2;Ndrg2	NDRG2;NDRG2 iso 2	49, §57;35, 43	Protein NDRG2	Q9QYG0;Q9QYG0-2	http://www.phosphosite.org/proteinAction.do?id=4691&showAllSites=true	40.8	SVETPYGsVTFTVYG;VTFTVYGtPKPKRPA			THSVETPYGS*VTFTVYGT*PKPK	3	852.72					17840												44.86												3.352
1072	1068	Apoptosis	Ndrg2;Ndrg2	NDRG2;NDRG2 iso 2	49;35	Protein NDRG2	Q9QYG0;Q9QYG0-2	http://www.phosphosite.org/proteinAction.do?id=4691&showAllSites=true	40.8	SVETPYGsVTFTVYG			SVETPYGS*VTFTVYGTPKPK	3	746.696	19271		18581						18653				48.29		48.08						47.81				3.755		2.281						3.34
1073	1069	Apoptosis	Ndrg2;Ndrg2	NDRG2;NDRG2 iso 2	49;35	Protein NDRG2	Q9QYG0;Q9QYG0-2	http://www.phosphosite.org/proteinAction.do?id=4691&showAllSites=true	40.8	SVETPYGsVTFTVYG			THSVETPYGS*VTFTVYGTPKPK	3	826.065			18666									16760			48.3									43.08			3.689
1074	1070	Apoptosis	Ndrg2;Ndrg2	NDRG2;NDRG2 iso 2	51, §57;37, 43	Protein NDRG2	Q9QYG0;Q9QYG0-2	http://www.phosphosite.org/proteinAction.do?id=4691&showAllSites=true	40.8	ETPYGSVtFTVYGTP;VTFTVYGtPKPKRPA			THSVETPYGSVT*FTVYGT*PKPK	3	852.72		17769												44.65												2.094
1075	1071	Apoptosis	Ndrg2;Ndrg2	NDRG2;NDRG2 iso 2	55;41	Protein NDRG2	Q9QYG0;Q9QYG0-2	http://www.phosphosite.org/proteinAction.do?id=4691&showAllSites=true	40.8	GSVTFTVyGTPKPKR			THSVETPYGSVTFTVY*GTPKPK	3	826.065	19954	19794	19169	20075	20060	20006	19814	19588	19572	19543	20117	19268	49.97	49.74	49.55	50.5	50.37	49.65	50.03	50.06	50.16	50.24	50.09	49.25	8.786	7.041	6.44	8.824	7.372	5.882	7.9	8.156	7.517	7.449
[truncated: 4,890 more rows]
[truncated: 65 more columns]

## Sheet: Summary
Legend: * - phosphorylation, # - oxidized methionine, § - published site, Blue Text - CST antibody available, Bold Intensity = manually reviewed values, Red intensity = multiple identifications for one m/z.																	Normalization Factor	0.8	0.97	0.82	0.75	0.65	0.64	1.06	1.22	1	1.03	0.76	0.7
[truncated: 2,050 more rows]
[truncated: 5 more columns]

[truncated: 1 more sheets: Fold Change by Protein Type]
